# Supplementary material for: Genus-Wide Comparative Genomics of Malassezia Delineates Its Phylogeny, Physiology, and Niche Adaptation on Human Skin
Source: PLoS Genet. 2015 Nov 5;11(11):e1005614. doi: 10.1371/journal.pgen.1005614 (PMC4634964; doi:10.1371/journal.pgen.1005614)
Supplement: S3 Table — (XLSX) [file pgen.1005614.s026.xlsx]

## Sheet: legend and notes
sheet name	details
all domains in fungi	all PFam domains present in all fungi included in this study
domains specific to Malassezia	PFam domains present in at least half of the Malassezia species but in at most two other fungal species
branch-specific domain gains	PFam domains not in any other fungi, but in specific branches of Malassezia (found in more than half of genomes in at least one cluster)
domains expanded in Malassezia	PFam domains that more than half of the Malassezia species have ≥ 2 copies (≥ 4 for M. furfur hybrids), and whose average copy numbers in Malassezia is at least twice larger than the average copy number in other fungi
missing domains in Malassezia	PFam domains present in at least two out of the 16 other fungi and not present in any Malassezia species
GO enrichment	GO terms enriched in missing domains in Malassezia
clusters specific to Malassezia	MCL clusters that are present in at least half of the Malassezia species and in at most two other fungal species (counts of genes)
interkingdom HGTs	based on phylogeny and sequence similiarity searches
selection analysis	selection tests on singelton Malassezia PFam domain families
CNV genes in M. restricta	copy number variable genes in M. restricta 7877 identified from six skin samples
Note: numbers are counts of domains unless otherwise stated
Fungal species list		Malassezia
name	abbreviation	name	abbreviation
Ustilago maydis	uma	M. caprae 10434	MC10434
Cryptococcus neoformans	cne	M. cuniculi 11721	MC11721
Puccinia graminis	pgr	M. dermatis 9169	MD9169
Coprinopsis cinerea	cci	M. equina 9969	ME9969
Saccharomyces cerevisiae	sce	M. furfur 1878	MF1878
Neurospora crassa	ncr	M. furfur 4172	MF4172
Trichophyton rubrum	tru	M. furfur 7019	MF7019
Candida albicans	cal	M. furfur 7710	MF7710
Melanopsichium pennsylvanicum	mpe	M. furfur 7982	MF7982
Pseudozyma antarctica	pan	M. furfur JPLK23	MFJPLK23
Pseudozyma hubeiensis	phu	M. globosa 7874	MG7874
Exobasidium vaccinii	eva	M. globosa 7966	MG7966
Sporidium reilianum	sre	M. globosa 7990	MG7990
Ustilago hordei	uho	M. globosa 7966 reference	MGL
Wallemia ichthyophaga	wic	M. japonica 9431	MJ9431
Tilletiaria anomala	tan	M. nana 9557	MN9557
		M. obtusa 7876	MO7876
		M. pachydermatis 1879	MP1879
		M. restricta 7877	MR7877
		M. restricta 8742	MR8742
		M. sympodialis 42132	MS42132
		M. sympodialis 44340	MS44340
		M. sympodialis 96806	MS96806
		M. slooffiae 7956	MSL7956
		M. sympodialis 42132 reference	MSY
		M. yamatoensis 9725	MY9725

## Sheet: all domains in fungi
pfam	annotation	MC10434	MC11721	MD9169	ME9969	MF1878	MF4172	MF7019	MF7710	MF7982	MFJPLK23	MG7874	MG7966	MG7990	MGL	MJ9431	MN9557	MO7876	MP1879	MR7877	MR8742	MS42132	MS44340	MS96806	MSL7956	MSY	MY9725	cal	cci	cne	eva	mpe	ncr	pan	phu	pgr	sce	sre	tan	tru	uho	uma	wic	total in Malassezia	total in other fungal genomes	ratio of count in Malassezia to other fungal genomes
PF00400.27	WD domain, G-beta repeat	285	335	290	317	583	621	576	639	327	323	299	301	301	331	352	332	298	353	319	328	310	301	295	345	290	344	573	512	375	364	348	392	374	377	383	285	375	373	380	367	373	355	9395	6206	1.51386
PF00069.20	Protein kinase domain	79	90	79	87	175	177	167	186	93	94	97	98	97	92	95	91	87	93	91	90	83	83	82	95	79	95	210	248	109	107	106	152	107	109	150	122	108	103	164	108	105	90	2675	2098	1.27502
PF07714.12	Protein tyrosine kinase	68	82	70	78	150	153	140	163	82	83	81	81	79	79	85	83	77	86	84	83	76	76	75	83	74	83	194	151	101	97	94	132	98	98	127	118	98	94	125	97	96	83	2354	1803	1.3056
PF00153.22	Mitochondrial carrier protein	67	79	70	73	163	167	158	167	86	86	75	75	75	80	86	73	73	78	65	71	72	70	75	80	77	81	190	102	97	110	97	114	103	107	97	100	104	103	95	103	104	83	2322	1709	1.35869
PF00076.17	RNA recognition motif. (a.k.a. RRM, RBD, or RNP domain)	56	72	57	63	130	140	134	140	72	73	58	61	61	72	72	70	62	67	65	62	65	62	65	72	60	70	141	96	96	89	86	114	92	87	138	77	90	84	90	89	89	90	1981	1548	1.27972
PF14259.1	RNA recognition motif (a.k.a. RRM, RBD, or RNP domain)	52	67	52	60	127	132	129	136	70	70	53	57	56	69	69	67	58	65	69	67	64	58	62	73	60	70	134	91	85	75	74	109	77	80	122	76	80	82	82	78	78	83	1912	1406	1.35989
PF00271.26	Helicase conserved C-terminal domain	54	60	55	60	111	112	114	117	60	60	61	60	60	60	62	62	57	62	59	61	56	56	59	64	55	62	121	92	73	61	66	81	69	67	163	80	68	60	73	66	68	61	1759	1269	1.38613
PF00515.23	Tetratricopeptide repeat	49	49	51	53	107	114	106	112	58	58	47	50	50	54	55	59	54	59	53	52	58	51	51	54	49	62	104	77	63	57	64	81	63	68	71	46	64	51	53	63	64	47	1615	1036	1.55888
PF00270.24	DEAD/DEAH box helicase	45	52	47	52	97	99	103	108	53	54	51	49	49	52	52	53	48	50	52	54	50	46	49	52	48	50	105	69	56	54	54	57	54	54	150	70	55	50	53	54	57	51	1515	1043	1.45254
PF07719.12	Tetratricopeptide repeat	48	54	45	54	91	98	94	97	51	49	47	47	44	51	52	57	44	63	53	53	54	48	50	58	47	49	95	84	62	59	53	79	53	60	66	46	57	44	57	59	51	43	1498	968	1.54752
PF00004.24	ATPase family associated with various cellular activities (AAA)	41	42	39	42	84	82	81	88	44	43	40	39	39	41	45	42	40	43	42	42	43	43	43	42	43	45	94	66	45	48	40	67	40	41	50	49	41	44	52	40	41	43	1258	801	1.57054
PF13893.1	RNA recognition motif. (a.k.a. RRM, RBD, or RNP domain)	32	44	33	34	76	81	82	83	42	48	29	32	30	40	46	43	34	36	41	41	41	41	40	47	37	39	84	53	55	48	44	75	45	46	84	48	52	52	54	49	49	45	1172	883	1.32729
PF00005.22	ABC transporter	32	45	33	36	74	77	73	82	40	41	33	34	35	40	45	38	37	40	37	37	37	35	34	43	38	40	86	76	56	48	50	64	64	64	46	53	57	51	67	51	65	38	1136	936	1.21368
PF13414.1	TPR repeat	31	39	30	37	73	81	73	74	44	41	28	28	27	32	39	32	34	36	36	36	35	31	30	35	29	39	57	56	40	34	44	47	44	43	41	36	45	33	34	43	45	32	1050	674	1.55786
PF07690.11	Major Facilitator Superfamily	32	31	28	37	69	68	70	74	38	39	26	28	26	30	37	37	23	37	27	27	34	33	34	53	36	46	196	124	193	126	86	177	144	123	80	87	109	71	165	99	101	74	1020	1955	0.521739
PF07728.9	AAA domain (dynein-related subfamily)	30	30	30	32	60	57	60	65	33	32	31	30	29	32	32	30	31	33	30	30	26	26	24	28	29	32	56	29	26	28	27	33	31	28	25	29	29	31	29	26	26	26	902	479	1.88309
PF01926.18	50S ribosome-binding GTPase	30	29	33	33	54	62	59	59	32	35	22	23	23	29	30	32	28	34	28	32	28	27	27	34	25	26	88	72	34	37	34	46	31	37	40	45	41	35	38	42	37	35	874	692	1.26301
PF13181.1	Tetratricopeptide repeat	19	24	18	25	62	63	60	63	33	33	26	22	22	26	25	28	22	28	27	27	26	19	20	23	18	27	64	41	34	29	33	48	27	29	35	35	32	25	34	33	28	32	786	559	1.40608
PF00023.25	Ankyrin repeat	23	23	23	24	53	52	51	54	27	26	23	23	23	22	25	23	22	26	24	25	23	22	22	27	22	26	62	437	29	22	36	125	35	34	32	39	34	22	110	33	32	29	734	1111	0.660666
PF00226.26	DnaJ domain	21	24	23	24	43	46	47	50	25	26	21	20	21	26	26	27	24	26	24	25	24	23	24	26	22	27	48	31	25	26	27	33	28	28	32	21	28	26	26	28	26	25	715	458	1.56114
PF00009.22	Elongation factor Tu GTP binding domain	25	21	24	24	44	47	48	50	28	26	17	17	17	22	28	25	24	28	22	25	24	24	22	25	24	29	59	32	28	31	27	36	21	28	40	38	29	29	29	28	27	29	710	511	1.38943
PF13894.1	C2H2-type zinc finger	11	24	16	18	46	44	43	50	26	24	30	34	29	21	30	24	20	31	21	27	20	20	14	32	18	27	106	97	34	52	33	87	47	42	71	58	41	51	55	34	35	35	700	878	0.797267
PF00096.21	Zinc finger, C2H2 type	13	20	17	19	43	39	42	48	24	24	28	31	27	23	29	25	19	27	23	28	22	22	16	28	19	25	107	80	36	57	42	84	48	49	70	59	49	52	55	44	44	43	681	919	0.741023
PF00083.19	Sugar (and other) transporter	30	19	20	23	44	42	43	44	20	24	15	15	14	16	29	26	20	27	14	14	29	29	29	33	28	26	119	52	93	58	50	87	75	67	39	53	59	40	74	55	50	37	673	1008	0.667659
PF08238.7	Sel1 repeat	20	21	20	21	47	47	47	44	24	23	22	24	24	21	18	20	21	23	26	25	20	19	19	21	20	18	36	23	25	26	27	47	28	27	30	20	27	25	30	28	27	23	655	449	1.4588
PF12697.2	Alpha/beta hydrolase family	19	22	17	21	41	41	42	46	21	22	20	20	21	24	29	21	19	25	25	24	18	16	17	34	16	30	54	54	20	58	40	50	50	53	40	20	48	41	47	38	46	27	651	686	0.94898
PF00025.16	ADP-ribosylation factor family	22	24	22	26	39	42	43	45	24	25	12	12	11	23	26	26	23	25	17	24	22	21	21	29	21	20	67	43	39	36	36	40	35	36	38	36	37	35	32	37	38	28	645	613	1.0522
PF08477.8	Miro-like protein	20	22	22	24	42	41	44	47	24	25	13	13	13	23	23	24	19	25	19	23	22	21	22	24	20	20	68	45	39	35	34	43	35	37	41	37	37	34	34	38	38	27	635	622	1.0209
PF00071.17	Ras family	20	23	21	24	43	41	42	46	23	24	12	13	12	22	22	22	19	24	19	22	21	20	22	23	20	20	64	53	39	37	34	46	35	36	38	36	36	34	35	37	37	28	620	625	0.992
PF12796.2	Ankyrin repeats (3 copies)	20	19	18	19	41	39	39	39	20	21	20	19	17	19	18	22	19	26	21	22	21	19	22	22	18	18	58	370	23	18	26	102	23	21	22	29	23	20	107	21	24	28	598	915	0.653552
PF12695.2	Alpha/beta hydrolase family	18	19	16	19	37	40	42	43	18	21	19	17	17	18	26	19	19	20	18	16	19	19	18	29	17	24	46	44	14	48	30	40	38	44	25	17	35	31	32	32	37	24	588	537	1.09497
PF00664.18	ABC transporter transmembrane region	16	21	18	17	36	38	37	41	21	21	17	17	19	21	27	20	21	21	21	21	19	17	17	19	18	21	26	37	25	23	21	34	33	33	19	17	29	25	40	25	34	15	582	436	1.33486
PF13371.1	Tetratricopeptide repeat	15	23	18	13	34	43	38	34	23	19	17	19	21	24	25	21	16	23	17	14	22	17	16	22	14	24	24	30	23	16	19	37	26	26	17	12	20	16	24	20	21	21	572	352	1.625
PF13637.1	Ankyrin repeats (many copies)	18	17	19	21	34	36	34	38	19	18	18	19	16	18	14	21	14	21	22	24	21	20	20	17	20	15	46	280	19	13	21	61	25	21	21	25	24	13	76	18	23	19	554	705	0.785816
PF00106.20	short chain dehydrogenase	16	22	17	17	33	35	35	35	18	21	17	18	18	21	26	17	20	20	16	16	18	16	18	20	17	23	68	62	43	83	52	92	55	61	37	25	56	37	66	44	49	39	550	869	0.632911
PF04851.10	Type III restriction enzyme, res subunit	14	15	14	18	37	38	36	38	19	18	19	20	19	21	15	19	18	24	16	17	20	18	20	18	17	19	44	24	20	19	23	29	21	22	37	26	25	19	25	23	23	21	547	401	1.36409
PF00176.18	SNF2 family N-terminal domain	14	18	13	16	35	36	35	37	18	18	18	17	16	19	20	19	19	19	16	17	17	16	17	19	14	21	36	34	27	23	25	34	23	23	55	22	25	20	29	23	20	17	524	436	1.20183
PF14531.1	Kinase-like	19	19	18	23	34	33	33	34	19	19	15	15	14	17	12	18	13	19	18	18	18	16	19	19	14	21	31	16	18	22	16	23	18	18	17	29	18	16	15	15	17	15	517	304	1.70066
PF05001.8	RNA polymerase Rpb1 C-terminal repeat	8	18	7	6	38	38	20	41	20	20	22	22	17	23	21	17	12	20	0	16	19	20	20	15	20	23	30	0	14	0	13	0	13	11	9	16	14	10	9	15	12	13	503	179	2.81006
PF00018.23	SH3 domain	16	17	16	16	28	32	26	34	17	17	19	18	17	19	17	17	17	19	18	18	16	16	16	20	16	21	50	35	20	23	27	29	26	26	35	26	27	26	24	28	27	24	503	453	1.11038
PF13405.1	EF-hand domain	16	17	17	18	34	35	36	38	20	17	9	10	10	16	17	17	16	17	11	16	16	16	16	17	15	16	38	27	24	22	21	33	21	23	30	13	24	22	27	22	23	19	483	389	1.24165
PF00149.23	Calcineurin-like phosphoesterase	16	17	13	15	30	31	34	36	18	17	12	14	14	15	18	18	13	16	16	16	16	14	16	20	15	17	38	27	17	20	20	31	22	20	19	21	19	17	28	17	20	15	477	351	1.35897
PF00806.14	Pumilio-family RNA binding repeat	17	15	16	17	25	25	25	32	16	16	19	19	19	17	15	17	16	15	17	15	16	16	16	18	17	16	46	15	12	17	16	35	17	13	6	31	16	14	17	19	9	16	472	299	1.5786
PF13812.1	Pentatricopeptide repeat domain	10	9	11	11	41	46	38	41	23	19	12	11	11	11	21	10	12	15	13	12	12	13	14	17	11	17	4	17	12	10	21	16	18	21	7	1	19	9	17	18	17	15	461	222	2.07658
PF08659.5	KR domain	14	18	14	15	30	34	30	31	16	20	10	10	10	13	20	15	15	14	13	11	15	14	15	14	14	21	49	42	32	55	33	73	41	39	30	14	41	28	52	30	33	29	446	621	0.718196
PF00227.21	Proteasome subunit	14	14	14	14	26	27	25	28	14	15	13	14	14	14	14	14	14	14	14	14	14	14	14	14	14	14	28	14	14	14	13	18	15	14	16	14	14	14	16	14	14	14	414	246	1.68293
PF00501.23	AMP-binding enzyme	12	14	12	12	30	29	31	31	16	17	13	13	13	12	15	12	19	14	11	11	13	12	12	13	12	15	22	34	10	27	25	33	37	36	16	11	31	30	70	35	39	15	414	471	0.878981
PF07724.9	AAA domain (Cdc48 subfamily)	14	13	13	17	29	27	28	27	15	13	14	14	14	13	13	16	13	14	13	13	13	13	14	14	14	12	33	12	13	13	12	17	14	11	20	15	13	15	13	14	12	12	413	239	1.72803
PF08241.7	Methyltransferase domain	14	14	15	12	30	29	28	33	16	17	11	12	12	10	16	12	13	14	13	14	13	12	13	13	12	15	34	37	15	27	23	56	23	27	20	14	29	23	54	21	24	22	413	449	0.919822
PF13606.1	Ankyrin repeat	13	10	13	11	27	27	26	29	15	15	10	10	10	9	13	13	16	17	16	17	14	13	13	14	14	13	36	97	15	10	18	49	17	15	18	19	18	12	45	15	17	14	398	415	0.959036
PF05496.7	Holliday junction DNA helicase ruvB N-terminus	12	14	12	13	25	27	28	30	14	14	12	11	11	13	15	14	14	14	13	14	11	11	12	15	13	15	30	14	14	11	13	20	11	12	15	19	13	12	15	12	14	13	397	238	1.66807
PF00439.20	Bromodomain	12	14	13	14	24	23	19	28	14	13	14	14	14	13	14	14	12	14	14	14	14	13	14	14	13	15	24	14	14	13	15	13	15	12	13	16	15	13	12	15	15	15	394	234	1.68376
PF00702.21	haloacid dehalogenase-like hydrolase	11	13	13	14	25	27	26	26	13	14	12	12	12	13	13	14	12	15	12	13	13	13	13	15	15	14	38	21	19	19	18	23	22	21	21	22	24	21	25	20	18	18	393	350	1.12286
PF13465.1	Zinc-finger double domain	10	13	14	13	24	23	22	25	14	13	14	17	14	11	14	15	10	15	13	15	14	14	12	17	13	13	48	30	17	28	20	37	21	20	32	23	22	26	24	21	21	19	392	409	0.958435
PF13202.1	EF hand	14	12	15	15	25	26	25	26	13	13	8	8	8	14	13	14	14	15	9	17	16	15	16	14	15	11	32	26	20	19	23	32	18	21	22	13	22	17	18	19	18	19	391	339	1.15339
PF12847.2	Methyltransferase domain	16	15	14	12	27	26	27	29	13	15	8	10	10	11	15	11	13	11	14	15	13	13	13	10	14	14	24	36	16	21	20	45	24	22	17	12	25	16	44	25	20	25	389	392	0.992347
PF14604.1	Variant SH3 domain	14	14	12	12	21	23	18	25	12	14	14	12	13	14	14	13	13	14	14	14	12	12	12	14	12	16	36	27	16	19	21	22	20	20	19	17	21	20	19	22	21	15	378	335	1.12836
PF00155.16	Aminotransferase class I and II	13	13	11	11	23	25	23	24	13	12	12	12	13	12	12	14	14	12	15	15	13	13	14	10	13	14	43	27	21	16	16	21	15	17	18	16	15	17	24	17	14	13	376	310	1.2129
PF00514.18	Armadillo/beta-catenin-like repeat	13	13	13	13	21	19	21	24	12	13	13	12	13	13	14	14	13	13	14	14	13	13	13	15	13	13	30	12	14	13	14	15	14	13	13	16	13	14	7	14	10	14	375	226	1.65929
PF03144.20	Elongation factor Tu domain 2	12	14	12	13	22	22	23	24	13	13	13	13	13	13	14	13	11	12	13	12	13	13	13	15	12	13	26	14	11	13	12	16	10	12	12	14	12	11	13	13	11	14	374	214	1.74766
PF00443.24	Ubiquitin carboxyl-terminal hydrolase	11	12	11	12	23	24	25	29	15	15	12	13	13	12	12	12	11	12	11	11	14	13	14	13	12	12	30	17	17	14	13	18	13	13	14	18	13	12	18	13	13	13	374	249	1.50201
PF07653.12	Variant SH3 domain	10	16	10	12	20	24	19	24	13	13	13	12	12	12	12	12	11	15	14	14	13	12	12	17	10	17	35	28	21	16	21	21	21	23	21	19	23	20	20	25	23	14	369	351	1.05128
PF13489.1	Methyltransferase domain	12	13	14	12	26	24	24	27	13	14	9	11	11	9	14	13	13	14	13	13	11	10	12	14	10	13	28	30	12	21	22	59	25	25	16	9	28	21	45	25	24	20	369	410	0.9
PF13423.1	Ubiquitin carboxyl-terminal hydrolase	12	12	12	12	20	21	24	24	14	13	13	13	13	14	13	12	13	13	12	12	11	12	11	12	12	13	32	16	16	12	13	19	12	12	14	17	14	12	17	13	11	14	363	244	1.4877
PF01423.17	LSM domain	12	15	9	13	22	25	23	26	11	15	2	3	3	13	14	14	13	16	14	15	13	13	14	15	13	15	32	15	17	15	14	20	15	11	17	16	16	15	16	17	12	11	361	259	1.39382
PF04670.7	Gtr1/RagA G protein conserved region	11	9	12	15	23	25	28	25	14	15	7	8	6	15	13	15	10	18	9	13	12	11	12	13	12	9	38	21	18	21	19	20	14	20	22	18	19	22	19	20	22	16	360	329	1.09422
PF00022.14	Actin	13	12	12	13	24	20	18	22	12	12	14	14	15	13	11	13	12	11	12	12	12	12	12	12	12	12	24	14	14	14	12	14	11	11	11	12	12	9	12	12	12	10	357	204	1.75
PF00173.23	Cytochrome b5-like Heme/Steroid binding domain	11	12	12	13	23	24	22	26	12	12	10	10	9	10	13	14	10	16	12	12	10	10	10	14	11	15	24	25	20	16	16	23	20	18	20	6	17	17	21	17	19	18	353	297	1.18855
PF00097.20	Zinc finger, C3HC4 type (RING finger)	11	14	11	14	22	25	22	25	11	14	9	9	11	14	19	13	8	13	11	11	7	7	9	19	7	15	34	33	24	23	17	30	19	23	78	16	23	23	26	23	22	14	351	428	0.820093
PF13855.1	Leucine rich repeat	13	15	8	12	18	21	20	22	11	12	12	10	14	12	11	14	11	17	12	13	12	12	12	11	11	10	32	13	14	13	12	23	19	17	10	9	16	13	12	17	12	7	346	239	1.4477
PF00560.28	Leucine Rich Repeat	10	14	14	9	26	25	24	26	11	15	8	8	9	8	8	11	9	11	11	9	11	10	11	20	9	12	46	17	22	9	10	19	17	17	8	11	14	13	15	10	11	7	339	246	1.37805
PF12710.2	haloacid dehalogenase-like hydrolase	10	12	11	12	19	22	20	22	12	10	13	13	13	12	12	12	11	12	11	11	11	11	11	12	11	12	36	17	14	18	17	23	21	18	17	19	20	18	24	19	18	15	338	314	1.07643
PF13847.1	Methyltransferase domain	12	15	11	11	22	22	22	24	11	13	9	10	10	10	13	11	9	11	13	13	11	11	10	10	11	13	32	28	13	22	21	36	23	23	20	12	22	19	42	21	21	26	338	381	0.887139
PF00107.21	Zinc-binding dehydrogenase	11	8	11	11	22	23	22	22	13	12	11	10	10	16	13	11	10	12	8	8	11	11	11	13	11	13	46	29	28	31	23	33	26	27	11	17	24	15	25	20	22	16	334	393	0.849873
PF13857.1	Ankyrin repeats (many copies)	10	8	9	10	23	22	23	23	12	12	10	11	10	9	8	14	9	11	15	15	14	12	13	12	12	7	24	170	10	9	13	38	13	11	12	11	11	7	33	11	12	12	334	397	0.84131
PF00432.16	Prenyltransferase and squalene oxidase repeat	12	12	10	12	27	26	28	26	15	12	7	6	6	10	10	11	4	10	12	12	9	10	9	12	10	11	22	15	13	12	11	13	13	10	19	17	12	11	10	13	12	11	329	214	1.53738
PF01399.22	PCI domain	10	10	8	11	23	24	23	22	12	12	10	9	9	11	12	13	12	12	9	10	10	9	9	14	9	13	19	15	15	14	16	14	14	14	15	8	15	15	15	13	15	12	326	229	1.42358
PF00566.13	Rab-GTPase-TBC domain	7	12	8	11	22	24	22	21	12	12	11	12	13	11	12	12	9	13	10	10	9	9	11	11	9	12	20	13	14	13	14	12	13	14	11	10	14	12	12	15	15	7	325	209	1.55502
PF00561.15	alpha/beta hydrolase fold	10	10	11	13	18	18	18	22	11	12	13	12	12	12	10	11	10	10	11	11	12	13	12	10	12	10	44	31	8	22	16	19	19	19	19	15	17	19	20	16	17	15	324	316	1.02532
PF07992.9	Pyridine nucleotide-disulphide oxidoreductase	7	11	11	10	20	21	19	25	11	13	9	8	9	9	14	11	11	12	11	10	12	12	12	12	11	13	29	30	13	16	20	30	18	23	19	13	20	17	26	18	21	10	324	323	1.0031
PF00179.21	Ubiquitin-conjugating enzyme	10	13	10	12	21	21	23	26	13	12	4	4	5	11	12	13	9	10	10	12	10	10	11	14	12	15	26	23	19	17	17	22	17	18	17	15	18	18	23	18	16	16	323	300	1.07667
PF00013.24	KH domain	11	12	9	13	17	16	15	18	9	9	12	12	12	12	14	12	14	11	13	13	11	12	11	10	12	12	30	17	17	16	17	37	12	17	15	15	18	19	18	16	18	17	322	299	1.07692
PF00122.15	E1-E2 ATPase	10	11	9	11	19	20	21	23	12	11	11	11	11	12	11	11	11	11	10	10	11	11	11	11	10	11	30	16	13	16	16	18	20	17	17	16	18	16	20	17	17	14	321	281	1.14235
PF13646.1	HEAT repeats	11	11	11	10	25	21	24	23	11	14	8	8	8	9	9	12	9	9	10	10	12	11	12	11	11	9	24	13	10	9	12	17	10	10	14	9	12	11	15	11	10	12	319	199	1.60302
PF00628.24	PHD-finger	7	9	7	11	21	23	19	22	13	11	12	13	13	15	15	11	10	9	9	9	9	8	9	12	9	11	22	17	18	14	15	17	16	15	13	14	16	16	16	17	13	9	317	248	1.27823
PF00249.26	Myb-like DNA-binding domain	10	13	9	10	17	21	19	23	11	11	11	11	11	12	11	11	11	10	11	11	9	10	9	10	10	14	30	17	9	10	7	17	12	9	7	17	7	10	19	7	13	7	316	198	1.59596
PF13639.1	Ring finger domain	9	10	7	11	23	27	20	25	10	14	10	10	11	12	20	10	7	13	5	5	5	5	9	14	7	13	40	25	23	22	17	36	23	23	113	14	27	19	27	25	22	13	312	469	0.665245
PF00118.19	TCP-1/cpn60 chaperonin family	10	10	10	10	18	18	22	20	10	10	13	13	13	9	10	10	10	10	10	10	10	10	10	10	10	10	20	10	10	10	10	10	10	10	12	11	10	10	11	10	10	9	306	173	1.76879
PF13504.1	Leucine rich repeat	9	8	9	11	26	25	22	25	11	14	8	9	9	7	7	9	10	9	4	4	11	9	11	19	8	10	26	8	6	6	3	10	5	4	6	5	6	7	6	5	3	2	304	108	2.81481
PF01535.15	PPR repeat	9	9	8	7	25	31	21	25	17	9	10	8	8	8	12	7	7	7	9	8	7	7	7	11	7	11	4	17	14	14	22	16	16	18	9	1	19	6	12	23	18	9	295	218	1.35321
PF02985.17	HEAT repeat	8	8	9	8	21	21	19	21	10	10	11	11	10	10	10	7	11	11	12	12	8	9	10	9	9	9	6	10	6	8	9	8	5	6	11	5	6	5	8	6	8	9	294	116	2.53448
PF07717.11	Oligonucleotide/oligosaccharide-binding (OB)-fold	10	9	10	10	18	18	19	20	10	10	10	10	10	10	10	10	10	10	10	10	10	10	10	9	10	10	13	9	9	5	8	9	9	9	11	7	9	6	8	9	9	8	293	138	2.12319
PF00621.15	RhoGEF domain	9	10	9	10	17	17	15	20	12	10	11	11	11	10	10	10	7	10	10	10	11	11	11	10	10	10	6	18	14	12	12	7	13	14	17	4	13	12	6	13	12	13	292	186	1.56989
PF13561.1	Enoyl-(Acyl carrier protein) reductase	10	11	9	8	21	22	21	21	12	10	6	8	7	10	13	8	9	11	8	7	9	8	9	10	8	16	47	31	31	49	30	52	32	32	28	12	31	26	37	29	29	27	292	523	0.558317
PF04408.18	Helicase associated domain (HA2)	10	10	10	10	19	19	18	20	10	10	10	10	10	10	10	10	10	10	10	10	9	9	9	9	9	10	13	10	10	7	10	9	10	10	12	7	10	7	10	10	10	9	291	154	1.88961
PF13921.1	Myb-like DNA-binding domain	6	12	6	7	16	22	19	24	11	11	11	12	11	10	11	7	13	8	9	9	8	8	8	10	7	13	26	14	7	10	9	15	12	9	5	12	10	9	20	9	13	6	289	186	1.55376
PF00098.18	Zinc knuckle	8	11	10	11	22	21	20	23	11	13	4	5	5	7	7	11	13	12	5	7	11	11	11	8	11	7	20	23	22	16	20	35	17	13	80	14	22	3	21	40	17	6	285	369	0.772358
PF00026.18	Eukaryotic aspartyl protease	7	5	5	8	13	13	13	17	8	9	22	18	17	19	13	8	9	9	14	14	7	7	7	5	7	7	26	18	9	13	10	22	9	8	17	9	9	11	8	8	11	2	281	190	1.47895
PF00248.16	Aldo/keto reductase family	7	5	7	6	22	19	18	20	11	13	9	9	9	9	10	7	14	8	9	9	8	8	8	16	8	11	30	22	19	24	15	19	19	18	14	16	18	8	13	17	16	14	280	282	0.992908
PF00571.23	CBS domain	10	11	8	9	18	20	19	19	10	10	7	7	7	8	10	9	8	9	10	10	10	10	10	10	9	11	28	12	13	8	10	19	11	10	11	16	10	11	15	11	8	10	279	203	1.37438
PF00085.15	Thioredoxin	7	13	9	10	15	15	17	20	10	10	10	10	9	10	10	10	9	11	9	9	8	9	9	9	9	10	18	12	14	11	13	15	14	14	13	13	13	12	11	13	13	11	277	210	1.31905
PF00168.25	C2 domain	8	12	7	8	17	18	17	19	9	10	10	10	10	11	9	8	9	11	10	10	8	8	8	12	8	10	30	22	19	18	16	17	18	17	12	21	17	15	15	17	17	15	277	286	0.968531
PF01370.16	NAD dependent epimerase/dehydratase family	9	10	9	10	15	15	17	18	8	9	8	9	8	12	13	10	6	11	11	11	9	9	9	10	9	10	47	35	28	30	17	32	23	25	14	11	23	16	25	17	19	20	275	382	0.719895
PF00225.18	Kinesin motor domain	8	9	8	9	19	20	17	18	10	10	9	9	10	10	9	9	12	9	9	9	8	8	8	10	7	9	12	11	10	9	10	13	9	11	18	7	11	10	11	10	11	9	273	172	1.58721
PF13833.1	EF-hand domain pair	8	11	9	10	17	19	18	19	10	9	7	7	7	10	9	9	7	11	6	9	10	10	10	11	10	10	28	14	16	13	12	24	11	13	18	13	13	14	15	15	12	11	273	242	1.1281
PF12799.2	Leucine Rich repeats (2 copies)	9	15	6	5	24	24	21	23	13	12	9	7	9	7	6	7	7	10	6	6	7	6	8	11	6	7	19	15	9	8	11	19	14	11	18	8	13	7	14	15	11	6	271	198	1.36869
PF00125.19	Core histone H2A/H2B/H3/H4	10	11	11	10	14	13	17	18	10	10	6	6	6	11	11	11	8	10	11	12	9	9	8	11	9	9	32	19	12	13	9	18	12	11	27	12	12	14	11	12	10	27	271	251	1.07968
PF01602.15	Adaptin N terminal region	9	9	9	10	17	16	14	18	10	9	9	9	9	9	9	9	10	9	9	9	10	10	10	8	9	10	18	10	13	8	9	10	10	10	10	9	10	9	10	10	8	10	269	164	1.64024
PF00134.18	Cyclin, N-terminal domain	7	8	8	10	16	18	19	18	10	10	9	9	9	9	9	9	8	8	10	11	9	9	9	10	7	10	25	16	11	12	10	11	12	10	16	16	12	11	7	12	10	13	269	204	1.31863
PF07859.8	alpha/beta hydrolase fold	10	10	9	9	16	16	14	16	8	7	10	11	10	10	10	9	10	10	9	9	9	9	9	10	9	9	15	35	18	30	21	24	26	23	13	2	25	14	27	19	26	11	268	329	0.81459
PF00637.15	Region in Clathrin and VPS	9	10	9	9	15	16	15	13	8	8	10	11	11	11	11	9	9	9	9	9	8	9	9	10	8	11	22	10	10	9	9	10	9	9	11	9	9	9	10	9	9	8	266	162	1.64198
PF13450.1	NAD(P)-binding Rossmann-like domain	5	7	10	8	13	14	11	17	7	8	10	10	11	11	11	13	8	14	8	9	9	9	10	11	10	11	32	30	18	31	22	46	29	27	21	11	26	19	25	23	26	17	265	403	0.657568
PF00324.16	Amino acid permease	6	8	5	8	18	17	15	21	9	9	9	9	9	9	10	13	4	11	7	7	8	8	8	15	9	11	65	14	15	15	12	22	18	19	27	24	18	14	34	17	16	5	263	335	0.785075
PF00620.22	RhoGAP domain	6	8	7	8	17	16	16	20	10	9	10	10	10	9	10	8	9	9	10	10	8	8	8	8	8	10	20	12	10	12	10	15	11	12	13	11	11	10	7	11	11	7	262	183	1.43169
PF00240.18	Ubiquitin family	6	9	8	7	18	19	20	20	12	11	4	6	6	8	11	9	9	8	9	9	9	9	9	11	9	6	22	24	19	15	16	19	15	14	19	14	10	11	14	11	17	16	262	256	1.02344
PF13659.1	Methyltransferase domain	10	11	8	7	18	17	19	22	10	11	6	5	5	7	11	10	6	10	8	8	9	8	8	7	9	10	18	17	9	11	10	16	16	11	11	9	14	11	17	9	13	11	260	203	1.28079
PF13520.1	Amino acid permease	6	7	7	8	18	19	16	22	9	10	8	8	8	8	11	12	3	8	6	6	9	8	8	15	9	11	67	16	15	16	12	22	18	19	20	24	18	15	34	16	16	5	260	333	0.780781
PF13634.1	Nucleoporin FG repeat region	4	7	6	7	22	24	21	20	9	9	7	9	11	9	8	5	7	9	11	11	8	8	6	8	8	4	26	11	10	3	4	13	4	1	6	13	4	3	3	2	4	3	258	110	2.34545
PF09334.6	tRNA synthetases class I (M)	9	9	9	10	14	16	14	18	9	9	9	9	9	9	9	9	9	9	10	9	8	8	8	9	8	9	18	8	9	9	10	10	10	10	7	9	10	10	8	10	9	9	258	156	1.65385
PF03372.18	Endonuclease/Exonuclease/phosphatase family	7	10	7	8	17	17	18	18	9	10	9	9	9	9	10	8	8	9	9	9	7	7	7	9	7	9	26	13	12	9	16	15	13	14	10	10	15	10	9	13	12	11	256	208	1.23077
PF13516.1	Leucine Rich repeat	7	6	10	9	18	19	22	24	8	14	4	5	6	5	7	13	4	11	10	8	8	6	9	7	9	6	14	12	15	9	8	15	7	10	5	5	12	10	10	11	7	7	255	157	1.6242
PF13499.1	EF-hand domain pair	8	8	9	9	17	18	18	19	10	10	5	6	6	8	8	8	8	9	6	9	9	9	9	9	9	9	20	16	10	12	13	18	10	12	9	10	11	12	13	10	13	12	253	201	1.25871
PF08240.7	Alcohol dehydrogenase GroES-like domain	7	7	8	9	16	17	14	15	8	9	8	8	8	10	10	8	8	8	7	7	9	8	9	13	8	10	40	24	25	34	23	32	23	27	10	16	23	17	20	21	21	12	249	368	0.67663
PF00899.16	ThiF family	8	7	8	9	15	15	16	16	8	8	9	9	9	10	9	8	9	9	8	8	8	8	8	8	8	9	18	8	10	9	7	14	9	8	14	9	8	8	9	8	8	8	247	155	1.59355
PF00300.17	Histidine phosphatase superfamily (branch 1)	7	8	9	9	16	16	17	17	9	8	7	6	6	6	10	9	7	8	8	9	10	9	10	8	9	9	32	7	9	9	9	13	10	9	13	12	10	10	10	10	10	8	247	181	1.36464
PF00856.23	SET domain	7	10	6	9	15	18	16	17	9	10	7	7	7	8	10	8	8	10	6	6	9	8	8	9	9	10	16	24	9	13	10	21	11	12	25	8	13	12	13	11	11	11	247	220	1.12273
PF05175.9	Methyltransferase small domain	7	10	7	7	18	16	17	20	9	11	6	7	7	7	10	6	8	6	9	8	9	8	9	7	9	8	10	12	9	11	8	9	11	9	10	6	10	10	10	12	11	10	246	158	1.55696
PF00587.20	tRNA synthetase class II core domain (G, H, P, S and T)	7	9	7	8	13	16	13	18	9	9	9	9	9	9	9	8	9	9	9	9	7	7	7	9	7	9	18	7	7	9	9	10	9	9	8	10	9	8	8	9	9	7	244	146	1.67123
PF00070.22	Pyridine nucleotide-disulphide oxidoreductase	8	6	8	9	14	14	14	17	8	9	8	8	8	8	9	9	9	9	7	7	9	9	9	7	9	10	21	14	12	13	13	15	16	17	10	11	17	10	12	13	17	8	242	219	1.10502
PF00583.19	Acetyltransferase (GNAT) family	3	11	5	8	18	19	18	19	10	11	6	6	6	10	10	7	7	11	9	8	5	5	5	9	5	11	28	26	12	27	14	27	18	18	11	12	18	12	27	16	18	10	242	294	0.823129
PF12505.3	Protein of unknown function (DUF3712)	5	6	5	6	21	22	19	32	14	13	6	6	6	6	10	6	0	6	6	6	6	6	6	12	4	6	0	0	0	19	8	3	14	13	0	0	7	6	1	7	13	0	241	91	2.64835
PF00266.14	Aminotransferase class-V	7	8	7	7	17	18	16	18	8	10	7	7	7	6	9	8	8	8	8	9	7	7	7	8	8	10	22	10	11	10	12	18	13	11	9	10	11	10	17	11	11	7	240	193	1.24352
PF13513.1	HEAT-like repeat	10	6	11	8	17	17	16	17	9	9	7	7	7	7	7	7	7	8	8	8	7	7	7	8	7	8	18	9	12	11	9	16	9	8	10	8	9	7	12	10	6	8	237	162	1.46296
PF00036.27	EF hand	7	8	8	9	16	16	16	16	8	8	6	6	6	7	7	8	7	9	6	9	8	8	8	8	8	6	18	15	14	12	9	18	8	10	10	7	11	11	11	9	10	8	229	181	1.26519
PF00169.24	PH domain	8	5	8	8	13	12	12	14	8	8	9	9	9	9	9	8	9	9	7	7	8	8	8	7	8	9	26	11	11	15	14	14	15	15	13	20	15	14	10	14	14	14	229	235	0.974468
PF00012.15	Hsp70 protein	7	8	7	8	15	17	15	16	7	7	7	7	7	7	7	7	8	7	8	8	8	8	8	8	8	8	18	12	10	8	7	13	8	7	9	14	8	7	9	8	8	7	228	153	1.4902
PF10294.4	Putative methyltransferase	8	7	8	7	15	15	15	18	7	11	6	5	6	6	9	7	7	10	8	9	6	8	7	7	7	9	8	11	7	10	13	10	13	12	7	4	12	11	7	13	12	8	228	158	1.44304
PF13923.1	Zinc finger, C3HC4 type (RING finger)	7	10	8	9	12	16	13	14	8	8	6	6	7	8	12	9	6	9	7	7	6	6	7	11	6	10	22	18	20	18	10	22	14	15	62	9	17	17	19	12	14	9	228	298	0.765101
PF13671.1	AAA domain	6	8	9	7	16	17	18	20	10	10	3	4	4	8	4	8	5	8	7	9	8	8	9	6	7	7	8	9	4	9	6	6	6	6	10	6	6	4	4	6	7	7	226	104	2.17308
PF13641.1	Glycosyltransferase like family 2	9	7	8	9	14	14	15	16	8	8	7	5	6	6	7	9	7	9	8	7	9	9	9	5	8	7	12	15	8	18	14	13	16	16	17	4	17	9	9	15	17	8	226	208	1.08654
PF01266.19	FAD dependent oxidoreductase	7	8	9	6	13	13	14	16	9	7	6	7	7	8	9	8	6	9	7	7	8	7	8	10	8	9	18	17	24	17	15	27	21	21	14	4	20	13	18	13	18	12	226	272	0.830882
PF00415.13	Regulator of chromosome condensation (RCC1) repeat	8	10	8	10	6	9	6	7	5	5	11	10	10	10	10	10	11	10	7	7	9	9	9	11	9	8	16	12	9	13	8	17	9	9	9	9	7	13	10	7	7	5	225	160	1.40625
PF03810.14	Importin-beta N-terminal domain	8	7	8	8	14	15	14	15	8	7	7	7	7	7	7	8	7	7	8	8	8	8	8	7	8	8	16	7	6	7	9	8	9	9	8	8	9	5	7	9	8	7	224	132	1.69697
PF13014.1	KH domain	8	8	7	9	10	11	10	12	6	6	8	8	8	8	9	9	9	9	9	9	8	9	8	7	9	9	24	12	11	9	12	32	7	12	8	11	11	13	15	12	12	11	223	212	1.05189
PF00787.19	PX domain	5	8	7	7	17	17	19	17	9	9	6	5	4	8	9	8	5	7	7	7	6	6	6	10	5	9	28	15	12	13	13	17	13	12	15	14	13	11	14	13	13	12	223	228	0.97807
PF00808.18	Histone-like transcription factor (CBF/NF-Y) and archaeal histone	8	7	8	8	16	16	15	19	9	9	4	4	4	7	8	7	8	8	6	8	7	6	7	7	6	9	26	12	8	8	4	15	7	8	12	9	8	8	8	8	9	11	221	161	1.37267
PF02463.14	RecF/RecN/SMC N terminal domain	7	7	7	7	18	17	16	18	9	9	4	4	4	9	7	6	8	6	6	5	8	8	8	9	7	6	13	7	6	5	6	7	6	7	6	6	7	7	7	6	6	7	220	109	2.01835
PF13246.1	Putative hydrolase of sodium-potassium ATPase alpha subunit	5	8	7	8	13	14	15	16	8	7	8	8	8	8	8	7	6	8	7	7	7	7	7	8	7	7	24	12	9	11	12	12	14	13	10	12	13	13	14	12	12	9	219	202	1.08416
PF02421.13	Ferrous iron transport protein B	6	8	7	7	14	15	11	15	7	7	8	8	7	8	8	7	6	7	8	8	8	8	8	8	5	8	16	8	9	4	6	9	7	6	8	10	7	6	7	7	7	10	217	127	1.70866
PF13193.1	AMP-binding enzyme C-terminal domain	8	8	8	8	14	14	14	14	8	7	6	6	7	7	8	8	8	9	6	6	6	6	7	7	7	10	8	17	5	16	16	16	23	17	4	4	18	19	30	20	19	7	217	239	0.90795
PF13535.1	ATP-grasp domain	7	7	7	7	14	14	14	14	7	7	8	8	8	8	8	7	7	7	7	7	7	7	7	8	7	7	18	11	9	12	10	12	10	10	9	11	10	9	12	10	6	8	216	167	1.29341
PF00172.13	Fungal Zn(2)-Cys(6) binuclear cluster domain	3	6	3	5	21	21	21	24	13	8	6	7	6	7	7	4	7	6	4	3	4	3	3	8	3	12	156	31	62	87	59	130	80	77	27	52	72	48	91	64	71	29	215	1136	0.189261
PF00890.19	FAD binding domain	8	3	9	6	13	11	9	12	4	6	8	8	7	8	8	10	6	10	5	5	10	10	10	8	10	9	12	13	11	13	8	22	9	8	8	9	8	8	10	7	9	7	213	162	1.31481
PF08242.7	Methyltransferase domain	7	7	8	8	14	14	14	15	7	9	6	6	5	6	6	7	8	8	7	7	7	7	7	9	7	7	24	14	7	14	10	31	15	13	9	9	13	11	28	15	14	13	213	240	0.8875
PF13649.1	Methyltransferase domain	7	8	7	7	15	15	13	15	7	8	6	7	7	6	9	6	6	8	8	8	6	6	5	8	6	8	20	18	8	15	13	22	15	13	13	11	15	17	25	15	12	11	212	243	0.872428
PF03583.9	Secretory lipase	5	8	4	8	13	12	11	16	8	9	6	6	8	6	11	7	10	13	4	4	4	4	4	13	4	11	20	0	0	10	2	0	2	2	0	0	3	1	2	2	2	0	209	46	4.54348
PF00133.17	tRNA synthetases class I (I, L, M and V)	8	6	8	7	11	11	11	12	7	6	8	8	8	8	7	8	8	8	7	8	8	7	7	8	7	7	24	8	7	8	7	11	7	5	10	10	6	8	11	7	6	8	209	143	1.46154
PF00160.16	Cyclophilin type peptidyl-prolyl cis-trans isomerase/CLD	6	8	6	6	14	14	14	16	8	8	4	5	6	8	8	8	7	8	7	8	6	6	7	7	6	8	12	13	13	10	10	11	10	10	14	9	10	10	10	11	9	10	209	172	1.21512
PF00117.23	Glutamine amidotransferase class-I	7	7	6	6	15	15	14	16	8	8	7	7	7	7	6	6	7	6	7	7	6	6	6	7	6	8	16	8	8	8	9	13	9	9	8	9	10	10	8	9	8	9	208	151	1.37748
PF02518.21	Histidine kinase-, DNA gyrase B-, and HSP90-like ATPase	6	9	6	7	12	12	11	14	7	8	6	7	7	8	7	8	7	7	7	7	7	7	7	8	6	7	18	15	18	19	13	23	13	13	13	9	13	12	10	13	12	9	205	223	0.919283
PF01764.20	Lipase (class 3)	9	8	6	12	9	9	9	10	6	5	8	8	8	8	7	10	6	7	6	6	7	7	7	12	7	4	6	18	3	6	6	7	7	6	10	3	6	6	4	6	6	4	201	104	1.93269
PF00293.23	NUDIX domain	6	5	6	7	14	14	13	16	7	8	6	6	6	7	8	7	6	7	6	7	5	6	5	8	5	8	16	17	8	12	11	18	11	12	11	7	12	10	10	12	12	10	199	189	1.05291
PF13174.1	Tetratricopeptide repeat	6	6	8	8	14	13	15	14	7	7	2	4	4	5	8	10	5	10	5	4	9	7	6	6	5	10	14	12	8	7	7	25	9	6	8	4	7	6	6	5	10	6	198	140	1.41429
PF00328.17	Histidine phosphatase superfamily (branch 2)	8	4	8	8	8	7	11	12	6	5	6	6	6	6	11	10	5	7	8	8	8	8	8	10	8	5	8	5	7	8	7	6	10	10	5	6	9	6	7	9	10	5	197	118	1.66949
PF13191.1	AAA ATPase domain	8	8	7	7	10	10	9	9	4	6	8	8	8	9	8	9	6	10	7	8	6	7	5	7	6	7	16	14	5	6	9	11	6	9	8	3	9	8	7	7	6	3	197	127	1.55118
PF12706.2	Beta-lactamase superfamily domain	6	5	6	6	15	15	16	16	8	9	7	6	6	7	7	5	4	8	4	5	5	5	5	6	5	8	10	10	11	9	8	14	8	10	9	7	10	7	6	9	10	4	195	142	1.37324
PF13432.1	Tetratricopeptide repeat	8	10	9	8	13	13	13	13	6	6	3	3	3	3	6	8	6	9	6	5	7	7	7	10	6	7	4	12	8	6	10	14	9	15	7	5	12	9	5	13	11	7	195	147	1.32653
PF03142.10	Chitin synthase	6	8	5	6	13	13	13	14	7	7	6	6	6	7	8	6	7	6	6	6	6	6	6	7	5	7	12	11	8	8	8	8	9	9	12	3	8	8	7	9	6	7	193	133	1.45113
PF13245.1	Part of AAA domain	6	6	6	8	13	13	10	11	6	8	6	7	7	6	6	7	6	6	7	7	7	7	7	7	7	6	14	19	8	4	7	15	6	8	5	7	8	5	8	9	6	7	193	136	1.41912
PF00642.19	Zinc finger C-x8-C-x5-C-x3-H type (and similar)	5	6	5	6	16	15	13	16	10	7	7	7	7	5	6	4	8	7	5	5	5	4	4	6	5	7	20	13	12	13	10	11	12	10	8	8	13	10	7	13	9	8	191	177	1.0791
PF13540.1	Regulator of chromosome condensation (RCC1) repeat	8	10	8	8	7	8	6	7	6	2	6	6	6	6	11	8	7	8	6	6	9	9	8	9	9	6	16	9	9	9	6	12	8	9	8	6	9	8	10	7	9	5	190	140	1.35714
PF01336.20	OB-fold nucleic acid binding domain	7	6	5	6	12	15	11	13	6	8	6	6	6	7	6	6	7	6	6	6	6	6	6	6	6	6	16	8	6	7	8	10	7	7	6	8	8	6	7	7	8	6	187	125	1.496
PF00454.22	Phosphatidylinositol 3- and 4-kinase	6	7	6	6	10	11	9	12	7	7	8	6	7	7	7	7	5	7	7	7	6	6	6	7	6	7	16	8	8	8	8	8	8	8	8	9	8	8	7	8	6	6	187	132	1.41667
PF01398.16	JAB1/Mov34/MPN/PAD-1 ubiquitin protease	7	6	6	6	12	12	11	13	7	7	5	4	5	7	7	6	7	6	7	7	6	6	6	7	6	7	10	8	7	7	6	7	6	6	8	3	6	6	7	6	6	6	186	105	1.77143
PF11976.3	Ubiquitin-2 like Rad60 SUMO-like	5	8	6	6	11	13	14	14	9	8	3	4	4	6	9	6	7	6	7	7	6	5	5	8	5	4	18	18	14	13	12	14	13	13	18	13	9	9	10	9	13	14	186	210	0.885714
PF00171.17	Aldehyde dehydrogenase family	6	6	6	6	12	12	12	12	6	5	7	8	8	7	7	6	5	6	6	6	6	6	6	6	6	6	22	15	16	15	13	17	17	17	12	10	15	10	14	16	17	10	185	236	0.783898
PF00152.15	tRNA synthetases class II (D, K and N)	6	6	6	6	11	13	11	14	7	7	6	6	6	6	7	6	6	6	6	6	6	6	6	6	6	6	12	7	6	7	7	8	6	7	4	7	7	6	7	7	7	5	184	110	1.67273
PF07993.7	Male sterility protein	7	5	8	8	9	11	13	12	6	6	5	6	4	9	9	6	4	7	4	4	8	8	7	5	7	6	26	18	14	22	11	14	17	19	7	8	15	6	13	12	17	8	184	227	0.810573
PF12738.2	twin BRCT domain	6	6	7	7	11	11	11	14	8	8	5	5	6	6	6	7	6	6	5	6	6	6	5	6	5	7	8	4	5	4	4	9	4	5	3	4	4	5	8	3	4	6	182	80	2.275
PF00575.18	S1 RNA binding domain	6	5	6	6	12	14	12	14	7	7	5	5	5	5	6	6	6	7	7	7	5	5	5	6	6	7	16	9	8	5	7	11	8	7	9	6	8	6	10	8	7	4	182	129	1.41085
PF02786.12	Carbamoyl-phosphate synthase L chain, ATP binding domain	6	6	6	6	12	12	12	12	6	6	6	6	6	6	7	6	6	6	6	6	6	6	6	7	6	6	16	8	7	11	9	10	10	10	9	9	9	8	8	9	5	6	182	144	1.26389
PF00450.17	Serine carboxypeptidase	6	8	6	7	14	12	12	14	7	7	5	5	5	5	7	7	5	6	4	4	6	6	6	6	5	6	8	5	7	8	6	4	6	6	14	3	6	7	12	6	6	2	181	106	1.70755
PF02222.17	ATP-grasp domain	6	6	6	6	12	12	12	12	6	6	6	6	6	6	6	6	6	6	7	7	6	6	6	6	6	5	16	7	6	7	7	10	8	7	8	8	6	7	6	9	3	6	181	121	1.49587
PF00533.21	BRCA1 C Terminus (BRCT) domain	7	9	7	8	8	9	9	10	5	7	7	7	8	8	6	8	5	9	5	6	5	5	5	8	5	5	26	9	7	7	5	11	4	5	6	13	4	10	13	4	5	7	181	136	1.33088
PF13738.1	Pyridine nucleotide-disulphide oxidoreductase	8	8	7	8	9	10	10	13	5	6	6	5	5	5	5	8	5	7	5	5	7	7	7	8	6	6	18	13	7	15	10	21	11	10	7	6	11	5	11	9	11	5	181	170	1.06471
PF01207.12	Dihydrouridine synthase (Dus)	7	7	6	7	11	12	9	14	7	5	5	5	5	6	7	7	6	6	5	6	6	6	6	7	6	6	8	4	5	3	6	5	8	7	4	5	8	6	5	7	8	3	180	92	1.95652
PF00289.17	Carbamoyl-phosphate synthase L chain, N-terminal domain	6	6	6	6	12	12	11	12	6	6	6	6	6	6	7	6	6	6	6	6	6	6	6	6	6	6	14	8	7	11	9	8	10	9	7	9	9	8	7	9	5	6	180	136	1.32353
PF13476.1	AAA domain	6	6	6	6	14	13	12	13	7	6	3	4	4	6	5	7	6	6	6	6	6	6	6	7	6	6	10	5	6	3	4	5	7	5	3	8	4	5	5	6	3	3	179	82	2.18293
PF01522.16	Polysaccharide deacetylase	5	6	5	6	10	15	13	19	9	9	4	4	4	4	11	7	4	6	2	2	6	6	6	5	6	5	2	17	4	12	8	5	8	9	16	2	9	11	5	6	8	6	179	128	1.39844
PF01078.16	Magnesium chelatase, subunit ChlI	6	5	7	5	11	12	11	12	6	6	7	7	7	7	5	6	7	5	4	5	7	7	6	5	6	6	8	5	5	5	4	5	4	4	7	4	4	4	4	4	4	5	178	76	2.34211
PF00493.18	MCM2/3/5 family	6	6	6	6	10	12	11	12	6	6	6	6	6	7	6	6	6	6	6	6	6	6	6	6	6	6	12	6	6	6	6	6	6	6	7	6	6	5	6	6	6	6	178	102	1.7451
PF00679.19	Elongation factor G C-terminus	6	5	6	6	12	12	12	11	6	6	6	6	6	6	6	6	6	6	6	6	6	6	6	6	6	6	12	7	5	6	6	7	5	6	6	7	6	5	7	7	6	6	178	104	1.71154
PF00156.22	Phosphoribosyl transferase domain	6	6	7	6	12	12	11	12	6	6	6	6	6	6	6	6	6	6	5	5	6	6	6	6	6	6	14	6	6	6	6	8	6	6	5	11	6	6	7	6	6	5	178	110	1.61818
PF00581.15	Rhodanese-like domain	5	9	5	6	11	13	11	10	6	6	7	6	5	6	6	8	7	7	6	6	6	4	5	5	5	7	13	11	6	5	7	11	7	7	11	12	6	6	9	6	4	9	178	130	1.36923
PF00627.26	UBA/TS-N domain	8	7	8	7	7	6	6	8	4	6	7	7	7	7	7	6	5	10	7	7	7	6	7	7	7	7	16	8	10	7	8	7	7	8	8	10	8	9	7	8	8	6	178	135	1.31852
PF00481.16	Protein phosphatase 2C	5	5	5	7	12	12	13	13	6	6	6	5	5	5	5	6	6	6	5	5	7	7	6	7	5	7	16	10	6	6	6	8	6	6	7	8	6	7	6	6	6	5	177	115	1.53913
PF05193.16	Peptidase M16 inactive domain	6	6	6	6	10	10	12	12	6	6	6	6	6	6	6	6	6	6	6	6	6	6	6	7	6	6	16	6	7	6	6	9	6	7	7	10	7	7	8	6	6	6	177	120	1.475
PF14551.1	MCM N-terminal domain	6	6	6	6	10	11	11	12	6	6	6	6	6	6	6	6	6	6	6	6	6	6	6	6	6	6	12	6	6	6	6	6	6	6	6	6	6	5	6	6	6	6	176	101	1.74257
PF00650.15	CRAL/TRIO domain	6	6	6	6	11	11	11	11	6	6	6	6	6	6	6	6	6	6	6	6	6	6	6	6	6	6	10	9	4	15	8	6	8	7	11	6	8	8	6	8	8	4	176	126	1.39683
PF00063.16	Myosin head (motor domain)	6	5	6	5	14	12	11	12	5	5	5	5	6	7	7	5	5	6	5	5	6	6	6	9	6	5	6	5	4	4	4	6	4	4	5	5	4	5	6	4	4	7	175	77	2.27273
PF13176.1	Tetratricopeptide repeat	3	7	2	6	18	15	15	18	8	7	4	3	3	3	5	5	5	8	5	5	5	3	4	6	4	8	4	8	10	9	4	13	5	7	8	6	4	5	7	8	4	9	175	111	1.57658
PF00892.15	EamA-like transporter family	5	4	5	6	10	12	14	13	8	7	6	6	6	6	7	7	7	6	6	5	5	5	4	5	5	5	14	14	9	9	9	6	9	12	11	7	11	9	9	9	12	9	175	159	1.10063
PF12874.2	Zinc-finger of C2H2 type	6	7	5	6	11	12	13	12	6	7	6	5	5	8	6	6	3	6	5	6	6	6	5	4	6	7	26	15	6	6	6	17	5	6	17	12	7	9	13	5	6	4	175	160	1.09375
PF12937.2	F-box-like	5	6	4	4	12	15	13	15	8	9	3	4	5	5	6	4	5	8	5	5	6	5	4	7	4	8	16	218	7	18	13	23	14	15	15	6	14	10	23	14	14	11	175	431	0.406032
PF05739.14	SNARE domain	4	7	4	4	11	13	13	13	7	7	6	5	6	5	7	5	4	7	6	6	5	5	5	7	5	7	16	9	8	9	7	12	7	7	11	10	8	5	8	9	7	4	174	137	1.27007
PF00412.17	LIM domain	5	8	5	5	8	10	8	14	6	5	8	7	7	6	8	5	6	7	7	6	5	4	5	7	5	7	12	9	6	9	9	10	11	10	15	8	11	11	7	11	10	5	174	154	1.12987
PF01209.13	ubiE/COQ5 methyltransferase family	6	5	6	6	12	12	11	14	7	7	4	4	4	5	7	6	6	6	6	6	6	6	5	4	6	7	14	10	4	8	10	16	10	11	6	5	11	10	17	9	10	8	174	159	1.09434
PF01433.15	Peptidase family M1	7	6	7	7	10	10	11	10	5	5	7	7	7	7	3	7	3	6	5	5	8	8	8	5	6	3	8	4	3	4	3	3	3	3	3	4	4	4	2	4	3	3	173	58	2.98276
PF00557.19	Metallopeptidase family M24	6	6	6	7	10	10	11	12	6	6	5	6	5	6	6	6	5	6	6	6	6	6	6	6	6	6	18	11	10	7	7	11	7	7	11	7	7	7	8	7	7	7	173	139	1.2446
PF00320.22	GATA zinc finger	6	5	6	7	10	10	10	12	6	5	7	7	7	7	6	6	2	5	6	6	4	5	5	8	6	9	18	12	9	12	12	11	8	12	7	10	12	8	5	12	12	8	173	168	1.02976
PF13460.1	NADH(P)-binding	7	8	5	9	9	9	10	11	5	5	3	6	6	11	8	6	4	7	5	5	7	6	6	5	6	4	30	29	23	27	10	30	14	12	4	13	12	11	22	8	11	14	173	270	0.640741
PF03357.16	Snf7	5	7	5	6	8	10	7	11	6	6	4	6	6	5	7	7	4	7	7	7	7	7	7	7	6	7	14	7	7	7	6	9	7	7	6	7	7	7	6	7	7	7	172	118	1.45763
PF13632.1	Glycosyl transferase family group 2	6	7	6	7	10	9	12	12	6	6	6	5	5	5	5	6	5	6	6	5	6	7	7	5	6	6	8	12	6	14	14	12	14	16	11	3	14	7	7	13	15	8	172	174	0.988506
PF01217.15	Clathrin adaptor complex small chain	5	6	7	8	8	10	8	10	5	5	3	6	7	7	5	7	5	8	7	7	6	6	7	5	6	6	12	7	9	8	7	8	7	7	9	6	7	5	7	7	4	5	170	115	1.47826
PF00550.20	Phosphopantetheine attachment site	6	8	6	6	9	10	9	8	6	4	6	7	6	7	9	7	6	9	6	6	4	4	3	5	6	7	6	8	4	10	11	22	20	19	4	2	15	14	52	18	22	9	170	236	0.720339
PF01073.14	3-beta hydroxysteroid dehydrogenase/isomerase family	6	4	9	7	8	8	9	10	4	5	5	6	4	10	7	8	4	7	6	6	6	6	6	5	7	5	29	20	21	23	10	20	13	14	8	9	12	10	14	9	11	14	168	237	0.708861
PF00867.13	XPG I-region	6	6	4	6	12	12	10	12	6	6	5	5	5	6	6	5	4	6	5	5	6	6	6	5	6	6	10	9	4	6	6	5	6	6	5	6	6	5	5	7	6	5	167	97	1.72165
PF01585.18	G-patch domain	5	7	5	5	12	12	13	14	7	7	5	5	5	6	6	7	5	6	4	4	4	4	5	4	4	6	8	9	8	9	9	8	8	9	7	4	9	7	7	8	9	6	167	125	1.336
PF10584.4	Proteasome subunit A N-terminal signature	7	6	7	7	7	10	7	10	5	5	4	4	4	5	6	7	6	6	6	7	7	7	7	6	7	6	14	6	7	7	6	7	6	6	8	7	7	7	7	7	7	7	166	116	1.43103
PF01490.13	Transmembrane amino acid transporter protein	4	6	5	5	11	11	11	14	7	7	6	6	6	6	7	5	5	5	5	5	4	4	4	6	4	7	16	4	9	12	8	8	8	8	7	7	8	10	5	8	8	9	166	135	1.22963
PF02826.14	D-isomer specific 2-hydroxyacid dehydrogenase, NAD binding domain	6	4	5	5	11	11	11	11	6	5	6	6	6	5	6	6	7	5	5	5	5	6	6	5	6	6	21	7	17	7	8	11	8	9	2	8	8	4	8	8	8	5	166	139	1.19424
PF00150.13	Cellulase (glycosyl hydrolase family 5)	6	6	6	8	10	10	8	10	5	5	5	4	4	6	5	8	5	5	5	5	7	7	7	6	7	4	10	26	12	11	10	7	12	12	20	4	11	11	4	10	11	9	164	180	0.911111
PF05347.10	Complex 1 protein (LYR family)	6	4	6	7	8	10	8	12	5	6	3	3	4	6	7	7	5	6	5	6	6	6	7	7	5	7	10	6	2	8	6	11	6	4	4	3	7	5	8	7	6	5	162	98	1.65306
PF08613.6	Cyclin	2	6	2	5	11	12	14	16	8	8	5	5	5	5	5	7	5	3	5	6	3	3	3	8	2	8	14	10	5	8	8	8	7	8	11	11	8	6	6	8	7	9	162	134	1.20896
PF04193.9	PQ loop repeat	4	6	3	6	11	12	8	12	6	5	5	6	4	5	7	6	4	5	8	8	5	4	4	8	2	8	24	9	14	11	12	12	15	13	14	10	15	11	14	13	15	6	162	208	0.778846
PF13086.1	AAA domain	5	6	5	6	10	10	8	7	6	6	6	6	6	6	6	5	5	5	6	6	6	5	6	6	5	6	16	21	5	5	6	15	6	6	5	7	6	4	9	8	6	5	160	130	1.23077
PF09439.5	Signal recognition particle receptor beta subunit	4	5	5	7	10	11	12	15	8	7	3	3	3	6	7	6	6	8	4	6	4	3	4	6	4	3	20	11	9	10	9	11	6	11	13	11	10	9	9	11	11	8	160	169	0.946746
PF00850.14	Histone deacetylase domain	5	5	5	5	10	11	12	13	6	6	6	6	6	5	5	5	5	4	4	4	5	5	5	6	5	5	11	6	7	5	6	4	6	7	6	5	6	6	4	6	6	5	159	96	1.65625
PF00175.16	Oxidoreductase NAD-binding domain	6	5	6	6	7	8	7	9	6	4	5	6	6	6	6	5	4	7	6	6	6	6	6	7	6	6	18	9	7	7	7	14	7	6	6	8	6	9	10	6	8	7	158	135	1.17037
PF01699.19	Sodium/calcium exchanger protein	4	5	4	6	8	10	10	12	6	6	6	6	6	7	6	5	5	6	6	6	4	4	4	6	4	6	16	13	12	8	10	23	10	10	10	8	10	10	10	10	10	6	158	176	0.897727
PF13401.1	AAA domain	4	4	5	6	11	11	9	11	5	6	6	4	4	4	8	5	5	9	4	4	6	5	5	6	5	5	10	8	4	4	5	8	5	6	10	6	7	4	4	6	6	3	157	96	1.63542
PF01053.15	Cys/Met metabolism PLP-dependent enzyme	4	8	4	5	10	11	11	12	6	6	4	4	4	6	6	4	7	6	5	5	5	4	4	4	5	7	14	8	8	7	6	10	7	9	4	9	8	6	9	8	5	4	157	122	1.28689
PF03105.14	SPX domain	4	6	5	5	10	10	10	10	5	5	5	5	5	6	6	6	4	6	6	6	4	5	5	7	4	6	22	6	6	4	6	12	6	6	4	12	6	5	9	6	6	6	156	122	1.27869
PF08449.6	UAA transporter family	5	6	5	5	8	10	9	11	5	6	6	6	5	6	5	6	7	4	5	5	5	5	5	6	5	5	14	13	10	10	5	7	6	5	8	7	6	5	8	7	6	6	156	123	1.26829
PF00010.21	Helix-loop-helix DNA-binding domain	4	6	4	5	9	9	9	11	5	6	6	6	5	5	6	6	5	7	5	6	5	5	4	6	4	7	18	10	8	8	10	19	12	10	8	6	10	9	8	10	10	4	156	160	0.975
PF00170.16	bZIP transcription factor	4	5	4	4	10	10	12	12	6	6	6	5	6	6	7	5	3	6	4	6	5	4	4	6	4	6	12	10	13	7	11	18	11	12	9	13	10	5	12	11	10	10	156	174	0.896552
PF03129.15	Anticodon binding domain	6	6	6	6	7	7	8	8	5	5	6	6	6	6	5	5	5	5	6	6	6	6	6	6	6	5	12	5	4	6	5	8	5	6	4	6	5	6	5	5	6	4	155	92	1.68478
PF13207.1	AAA domain	3	6	3	5	11	9	10	13	7	7	3	4	4	5	6	6	5	6	4	5	4	4	4	9	5	7	14	9	5	6	5	10	5	5	7	12	7	7	4	4	4	5	155	109	1.42202
PF13920.1	Zinc finger, C3HC4 type (RING finger)	4	11	4	7	9	10	8	12	6	7	2	2	2	6	6	5	5	5	5	6	5	4	6	8	4	6	22	15	15	11	6	17	8	9	30	8	9	8	17	7	7	5	155	194	0.798969
PF00202.16	Aminotransferase class-III	5	5	5	5	11	10	9	10	5	5	5	6	6	5	5	5	5	5	5	5	5	5	5	5	5	6	12	5	10	7	6	9	6	6	12	4	6	6	6	6	6	6	153	113	1.35398
PF00350.18	Dynamin family	4	6	5	5	9	9	9	10	5	5	6	5	5	5	5	4	5	6	6	6	6	6	6	5	5	5	10	15	5	7	6	16	6	5	8	6	6	6	12	7	4	6	153	125	1.224
PF00307.26	Calponin homology (CH) domain	1	6	4	5	10	11	10	11	5	6	5	5	5	6	6	5	5	6	5	5	5	5	5	6	5	5	14	8	8	7	9	12	7	9	12	7	9	8	9	9	9	7	153	144	1.0625
PF01529.15	DHHC palmitoyltransferase	4	5	5	3	11	12	12	13	6	6	4	4	4	5	6	5	2	5	4	5	5	6	5	5	5	4	12	6	7	7	6	6	7	7	7	7	7	7	6	7	7	7	151	113	1.33628
PF01545.16	Cation efflux family	5	5	6	5	10	9	9	10	5	5	5	5	5	5	6	5	3	5	5	5	5	5	5	6	6	5	10	8	6	6	6	12	6	5	6	6	6	6	6	6	6	5	150	106	1.41509
PF00180.15	Isocitrate/isopropylmalate dehydrogenase	5	5	5	5	10	9	10	10	5	5	5	5	5	5	5	5	5	5	5	5	5	5	5	5	5	5	12	5	8	6	7	7	9	7	3	7	8	6	7	9	7	5	149	113	1.31858
PF00291.20	Pyridoxal-phosphate dependent enzyme	5	5	5	5	9	10	9	10	5	5	6	5	5	5	5	5	5	5	5	5	5	5	5	5	5	5	16	8	9	8	9	11	12	9	8	9	9	7	12	8	10	7	149	152	0.980263
PF04427.13	Brix domain	5	5	5	5	9	9	9	10	5	5	6	5	5	5	5	5	5	5	5	5	5	5	5	5	5	5	10	5	5	4	5	5	5	5	6	6	5	6	5	5	5	5	148	87	1.70115
PF00752.12	XPG N-terminal domain	4	6	5	6	9	10	9	10	5	5	4	4	4	4	6	6	4	5	5	5	5	5	5	6	5	6	10	5	6	5	7	5	5	6	4	5	6	5	4	7	6	6	148	92	1.6087
PF00632.20	HECT-domain (ubiquitin-transferase)	5	5	5	5	8	9	8	10	6	6	5	5	4	6	5	5	6	5	5	5	5	5	5	5	5	5	10	5	4	5	5	10	5	5	9	5	5	5	6	5	5	4	148	93	1.5914
PF00675.15	Insulinase (Peptidase family M16)	5	5	5	5	8	8	10	10	5	5	5	6	6	5	5	5	5	5	5	5	5	5	5	5	5	5	16	5	5	5	5	7	5	6	5	8	5	5	7	5	6	5	148	100	1.48
PF04116.8	Fatty acid hydroxylase superfamily	4	7	4	5	9	10	9	11	5	6	3	2	2	3	6	7	4	6	5	5	4	5	5	9	5	7	10	4	4	10	7	6	9	10	3	4	7	7	8	6	10	4	148	109	1.3578
PF13249.1	Prenyltransferase-like	5	4	4	6	11	12	10	10	5	7	2	2	2	5	7	6	2	4	4	5	6	6	6	7	6	4	10	9	6	8	6	5	6	3	13	7	5	7	6	6	6	6	148	109	1.3578
PF00520.26	Ion transport protein	3	5	5	4	10	10	10	10	5	5	5	5	5	5	5	5	5	5	5	5	5	5	5	5	5	5	8	6	6	4	5	6	5	4	5	4	5	6	5	5	5	1	147	80	1.8375
PF00364.17	Biotin-requiring enzyme	5	5	5	5	10	10	10	10	5	5	5	4	4	4	6	5	4	5	5	5	5	5	5	5	5	5	12	9	7	10	9	8	11	10	7	8	10	8	6	9	9	5	147	138	1.06522
PF01656.18	CobQ/CobB/MinD/ParA nucleotide binding domain	4	5	4	4	7	8	7	9	4	5	8	7	7	6	5	5	5	5	5	5	4	5	5	6	5	6	9	5	8	5	6	4	5	5	5	5	5	5	5	6	6	5	146	89	1.64045
PF03104.14	DNA polymerase family B, exonuclease domain	5	5	5	6	6	6	9	10	5	5	5	6	6	6	5	5	5	5	5	5	5	5	5	5	5	5	10	8	4	5	5	5	5	5	7	5	5	5	4	5	5	5	145	88	1.64773
PF13087.1	AAA domain	4	5	4	5	10	11	6	10	5	6	5	5	5	5	5	5	6	5	5	5	5	5	5	3	5	5	10	18	5	5	5	11	5	5	5	5	5	4	8	7	5	5	145	108	1.34259
PF00330.15	Aconitase family (aconitate hydratase)	5	5	5	5	7	8	6	9	5	5	5	5	5	5	5	5	5	5	5	5	6	6	6	6	5	5	10	5	6	5	5	4	4	5	5	5	5	5	5	5	5	5	144	84	1.71429
PF01248.21	Ribosomal protein L7Ae/L30e/S12e/Gadd45 family	5	5	5	5	10	10	9	8	5	5	4	4	4	5	5	5	5	5	5	5	5	5	5	5	5	5	12	6	5	5	4	5	5	5	6	6	5	5	5	5	5	6	144	90	1.6
PF13232.1	Complex1_LYR-like	6	4	6	6	6	8	7	10	4	5	4	3	4	5	7	6	4	5	5	5	5	6	6	6	5	6	10	6	3	6	6	10	6	5	3	3	7	5	8	7	6	5	144	96	1.5
PF00067.17	Cytochrome P450	4	5	4	5	8	8	8	10	5	5	5	6	5	7	5	6	4	4	5	5	4	5	4	6	4	7	20	152	5	29	15	46	22	20	18	3	16	16	65	16	21	5	144	469	0.307036
PF08662.6	Eukaryotic translation initiation factor eIF2A	4	6	4	4	11	10	11	9	5	6	6	6	6	5	4	3	3	6	4	4	4	4	4	5	4	5	10	4	7	4	4	3	5	5	5	4	5	6	3	4	6	3	143	78	1.83333
PF02466.14	Tim17/Tim22/Tim23/Pmp24 family	5	5	5	5	10	10	9	10	5	5	4	3	3	5	5	5	5	4	5	5	5	5	5	5	5	5	8	5	5	6	5	5	5	4	5	3	5	5	5	5	4	5	143	80	1.7875
PF00288.21	GHMP kinases N terminal domain	5	5	5	5	9	9	9	10	5	5	4	4	4	5	5	5	4	5	5	5	5	5	5	5	5	5	10	4	7	5	4	5	5	5	6	6	5	5	5	5	5	5	143	87	1.64368
PF01556.13	DnaJ C terminal domain	5	5	4	5	9	9	9	9	5	5	5	5	5	5	5	4	5	5	5	5	5	5	5	5	4	5	8	5	7	5	5	7	5	5	5	6	5	5	5	5	5	4	143	87	1.64368
PF13604.1	AAA domain	4	6	4	5	10	11	8	9	4	6	5	4	4	4	5	5	5	5	4	4	5	5	5	5	5	5	12	29	4	2	5	9	5	5	6	6	4	1	5	4	5	6	142	108	1.31481
PF00646.28	F-box domain	4	5	4	4	13	14	13	14	7	8	2	2	3	2	4	5	2	4	2	2	6	5	4	3	4	6	17	80	8	15	9	30	12	12	12	8	13	7	22	12	12	11	142	280	0.507143
PF00795.17	Carbon-nitrogen hydrolase	5	4	6	6	9	10	9	10	5	5	3	3	3	4	5	7	3	5	4	4	5	5	5	5	6	5	8	3	7	6	7	11	6	6	7	5	6	5	5	5	7	3	141	97	1.45361
PF02353.15	Mycolic acid cyclopropane synthetase	6	4	6	4	10	9	10	11	6	5	4	4	4	4	5	4	4	4	4	5	5	5	4	4	5	5	8	10	4	7	5	6	7	7	7	6	7	9	8	6	7	6	141	110	1.28182
PF01138.16	3' exoribonuclease family, domain 1	5	6	4	4	9	9	8	11	5	6	5	4	4	5	6	6	4	4	4	4	4	4	4	5	4	6	12	5	6	6	6	6	6	6	7	6	6	6	5	6	6	4	140	99	1.41414
PF01237.13	Oxysterol-binding protein	4	4	4	4	10	11	10	10	5	6	4	4	4	4	5	4	5	4	4	4	4	4	4	8	4	6	8	6	5	6	6	10	6	6	6	7	6	6	7	6	6	5	140	102	1.37255
PF00505.14	HMG (high mobility group) box	2	4	2	2	12	12	13	13	6	7	5	5	5	4	5	2	5	4	6	6	2	2	2	6	2	6	8	26	7	10	9	16	10	10	11	9	10	11	5	10	10	7	140	169	0.828402
PF13418.1	Galactose oxidase, central domain	3	6	5	2	8	9	9	10	5	5	4	4	4	4	5	6	5	6	5	5	4	4	4	9	3	6	18	14	11	13	14	25	15	14	17	9	14	12	11	14	12	8	140	221	0.633484
PF00091.20	Tubulin/FtsZ family, GTPase domain	6	4	6	5	7	9	7	8	4	4	4	5	5	4	5	6	5	5	4	5	6	6	6	4	5	4	6	5	4	4	4	5	4	4	5	5	4	4	4	4	4	5	139	71	1.95775
PF05653.9	Magnesium transporter NIPA	3	5	3	4	11	11	11	11	5	6	5	5	5	5	5	4	3	5	4	4	4	3	4	5	3	5	2	8	7	5	5	5	5	5	7	0	5	5	5	5	5	6	139	80	1.7375
PF00027.24	Cyclic nucleotide-binding domain	4	5	5	5	6	9	5	10	5	5	5	5	5	5	5	5	5	5	5	5	5	5	5	5	5	5	12	5	5	4	5	11	5	5	5	5	5	5	7	5	5	3	139	92	1.51087
PF02854.14	MIF4G domain	5	5	5	5	7	7	7	10	5	5	5	5	5	5	5	5	5	5	5	5	5	5	5	3	5	5	12	5	6	5	5	6	5	5	8	8	5	6	5	6	6	7	139	100	1.39
PF13419.1	Haloacid dehalogenase-like hydrolase	4	6	4	5	10	11	9	11	6	6	3	2	3	4	6	5	3	7	5	5	4	4	4	3	4	5	14	11	9	6	7	10	8	9	9	10	9	5	9	8	9	8	139	141	0.985816
PF14392.1	Zinc knuckle	5	8	5	5	15	15	14	15	6	9	0	0	0	0	0	5	9	8	0	0	4	4	4	0	4	4	12	7	11	4	10	15	9	4	15	7	11	0	18	11	9	0	139	143	0.972028
PF01061.19	ABC-2 type transporter	4	10	4	5	8	8	8	9	4	4	4	4	4	4	4	4	4	6	4	4	5	4	5	11	4	4	30	11	14	10	10	11	12	12	13	19	10	9	11	9	12	5	139	198	0.70202
PF00690.21	Cation transporter/ATPase, N-terminus	3	5	3	4	10	11	10	11	6	5	4	4	4	5	5	5	4	5	4	4	4	4	4	5	4	5	10	8	6	8	10	8	12	11	8	7	10	8	11	10	10	8	138	145	0.951724
PF01546.23	Peptidase family M20/M25/M40	4	4	4	4	12	12	12	11	5	6	4	4	3	4	4	4	4	5	4	4	4	4	4	4	3	4	10	13	9	7	5	6	8	7	3	4	7	5	6	7	6	4	137	107	1.28037
PF07478.8	D-ala D-ala ligase C-terminus	5	3	5	5	8	8	9	8	4	4	5	6	5	6	3	6	4	5	6	4	5	5	5	4	5	4	10	6	5	9	7	10	8	6	6	7	7	7	8	7	3	4	137	110	1.24545
PF01553.16	Acyltransferase	4	5	3	3	12	12	12	12	6	6	4	4	4	4	5	3	6	3	2	3	3	3	3	4	3	7	14	7	7	5	6	5	6	5	7	6	6	7	5	6	5	5	136	102	1.33333
PF00498.21	FHA domain	5	5	5	7	10	10	8	9	6	4	4	4	4	4	5	5	4	5	3	4	4	3	3	6	3	6	20	10	8	7	6	12	6	6	6	16	6	6	10	6	5	7	136	137	0.992701
PF13424.1	Tetratricopeptide repeat	3	3	3	7	12	10	11	12	5	5	3	3	3	2	3	5	4	6	3	3	5	5	5	3	5	5	10	3	4	4	2	7	2	2	3	0	1	0	10	2	2	1	134	53	2.5283
PF00732.14	GMC oxidoreductase	5	4	5	5	7	7	7	8	3	4	6	6	7	6	4	4	4	4	5	5	5	5	5	4	5	4	2	39	3	13	9	9	10	10	9	0	9	7	4	8	10	6	134	148	0.905405
PF14559.1	Tetratricopeptide repeat	3	3	4	3	10	12	12	11	7	5	4	4	4	2	4	4	3	5	6	6	4	3	2	4	3	5	7	7	5	4	3	10	5	4	1	2	5	3	6	4	4	4	133	74	1.7973
PF05199.8	GMC oxidoreductase	5	4	4	5	7	7	7	8	4	4	6	6	6	6	4	4	4	4	5	5	5	5	5	4	5	4	2	38	3	14	9	10	10	10	9	0	9	6	4	8	10	7	133	149	0.892617
PF00753.22	Metallo-beta-lactamase superfamily	5	4	5	5	8	8	7	8	3	6	4	3	3	5	5	4	2	5	5	6	5	5	5	5	5	6	4	10	6	8	6	15	6	8	7	4	8	6	7	7	7	6	132	115	1.14783
PF00082.17	Subtilase family	4	5	4	5	9	9	9	9	5	5	3	3	3	3	6	5	5	5	3	3	5	5	5	4	5	5	10	13	3	11	5	12	5	4	18	4	5	11	20	5	5	4	132	135	0.977778
PF00378.15	Enoyl-CoA hydratase/isomerase family	5	4	5	4	6	7	6	8	4	4	5	5	5	5	6	6	4	5	5	5	5	5	5	4	5	4	8	8	6	11	12	8	13	13	8	3	14	13	10	11	15	4	132	157	0.840764
PF00743.14	Flavin-binding monooxygenase-like	5	7	5	7	7	8	5	11	3	5	3	3	3	3	4	8	4	3	3	3	5	5	5	8	6	3	22	13	8	15	11	19	12	12	6	2	12	4	10	11	12	3	132	172	0.767442
PF00397.21	WW domain	3	6	4	4	4	4	7	11	6	6	5	4	4	5	4	6	6	6	4	4	4	4	4	6	5	6	18	18	14	8	10	12	11	9	11	8	11	9	11	9	10	8	132	177	0.745763
PF13374.1	Tetratricopeptide repeat	3	5	3	4	9	9	8	9	6	5	4	4	4	4	8	4	5	7	3	3	4	4	4	6	3	3	4	88	1	4	5	14	5	6	4	0	5	3	15	6	6	2	131	168	0.779762
PF03155.10	ALG6, ALG8 glycosyltransferase family	4	4	4	4	9	11	9	11	6	4	4	4	3	4	4	4	3	4	4	4	5	4	4	5	4	4	6	2	0	4	4	3	4	4	3	2	4	4	4	4	4	0	130	52	2.5
PF03162.8	Tyrosine phosphatase family	4	5	4	4	9	9	9	10	5	5	3	2	3	4	5	4	4	5	4	5	4	4	4	5	4	5	10	0	5	4	3	1	5	4	2	6	6	5	1	7	5	0	129	64	2.01562
PF03031.13	NLI interacting factor-like phosphatase	5	4	5	5	8	7	8	10	4	4	4	4	4	5	5	4	5	5	4	4	4	4	4	4	4	5	8	7	5	5	6	9	6	6	11	5	5	6	6	6	5	5	129	101	1.27723
PF00043.20	Glutathione S-transferase, C-terminal domain	4	3	4	4	10	10	10	11	6	6	3	3	3	3	6	4	5	4	2	2	4	4	4	4	4	6	23	13	6	8	5	7	8	9	8	6	6	4	13	5	6	6	129	133	0.969925
PF01239.17	Protein prenyltransferase alpha subunit repeat	0	8	0	4	9	11	11	12	8	7	1	3	2	4	7	6	0	8	1	3	4	1	1	7	4	7	16	10	7	9	5	9	7	9	9	10	9	9	9	9	8	8	129	143	0.902098
PF00888.17	Cullin family	5	4	4	4	8	8	8	8	4	4	4	4	4	4	4	4	5	4	4	4	6	6	6	4	4	4	8	7	5	4	4	5	5	5	5	4	4	4	4	4	5	4	128	77	1.66234
PF00310.16	Glutamine amidotransferases class-II	4	3	4	4	11	11	10	11	5	5	3	3	3	3	6	4	4	5	3	3	4	4	4	3	4	4	10	4	5	4	5	6	6	6	8	6	6	5	4	6	6	3	128	90	1.42222
PF02889.11	Sec63 Brl domain	4	4	4	4	9	11	10	10	4	4	4	4	4	4	4	4	4	4	4	4	4	4	4	4	4	4	12	5	5	5	5	6	5	5	8	6	5	4	6	5	5	5	128	92	1.3913
PF00995.18	Sec1 family	4	4	4	5	7	7	8	8	4	4	5	6	6	4	4	4	4	4	4	4	4	4	4	6	5	4	8	4	4	4	4	4	5	5	4	4	4	3	4	4	4	4	127	69	1.84058
PF04969.11	CS domain	4	3	3	4	8	9	8	10	5	4	4	3	3	5	5	5	3	5	5	5	4	3	4	5	4	5	4	6	5	4	6	7	5	5	5	1	5	5	3	5	5	2	126	73	1.72603
PF01212.16	Beta-eliminating lyase	4	8	4	4	8	7	7	7	4	4	3	4	3	2	5	5	3	6	6	6	4	4	4	5	4	4	12	5	2	4	3	7	6	6	6	3	5	5	10	7	5	7	125	93	1.34409
PF00982.16	Glycosyltransferase family 20	4	4	4	4	9	8	8	10	4	4	4	4	4	5	4	4	4	4	4	4	4	4	4	4	4	4	6	4	7	5	4	3	4	4	2	4	4	3	5	4	4	3	124	66	1.87879
PF01866.12	Putative diphthamide synthesis protein	4	3	4	4	8	8	9	8	4	5	5	5	5	5	5	4	2	4	4	4	4	4	4	4	4	4	6	4	3	3	5	3	5	5	5	3	5	4	2	5	5	4	124	67	1.85075
PF13238.1	AAA domain	2	4	2	6	10	11	7	13	6	7	2	3	3	3	5	5	4	4	2	4	3	2	5	4	1	6	14	5	4	5	3	8	3	4	9	7	4	4	5	3	3	4	124	85	1.45882
PF00534.15	Glycosyl transferases group 1	5	4	5	5	7	7	7	8	4	4	4	4	4	4	5	5	4	5	4	4	4	4	4	4	4	5	10	6	8	6	4	8	5	5	8	6	5	4	5	5	5	4	124	94	1.31915
PF03330.13	Rare lipoprotein A (RlpA)-like double-psi beta-barrel	4	3	3	5	8	8	7	7	4	4	5	5	5	5	3	5	3	3	4	4	5	5	5	4	5	5	2	10	5	11	8	1	8	8	17	0	8	10	1	10	7	6	124	112	1.10714
PF03764.13	Elongation factor G, domain IV	5	4	5	5	6	6	6	7	4	4	4	4	4	4	4	5	5	5	3	4	5	5	5	5	5	4	6	3	3	3	2	6	2	3	4	4	4	3	4	4	3	4	123	58	2.12069
PF14492.1	Elongation Factor G, domain II	4	4	4	4	7	8	6	9	5	5	4	4	4	4	5	4	5	5	4	4	4	4	4	4	4	4	8	4	3	4	4	7	3	4	3	5	4	4	5	4	4	4	123	70	1.75714
PF00282.14	Pyridoxal-dependent decarboxylase conserved domain	4	4	4	4	8	8	7	9	4	4	4	4	4	4	5	4	4	4	4	4	5	5	5	3	4	4	6	5	4	6	5	7	5	5	2	2	4	7	7	6	6	3	123	80	1.5375
PF02373.17	JmjC domain, hydroxylase	4	4	4	6	8	8	7	7	4	4	4	3	3	3	4	6	2	6	5	5	4	4	4	6	5	3	14	5	4	6	5	5	6	6	6	3	7	5	5	7	5	5	123	94	1.30851
PF00735.13	Septin	4	5	4	4	8	8	7	8	4	4	5	5	5	4	4	4	4	4	4	4	4	4	4	4	4	4	14	20	7	7	4	9	5	4	13	8	4	4	7	4	3	4	123	117	1.05128
PF00782.15	Dual specificity phosphatase, catalytic domain	5	6	4	6	6	7	7	8	3	5	3	3	3	3	5	6	3	4	3	4	5	4	4	5	5	5	14	13	6	7	5	9	6	6	8	6	7	6	10	7	6	5	122	121	1.00826
PF01163.17	RIO1 family	5	3	4	5	8	8	7	7	3	4	5	5	4	4	5	5	2	4	5	5	4	4	4	3	4	4	4	3	4	5	5	3	4	4	5	3	5	3	6	5	4	3	121	66	1.83333
PF00132.19	Bacterial transferase hexapeptide (six repeats)	4	3	4	4	6	5	6	6	3	4	4	4	4	5	7	6	4	4	5	5	5	5	6	3	5	4	20	6	10	7	8	12	6	5	12	5	7	4	10	6	5	6	121	129	0.937984
PF01494.14	FAD binding domain	3	5	4	3	8	8	6	10	4	5	4	5	4	7	5	3	4	5	4	4	2	2	2	3	4	7	13	31	18	19	12	28	16	16	15	5	15	13	18	10	14	7	121	250	0.484
PF02134.16	Repeat in ubiquitin-activating (UBA) protein	4	4	4	4	8	8	8	8	4	4	4	4	4	4	4	4	4	4	4	4	4	4	4	4	4	4	8	4	4	4	4	6	4	4	6	4	4	4	4	4	4	4	120	72	1.66667
PF12763.2	Cytoskeletal-regulatory complex EF hand	4	3	4	4	8	8	8	8	4	4	4	4	4	4	3	4	4	4	5	5	4	4	4	4	4	4	18	8	4	4	4	6	3	3	5	6	4	5	6	4	4	3	120	87	1.37931
PF06470.8	SMC proteins Flexible Hinge Domain	4	4	4	4	8	8	7	8	4	4	4	4	4	4	4	4	4	4	4	4	4	4	4	4	4	4	8	4	4	3	4	4	4	4	4	4	4	4	4	4	4	4	119	67	1.77612
PF08543.7	Phosphomethylpyrimidine kinase	4	4	4	4	8	8	8	8	4	4	4	4	4	4	4	4	3	5	4	4	4	4	4	4	3	4	8	3	3	4	5	3	5	4	2	7	5	5	3	4	4	4	119	69	1.72464
PF09011.5	HMG-box domain	2	3	2	2	11	11	11	12	6	6	3	3	3	2	5	2	5	4	3	3	2	2	2	6	2	6	6	18	3	8	8	10	7	8	6	8	8	8	4	9	10	6	119	127	0.937008
PF00668.15	Condensation domain	5	5	5	5	6	7	3	4	4	0	5	5	5	5	5	5	4	4	4	4	6	6	6	2	5	4	0	3	0	5	4	11	18	13	1	1	9	13	44	11	12	5	119	150	0.793333
PF01851.17	Proteasome/cyclosome repeat	5	4	5	5	7	6	6	6	3	3	3	3	3	3	4	6	3	5	4	4	6	6	6	4	5	3	6	2	2	5	4	7	3	3	5	3	4	4	4	4	4	5	118	65	1.81538
PF03953.12	Tubulin C-terminal domain	3	4	3	4	7	10	7	8	4	4	4	4	4	4	4	4	4	4	4	4	4	4	4	4	4	4	6	5	4	4	4	5	4	4	5	4	4	4	4	4	4	5	118	70	1.68571
PF06325.8	Ribosomal protein L11 methyltransferase (PrmA)	3	4	4	3	8	8	8	9	3	6	2	3	3	3	4	5	5	3	4	4	4	5	4	4	4	5	6	9	5	3	3	4	5	3	4	3	3	5	4	5	5	9	118	76	1.55263
PF00689.16	Cation transporting ATPase, C-terminus	3	4	3	4	7	8	8	8	4	4	4	4	4	4	3	4	4	4	3	3	5	5	5	4	5	4	10	7	5	7	5	7	8	7	5	5	7	7	10	7	7	5	118	109	1.08257
PF03169.10	OPT oligopeptide transporter protein	1	4	1	2	13	12	12	13	4	9	2	2	2	3	4	3	4	2	1	1	3	2	3	7	2	6	22	11	7	5	8	11	8	8	30	3	8	11	3	7	7	2	118	151	0.781457
PF02770.14	Acyl-CoA dehydrogenase, middle domain	4	4	4	4	7	8	7	8	4	4	4	4	4	4	4	4	4	4	4	4	4	4	4	4	4	4	8	11	6	14	13	8	13	13	11	1	13	10	10	13	13	3	118	160	0.7375
PF01189.12	NOL1/NOP2/sun family	4	3	4	4	7	7	7	8	4	4	4	4	4	4	4	4	3	5	5	5	4	4	4	3	4	4	7	3	4	3	3	4	4	4	2	4	4	3	5	4	4	3	117	61	1.91803
PF01624.15	MutS domain I	3	4	3	4	8	7	7	8	4	4	4	5	5	4	4	4	4	3	4	4	4	4	4	4	4	4	8	4	4	4	4	4	4	4	4	4	4	4	4	4	4	3	117	67	1.74627
PF00006.20	ATP synthase alpha/beta family, nucleotide-binding domain	4	4	4	4	7	9	5	7	4	4	4	4	4	5	4	4	4	4	4	4	4	4	4	4	4	4	8	4	4	4	4	4	4	4	5	4	4	3	4	4	4	4	117	68	1.72059
PF08264.8	Anticodon-binding domain of tRNA	4	4	4	4	7	7	7	8	4	4	4	4	4	4	4	4	4	4	4	4	4	4	4	4	4	4	10	4	4	4	4	5	4	4	5	4	4	5	5	4	4	4	117	74	1.58108
PF01105.19	emp24/gp25L/p24 family/GOLD	4	4	4	4	7	9	6	8	4	4	4	4	4	3	4	4	4	4	4	4	4	4	4	4	4	4	8	4	4	4	4	4	5	4	4	9	4	4	5	4	4	3	117	74	1.58108
PF00488.16	MutS domain V	4	4	3	4	8	7	7	8	4	4	4	4	4	4	4	4	4	4	4	4	4	4	4	4	4	4	12	6	6	6	3	6	6	7	6	6	6	6	6	6	6	5	117	99	1.18182
PF01409.15	tRNA synthetases class II core domain (F)	4	4	3	4	7	7	7	8	4	4	4	4	4	4	4	4	4	4	4	4	4	4	4	4	4	4	8	5	4	4	4	4	3	4	5	3	4	3	3	4	4	2	116	64	1.8125
PF00306.22	ATP synthase alpha/beta chain, C terminal domain	4	4	4	4	7	7	5	8	4	4	4	4	4	5	4	4	4	4	4	4	4	4	4	4	4	4	8	4	4	4	4	4	4	4	5	4	4	3	4	4	4	4	116	68	1.70588
PF03215.10	Rad17 cell cycle checkpoint protein	5	5	3	4	6	6	7	9	3	4	2	2	2	4	5	5	4	5	4	4	4	4	5	5	4	5	17	3	6	4	4	4	4	4	5	5	4	6	5	3	4	4	116	82	1.41463
PF02809.15	Ubiquitin interaction motif	3	4	4	5	5	5	7	7	3	4	5	5	5	5	4	5	4	5	3	5	3	3	3	7	3	4	2	7	3	7	9	4	9	7	9	0	9	5	2	9	9	2	116	93	1.24731
PF00578.16	AhpC/TSA family	2	5	4	4	8	7	7	12	6	6	3	2	2	2	5	5	4	6	4	4	2	2	2	5	2	5	16	8	5	9	6	6	9	8	4	11	8	11	4	8	8	4	116	125	0.928
PF13434.1	L-lysine 6-monooxygenase (NADPH-requiring)	5	4	6	5	7	7	6	9	3	4	3	3	3	3	3	5	2	5	4	4	4	4	4	5	4	4	12	10	6	10	5	14	9	9	13	2	7	2	11	8	9	3	116	130	0.892308
PF00441.19	Acyl-CoA dehydrogenase, C-terminal domain	4	4	4	4	7	7	7	7	4	4	4	4	4	4	4	4	4	4	4	4	4	4	4	4	4	4	4	9	8	12	11	10	11	11	11	0	11	11	10	11	11	3	116	144	0.805556
PF13409.1	Glutathione S-transferase, N-terminal domain	3	2	4	3	8	8	7	8	5	4	4	4	4	4	9	3	5	4	3	3	3	4	4	2	4	4	17	24	8	10	11	6	9	8	2	6	11	8	14	10	10	5	116	159	0.72956
PF13417.1	Glutathione S-transferase, N-terminal domain	3	2	3	3	10	10	9	10	6	5	2	2	2	2	8	3	4	4	4	4	3	3	3	3	3	5	15	27	8	13	12	8	12	11	5	3	14	8	18	12	10	5	116	181	0.640884
PF13959.1	Domain of unknown function (DUF4217)	4	4	4	4	6	6	8	8	4	4	4	4	4	4	4	4	3	4	4	4	4	4	4	4	4	4	8	4	4	4	4	4	4	4	4	4	4	4	4	4	4	4	115	68	1.69118
PF00136.16	DNA polymerase family B	4	4	4	4	6	6	7	8	4	4	4	4	4	4	4	4	4	4	4	4	4	4	4	4	4	4	8	5	4	4	4	4	4	4	6	4	4	4	4	4	4	4	115	71	1.61972
PF00694.14	Aconitase C-terminal domain	4	4	4	4	5	6	6	9	4	4	4	4	4	4	4	4	4	4	4	4	4	4	4	4	4	4	8	4	5	4	4	4	4	4	4	4	4	4	4	4	4	4	114	69	1.65217
PF01369.15	Sec7 domain	3	5	3	3	6	7	7	8	4	4	5	5	5	5	4	5	2	4	4	4	3	3	3	5	3	4	6	5	6	4	5	7	5	5	5	5	5	5	4	5	5	4	114	81	1.40741
PF03143.12	Elongation factor Tu C-terminal domain	3	3	3	4	8	9	9	10	5	5	3	3	3	4	4	3	4	4	3	3	3	3	3	5	3	4	10	5	5	6	6	7	4	5	6	4	5	5	5	5	5	5	114	88	1.29545
PF03935.10	Beta-glucan synthesis-associated protein (SKN1)	3	5	3	4	6	6	6	6	3	3	4	4	4	4	7	4	4	6	5	5	4	4	4	2	5	3	8	13	6	5	8	1	8	8	5	2	7	5	1	8	7	5	114	97	1.17526
PF13415.1	Galactose oxidase, central domain	3	5	2	2	7	8	8	10	3	3	5	5	5	3	2	2	3	4	4	4	4	4	4	8	2	4	16	11	9	8	9	17	10	11	19	8	10	9	10	10	8	3	114	168	0.678571
PF00977.16	Histidine biosynthesis protein	4	4	4	3	6	8	8	8	4	4	3	4	3	4	4	4	4	4	3	3	4	4	4	4	4	4	4	2	3	4	4	5	4	4	4	2	4	3	2	4	2	2	113	53	2.13208
PF00790.14	VHS domain	4	4	3	3	8	9	7	8	4	5	2	3	3	4	5	5	4	4	3	3	3	3	3	5	3	5	8	6	4	5	5	6	5	5	5	4	5	5	4	5	5	3	113	80	1.4125
PF10340.4	Protein of unknown function (DUF2424)	4	4	4	4	6	7	5	8	4	4	4	4	4	4	4	4	4	5	4	4	4	4	4	2	4	4	13	10	7	10	6	4	6	6	2	2	6	5	1	6	6	4	113	94	1.20213
PF05192.13	MutS domain III	3	4	3	4	8	7	7	8	4	4	3	3	3	4	4	4	4	4	4	4	4	4	4	4	4	4	12	6	5	6	5	6	6	5	6	6	6	6	6	6	6	5	113	98	1.15306
PF13242.1	HAD-hyrolase-like	3	4	3	4	7	7	7	8	4	4	3	3	3	4	5	5	4	4	3	3	4	4	4	4	4	5	16	8	9	8	3	10	7	5	7	8	6	6	11	6	5	6	113	121	0.933884
PF13522.1	Glutamine amidotransferase domain	4	3	4	4	8	6	7	8	4	5	3	3	3	4	4	4	3	5	4	4	4	4	4	3	4	3	8	4	4	3	4	4	5	5	6	7	5	4	3	5	4	3	112	74	1.51351
PF08534.5	Redoxin	3	5	3	3	9	8	8	12	6	6	2	2	2	2	6	3	4	4	3	3	2	2	2	5	2	5	14	7	4	7	6	5	8	7	4	9	8	9	4	7	7	3	112	109	1.02752
PF06293.9	Lipopolysaccharide kinase (Kdo/WaaP) family	3	4	2	3	10	10	9	10	5	4	3	3	4	4	3	4	4	3	4	4	2	2	2	3	2	4	10	8	4	6	3	5	4	3	2	3	4	3	4	4	2	2	111	67	1.65672
PF03060.10	Nitronate monooxygenase	3	3	3	3	8	8	10	8	5	4	5	5	5	4	3	3	4	3	3	2	3	3	3	4	3	3	4	6	6	5	4	5	4	4	2	2	4	5	5	4	4	4	111	68	1.63235
PF05188.12	MutS domain II	3	4	3	4	8	7	7	7	4	4	3	3	3	4	4	4	4	3	4	4	4	4	4	4	4	4	10	4	5	4	5	4	3	4	3	5	4	4	5	5	4	3	111	72	1.54167
PF00137.16	ATP synthase subunit C	4	4	4	4	6	6	8	7	4	4	2	3	3	4	4	4	4	4	4	4	4	4	4	4	4	4	13	7	5	5	3	8	4	1	7	7	5	4	6	4	2	6	111	87	1.27586
PF07687.9	Peptidase dimerisation domain	3	3	3	3	10	10	10	10	5	5	3	3	3	3	3	3	3	3	3	3	3	3	3	3	3	4	10	6	8	7	5	5	5	6	3	4	5	5	5	5	4	4	111	87	1.27586
PF13854.1	Kelch motif	4	4	4	4	5	5	7	8	3	3	5	5	5	5	4	4	2	3	3	3	4	4	4	6	4	3	10	8	9	5	7	20	6	7	10	8	6	5	9	5	5	5	111	125	0.888
PF14608.1	Zinc finger C-x8-C-x5-C-x3-H type	4	0	0	0	12	12	12	12	6	6	0	0	0	0	5	4	3	3	5	5	4	4	4	5	0	4	10	3	3	5	1	2	5	1	0	5	4	6	2	5	3	0	110	55	2
PF00347.18	Ribosomal protein L6	4	4	4	4	8	8	8	8	4	4	2	1	1	3	4	4	4	4	4	4	4	4	4	3	4	4	8	4	4	3	2	4	3	2	7	6	4	3	4	4	3	4	110	65	1.69231
PF13177.1	DNA polymerase III, delta subunit	4	4	4	3	8	7	8	8	4	4	3	3	2	4	4	4	2	4	4	4	3	3	4	4	4	4	8	4	5	4	4	4	3	4	5	4	4	4	4	4	4	4	110	69	1.5942
PF00928.16	Adaptor complexes medium subunit family	4	5	4	3	7	6	7	6	4	4	4	4	4	3	4	4	4	4	4	4	3	3	3	4	4	4	12	4	3	3	4	4	4	4	5	5	4	4	4	4	4	4	110	72	1.52778
PF01416.15	tRNA pseudouridine synthase	3	3	4	4	6	8	8	8	4	4	4	4	4	4	4	4	2	4	4	4	3	3	3	4	3	4	8	4	4	4	4	8	4	4	4	6	4	4	3	4	4	4	110	73	1.50685
PF03109.11	ABC1 family	3	3	4	4	6	7	7	8	4	4	4	4	4	4	4	4	4	4	4	4	3	3	3	4	3	4	8	5	4	5	5	5	5	5	5	3	5	5	5	5	5	4	110	79	1.39241
PF00462.19	Glutaredoxin	4	4	4	4	6	6	7	7	4	4	2	4	4	3	4	4	4	4	3	4	4	4	4	4	4	4	12	4	6	5	3	5	4	4	5	8	4	4	4	4	4	4	110	80	1.375
PF00487.19	Fatty acid desaturase	3	3	3	4	7	7	8	8	5	3	3	3	3	3	4	4	2	4	3	3	4	4	4	6	4	5	12	9	4	4	4	6	4	4	7	1	4	4	6	4	4	6	110	83	1.3253
PF00294.19	pfkB family carbohydrate kinase	3	4	4	4	7	7	5	7	4	3	4	4	4	4	4	4	3	4	4	4	4	3	3	6	3	4	10	5	7	5	4	13	4	4	5	7	5	5	6	4	5	5	110	94	1.17021
PF03765.10	CRAL/TRIO, N-terminal domain	2	3	2	4	8	8	8	8	5	4	3	3	3	3	5	2	4	4	3	4	4	4	4	4	4	4	8	4	2	11	6	5	7	7	4	6	7	7	6	5	7	3	110	95	1.15789
PF01946.12	Thi4 family	3	3	4	2	8	8	8	9	4	5	2	3	2	3	3	5	5	5	3	3	4	4	4	4	4	2	8	4	4	8	7	12	5	6	6	3	7	6	6	6	8	6	110	102	1.07843
PF04321.12	RmlD substrate binding domain	3	5	3	3	7	7	8	8	4	4	4	4	3	4	4	3	4	4	4	4	3	3	3	4	3	4	8	6	11	8	8	11	9	9	6	2	7	5	4	6	6	6	110	112	0.982143
PF00326.16	Prolyl oligopeptidase family	3	2	2	3	9	8	9	8	4	4	2	2	2	2	5	4	3	4	4	5	3	3	3	6	3	7	8	12	6	14	5	11	10	12	7	2	8	7	7	9	12	5	110	135	0.814815
PF12678.2	RING-H2 zinc finger	3	3	3	3	8	8	7	8	3	5	4	4	4	3	7	6	3	4	3	3	2	3	3	4	1	5	12	7	8	6	1	13	9	7	31	5	8	7	7	9	9	4	110	143	0.769231
PF00383.17	Cytidine and deoxycytidylate deaminase zinc-binding region	3	4	3	4	8	8	8	7	3	5	5	5	4	4	4	4	2	4	2	4	2	3	2	5	2	4	12	5	8	7	3	10	6	6	4	6	6	7	5	4	6	5	109	100	1.09
PF00389.25	D-isomer specific 2-hydroxyacid dehydrogenase, catalytic domain	4	3	3	3	8	8	8	8	4	4	3	3	3	3	4	4	4	3	3	3	4	4	4	3	4	4	17	6	11	4	6	6	6	7	1	5	6	2	8	6	6	4	109	101	1.07921
PF04389.12	Peptidase family M28	4	4	4	3	7	8	7	8	4	4	3	3	2	3	4	4	4	4	3	4	3	4	4	3	4	4	10	16	5	4	5	8	6	7	4	5	7	5	11	4	6	0	109	103	1.05825
PF04366.7	Family of unknown function (DUF500)	2	3	3	3	7	7	7	8	4	4	3	3	3	4	4	4	3	4	4	4	4	4	4	4	4	4	2	2	3	3	4	3	4	3	3	2	3	4	2	4	4	2	108	48	2.25
PF02953.10	Tim10/DDP family zinc finger	4	4	4	4	6	7	6	8	4	4	2	3	2	2	4	4	4	4	4	4	4	4	4	4	4	4	10	3	4	4	4	5	4	3	2	5	4	4	4	4	3	4	108	67	1.61194
PF08542.6	Replication factor C C-terminal domain	4	4	4	4	8	7	8	8	4	4	1	2	2	3	4	4	3	4	4	4	4	3	4	4	4	3	8	4	5	4	4	4	4	4	4	4	4	4	4	4	4	4	108	69	1.56522
PF13692.1	Glycosyl transferases group 1	4	4	5	5	6	6	6	7	4	3	3	3	3	2	4	4	3	4	4	4	4	4	4	3	4	4	4	6	5	4	3	6	3	4	3	2	3	4	4	3	3	3	107	60	1.78333
PF00579.20	tRNA synthetases class I (W and Y)	2	4	2	4	6	6	6	6	3	4	4	5	5	4	4	4	3	4	4	4	4	4	4	4	3	4	8	4	3	4	3	4	4	4	4	4	4	4	4	4	4	4	107	66	1.62121
PF00789.15	UBX domain	4	3	3	3	8	8	7	8	4	3	3	3	3	5	3	4	3	4	4	4	3	3	3	4	3	4	10	4	2	3	5	3	4	4	3	7	4	4	5	3	4	3	107	68	1.57353
PF01066.16	CDP-alcohol phosphatidyltransferase	3	4	3	3	7	7	7	8	4	4	2	2	3	4	4	4	4	4	3	3	4	4	4	4	4	4	8	4	4	4	4	7	4	4	6	5	4	4	5	4	3	4	107	74	1.44595
PF13304.1	AAA domain	3	4	3	3	11	9	7	7	5	4	2	2	3	4	4	5	5	5	2	3	2	2	2	5	2	3	22	7	6	5	6	3	3	5	8	6	5	6	4	5	5	4	107	100	1.07
PF03446.10	NAD binding domain of 6-phosphogluconate dehydrogenase	3	2	2	3	10	10	10	10	4	5	4	3	3	3	3	3	4	2	2	2	3	3	3	3	3	4	16	8	12	6	7	12	8	7	3	5	6	7	11	6	7	3	107	124	0.862903
PF13621.1	Cupin-like domain	2	5	3	5	5	5	5	5	3	3	4	4	4	3	5	5	3	5	4	3	4	4	4	5	5	3	6	2	1	7	7	5	6	7	6	0	7	5	4	7	6	4	106	80	1.325
PF00730.20	HhH-GPD superfamily base excision DNA repair protein	3	3	3	3	7	8	7	8	4	3	4	4	4	3	4	4	2	4	4	4	3	3	3	4	3	4	6	4	4	6	5	7	6	6	6	4	6	5	5	5	5	3	106	83	1.27711
PF00382.14	Transcription factor TFIIB repeat	2	4	3	4	7	7	6	6	3	4	3	3	3	4	4	4	3	4	4	4	4	4	4	4	4	4	12	6	6	6	5	6	5	5	5	5	5	4	4	4	6	4	106	88	1.20455
PF07647.12	SAM domain (Sterile alpha motif)	3	4	3	4	5	8	6	8	4	4	4	3	3	4	4	4	4	4	3	3	3	3	3	4	3	4	8	4	3	4	4	9	3	4	6	4	4	4	5	4	4	4	105	74	1.41892
PF04191.8	Phospholipid methyltransferase	1	5	1	1	10	10	10	10	5	5	3	3	3	4	5	1	4	4	5	4	1	1	1	4	1	3	10	13	5	6	5	6	6	7	7	4	7	6	5	6	7	4	105	104	1.00962
PF02874.18	ATP synthase alpha/beta family, beta-barrel domain	4	4	4	4	4	4	5	5	4	4	3	3	3	5	4	4	4	4	4	4	4	4	4	4	4	4	8	3	4	3	4	4	4	4	4	4	4	3	4	4	2	4	104	63	1.65079
PF01068.16	ATP dependent DNA ligase domain	2	3	2	2	9	10	9	10	5	5	3	4	3	4	4	4	2	4	1	2	2	2	2	4	2	4	4	6	6	5	4	6	5	4	4	3	4	3	6	4	4	3	104	71	1.46479
PF01636.18	Phosphotransferase enzyme family	4	5	4	4	4	5	5	5	2	2	3	3	3	5	4	4	3	4	4	4	5	5	5	5	4	3	8	15	5	6	6	10	7	7	6	5	7	4	59	5	7	3	104	160	0.65
PF13537.1	Glutamine amidotransferase domain	4	3	4	4	6	5	5	6	3	4	3	3	3	4	4	4	3	4	4	4	4	4	4	4	4	3	8	3	3	4	4	4	4	4	3	6	4	3	3	4	4	3	103	64	1.60938
PF13589.1	Histidine kinase-, DNA gyrase B-, and HSP90-like ATPase	3	4	3	4	7	7	6	7	4	5	2	3	3	4	4	5	4	3	2	2	3	3	3	4	3	5	8	5	5	4	6	6	6	4	3	6	5	5	4	5	3	3	103	78	1.32051
PF00970.19	Oxidoreductase FAD-binding domain	3	4	3	4	7	7	7	7	4	4	3	4	3	3	4	4	2	3	3	4	3	3	3	4	3	4	14	4	5	5	3	8	4	3	3	6	3	4	8	3	3	5	103	81	1.2716
PF04082.13	Fungal specific transcription factor domain	3	3	2	3	7	7	7	8	4	4	2	2	2	2	5	5	6	3	2	2	2	2	3	8	2	7	69	45	54	55	32	95	50	48	20	27	42	27	62	35	39	28	103	728	0.141484
PF13012.1	Maintenance of mitochondrial structure and function	3	4	3	3	7	7	7	8	4	4	3	3	3	4	4	3	4	3	4	3	3	3	3	3	3	3	4	4	4	4	4	3	4	4	5	2	4	4	3	4	4	4	102	61	1.67213
PF02469.17	Fasciclin domain	0	4	1	4	7	8	8	8	4	4	4	4	4	4	4	4	0	4	1	1	4	4	4	4	4	4	2	18	7	7	9	5	10	8	6	2	8	11	4	8	8	9	102	122	0.836066
PF04811.10	Sec23/Sec24 trunk domain	3	4	3	3	8	8	8	6	3	4	3	3	3	3	3	3	3	3	3	3	4	3	4	4	3	3	10	3	4	3	3	3	3	3	3	5	3	3	3	3	3	3	101	58	1.74138
PF03029.12	Conserved hypothetical ATP binding protein	3	3	3	3	5	5	6	6	3	3	5	5	5	4	5	3	3	3	3	3	5	3	5	3	3	3	7	3	3	3	4	3	4	4	4	3	4	3	3	5	5	4	101	62	1.62903
PF01070.13	FMN-dependent dehydrogenase	3	2	3	3	8	8	8	8	4	4	3	3	3	5	3	3	3	2	3	3	3	3	3	4	3	3	4	4	7	6	4	7	4	6	2	4	4	7	7	5	4	5	101	80	1.2625
PF11969.3	Scavenger mRNA decapping enzyme C-term binding	4	3	3	3	4	6	6	6	4	3	3	2	2	4	5	5	0	4	3	3	5	4	5	5	4	5	10	6	3	5	4	4	6	4	3	5	5	6	4	6	6	4	101	81	1.24691
PF00929.19	Exonuclease	3	3	3	2	5	8	7	8	4	4	4	3	3	4	4	4	3	4	4	4	2	2	3	4	2	4	12	8	7	5	4	8	5	4	7	5	5	5	6	5	5	5	101	96	1.05208
PF13485.1	Peptidase MA superfamily	4	4	4	4	4	6	6	6	3	3	4	4	4	4	2	4	2	5	3	3	4	4	4	3	4	2	6	3	2	3	2	3	2	2	2	4	2	2	2	2	2	2	100	41	2.43902
PF01846.14	FF domain	4	5	3	4	6	6	3	7	3	4	3	3	3	3	4	3	3	4	3	3	4	4	4	4	4	3	4	5	10	4	2	4	5	3	5	5	4	3	6	4	3	6	100	73	1.36986
PF02656.10	Domain of unknown function (DUF202)	3	4	3	3	7	7	8	8	3	4	2	2	1	3	5	3	3	4	3	4	3	3	3	5	3	3	14	8	3	6	4	6	5	4	4	4	5	5	6	3	5	2	100	84	1.19048
PF02146.12	Sir2 family	2	4	2	2	8	8	8	8	4	4	3	3	2	5	4	3	3	3	5	4	2	2	2	3	2	4	10	11	6	6	5	9	6	5	5	5	5	5	5	6	5	4	100	98	1.02041
PF13410.1	Glutathione S-transferase, C-terminal domain	2	4	2	2	7	7	8	9	5	5	4	3	3	3	5	3	4	2	3	4	2	2	2	3	2	4	11	12	8	9	6	7	9	9	1	5	9	5	12	9	9	6	100	127	0.787402
PF01593.19	Flavin containing amine oxidoreductase	2	4	3	2	5	5	4	6	3	3	4	3	3	3	4	4	4	7	5	5	3	3	3	5	3	3	6	7	6	11	5	18	9	7	7	2	7	9	10	7	7	6	99	124	0.798387
PF02136.15	Nuclear transport factor 2 (NTF2) domain	4	4	4	4	6	6	5	6	3	3	3	3	3	4	3	4	4	4	2	2	4	4	4	3	4	2	4	4	3	3	3	2	3	3	3	2	3	3	3	3	2	4	98	48	2.04167
PF07819.8	PGAP1-like protein	4	4	3	5	8	8	8	7	4	3	3	2	2	2	2	4	4	2	3	3	3	3	3	2	3	3	14	5	4	4	2	11	2	2	2	6	2	3	4	2	2	6	98	71	1.38028
PF12171.3	Zinc-finger double-stranded RNA-binding	3	3	3	3	5	6	7	6	3	3	4	3	3	4	5	4	2	5	4	4	3	3	3	3	3	3	8	7	5	4	5	8	5	5	6	4	5	3	5	5	5	3	98	83	1.18072
PF07732.10	Multicopper oxidase	2	3	4	7	1	1	1	1	1	1	4	7	4	10	2	6	0	6	5	3	6	6	6	4	6	1	10	17	5	2	4	11	7	5	10	3	7	4	7	5	6	3	98	106	0.924528
PF13098.1	Thioredoxin-like domain	2	3	3	3	7	7	6	8	4	4	2	3	3	4	4	3	3	3	4	4	2	3	3	3	3	3	6	2	2	4	4	4	3	4	0	3	4	4	0	4	4	1	97	49	1.97959
PF02777.13	Iron/manganese superoxide dismutases, C-terminal domain	3	4	4	4	4	4	5	6	4	3	3	3	3	3	3	3	3	4	4	4	4	4	4	4	4	3	10	4	1	3	4	4	4	4	2	2	4	4	3	4	4	4	97	61	1.59016
PF01193.19	RNA polymerase Rpb3/Rpb11 dimerisation domain	3	4	2	4	9	8	7	8	4	4	2	2	2	3	4	2	3	3	2	2	3	4	3	3	2	4	8	4	4	4	4	5	4	4	3	4	4	4	4	4	4	3	97	67	1.44776
PF03399.11	SAC3/GANP/Nin1/mts3/eIF-3 p25 family	2	3	2	3	6	7	7	7	3	4	3	3	3	4	4	3	4	3	3	3	4	3	3	4	3	3	6	4	4	4	5	5	4	4	5	3	4	4	4	4	4	3	97	67	1.44776
PF00957.16	Synaptobrevin	3	4	2	3	7	7	7	8	4	4	1	2	2	3	4	3	4	4	3	3	3	3	3	4	3	3	8	4	4	4	3	4	3	4	5	5	4	4	4	4	4	4	97	68	1.42647
PF01302.20	CAP-Gly domain	3	4	1	3	6	6	5	7	3	4	3	3	3	3	4	3	4	4	4	4	3	3	3	3	3	4	8	4	5	5	3	4	5	4	5	4	4	5	4	5	4	5	96	74	1.2973
PF01363.16	FYVE zinc finger	3	2	3	3	7	7	6	6	4	2	3	3	3	5	5	3	2	4	2	2	3	3	3	4	3	5	14	5	5	7	5	5	6	5	4	5	5	3	5	5	5	3	96	87	1.10345
PF05185.11	PRMT5 arginine-N-methyltransferase	4	3	3	3	5	4	4	8	4	2	4	4	4	4	3	2	3	4	3	3	3	4	4	3	4	3	2	3	2	3	3	3	4	4	2	2	4	3	2	4	3	4	95	48	1.97917
PF03097.13	BRO1-like domain	3	3	3	3	7	7	6	6	3	3	4	4	3	3	3	3	3	3	3	3	3	3	3	3	4	3	4	3	3	3	3	3	3	3	4	2	3	3	3	3	3	3	95	49	1.93878
PF00536.25	SAM domain (Sterile alpha motif)	3	4	2	3	5	8	6	8	4	4	3	2	2	3	4	3	4	4	3	3	2	2	3	4	2	4	2	4	3	4	4	8	3	4	6	1	3	4	4	4	3	4	95	61	1.55738
PF00617.14	RasGEF domain	2	4	3	4	5	6	3	5	3	2	4	4	4	4	4	4	3	3	4	4	3	3	3	4	3	4	8	11	3	5	5	6	4	5	4	5	5	5	4	5	5	5	95	85	1.11765
PF03435.13	Saccharopine dehydrogenase	2	3	2	2	8	8	8	8	4	4	2	2	2	2	6	2	3	2	2	2	2	2	2	7	2	5	2	4	3	3	2	2	2	3	2	1	2	2	3	2	2	2	94	37	2.54054
PF03062.14	MBOAT, membrane-bound O-acyltransferase family	3	4	4	3	6	6	5	6	3	3	3	3	3	3	4	3	3	3	3	3	4	3	4	3	3	3	6	3	3	3	3	7	3	3	4	5	3	3	4	3	3	3	94	59	1.59322
PF01096.13	Transcription factor S-II (TFIIS)	3	2	2	3	6	7	6	8	4	4	2	2	2	4	4	3	3	4	2	3	3	2	4	3	4	4	8	4	3	4	1	4	4	3	4	4	4	4	4	4	3	4	94	62	1.51613
PF00780.17	CNH domain	3	4	4	4	5	5	5	6	3	3	3	4	4	4	4	4	2	3	2	2	3	4	3	3	3	4	6	4	6	5	3	4	4	2	7	3	3	4	3	3	2	3	94	62	1.51613
PF07722.8	Peptidase C26	1	3	1	1	9	9	8	9	4	4	4	4	4	3	2	2	4	3	4	4	1	1	1	2	1	5	8	5	5	5	5	4	5	5	3	4	5	3	3	5	4	3	94	72	1.30556
PF03061.17	Thioesterase superfamily	3	3	3	4	6	6	6	6	3	3	1	1	2	3	3	4	2	4	4	4	4	4	4	4	4	3	4	8	2	5	4	6	7	5	2	1	8	6	7	7	5	2	94	79	1.18987
PF02845.11	CUE domain	3	3	2	2	5	6	4	7	4	4	4	2	1	3	4	4	4	4	4	4	3	4	3	2	3	5	8	4	7	2	4	7	5	4	3	9	4	5	7	4	4	5	94	82	1.14634
PF04185.9	Phosphoesterase family	4	5	4	4	0	0	0	0	0	0	6	6	6	6	4	4	3	5	7	7	4	5	5	4	4	0	0	0	0	1	1	1	2	1	0	0	2	2	1	1	1	0	93	13	7.15385
PF10644.4	Misato Segment II tubulin-like domain	3	4	2	4	4	4	4	6	3	3	2	3	3	4	3	3	4	3	4	4	4	4	4	4	4	3	4	1	2	2	3	4	2	3	3	2	3	3	3	3	3	2	93	43	2.16279
PF04998.12	RNA polymerase Rpb1, domain 5	3	3	3	3	5	5	6	10	3	3	3	3	3	3	4	3	3	3	3	3	3	3	3	3	3	3	6	3	3	3	3	3	3	3	3	3	3	3	3	3	3	3	93	51	1.82353
PF03798.11	TLC domain	4	4	3	3	7	6	6	6	3	3	3	3	3	3	3	4	2	3	3	3	3	3	3	3	3	3	6	3	3	4	4	3	4	4	3	4	4	5	4	4	3	3	93	61	1.52459
PF00102.22	Protein-tyrosine phosphatase	2	3	2	3	7	7	5	9	3	5	3	4	3	3	3	3	3	3	2	3	3	2	3	4	3	2	15	8	3	4	3	6	3	3	2	7	4	5	4	4	2	4	93	77	1.20779
PF03151.11	Triose-phosphate Transporter family	3	3	3	3	5	5	6	6	3	3	4	4	4	4	3	3	5	3	3	3	3	3	3	3	2	3	15	10	7	8	5	9	6	6	9	8	6	4	6	6	6	6	93	117	0.794872
PF02798.15	Glutathione S-transferase, N-terminal domain	2	2	2	2	7	7	7	7	4	4	3	3	3	3	8	2	4	3	3	3	2	2	2	2	2	4	17	13	2	9	9	5	9	7	8	5	10	4	10	7	8	7	93	130	0.715385
PF08389.7	Exportin 1-like protein	3	3	3	3	6	6	6	6	3	3	3	4	3	4	3	3	3	3	3	3	3	3	3	3	3	3	8	4	3	3	3	6	3	3	3	3	3	3	4	3	3	3	92	58	1.58621
PF03114.13	BAR domain	3	3	3	3	6	6	5	6	3	3	4	4	4	3	3	3	3	3	3	3	3	3	3	3	3	3	10	4	4	3	4	8	5	5	3	3	5	5	6	5	5	3	92	78	1.17949
PF13602.1	Zinc-binding dehydrogenase	5	1	5	4	4	4	4	4	3	2	4	4	4	7	4	4	2	5	3	4	4	3	3	1	3	1	12	13	6	11	6	14	8	11	2	7	9	9	13	7	8	5	92	141	0.652482
PF02582.9	Uncharacterised ACR, YagE family COG1723	3	3	3	4	6	6	5	6	3	3	3	2	2	4	3	3	3	3	3	3	3	3	4	4	3	3	6	3	3	3	3	3	3	3	0	3	3	3	3	3	3	3	91	48	1.89583
PF00562.23	RNA polymerase Rpb2, domain 6	3	3	3	3	7	6	5	7	3	3	3	3	3	3	3	3	3	3	3	3	3	3	3	3	3	3	6	3	3	3	3	3	3	3	3	3	3	3	3	3	3	3	91	51	1.78431
PF04042.11	DNA polymerase alpha/epsilon subunit B	3	4	3	3	4	5	4	7	3	3	3	3	3	3	3	3	3	3	3	3	5	5	4	2	3	3	6	4	3	3	2	3	3	3	5	3	3	3	3	3	3	3	91	53	1.71698
PF00348.12	Polyprenyl synthetase	3	4	3	3	6	6	6	6	3	3	2	2	2	3	3	3	3	3	4	4	3	3	3	3	3	4	8	5	3	3	5	3	5	4	5	3	5	3	3	5	5	2	91	67	1.35821
PF13508.1	Acetyltransferase (GNAT) domain	1	4	1	3	7	7	6	7	4	5	2	2	2	3	4	2	3	5	4	3	2	2	3	3	2	4	16	11	5	15	5	11	5	8	5	5	7	5	13	8	6	4	91	129	0.705426
PF08700.6	Vps51/Vps67	2	3	3	3	5	5	5	6	3	3	3	3	3	3	3	3	2	3	3	3	4	4	4	3	4	4	2	3	4	3	3	3	3	3	4	2	3	3	5	3	3	1	90	48	1.875
PF01798.13	Putative snoRNA binding domain	3	3	3	3	6	6	6	6	3	3	3	3	3	3	3	3	3	3	3	3	3	3	3	3	3	3	6	3	3	3	3	3	2	3	4	3	3	2	3	3	3	3	90	50	1.8
PF04768.8	Protein of unknown function (DUF619)	3	3	3	3	6	6	6	6	3	3	3	3	3	3	3	3	3	3	3	3	3	3	3	3	3	3	4	3	4	3	3	4	3	3	5	2	3	3	2	3	3	3	90	51	1.76471
PF00206.15	Lyase	3	3	3	3	6	6	6	6	3	3	3	3	3	3	3	3	3	3	3	3	3	3	3	3	3	3	8	3	3	3	3	3	3	4	3	3	3	3	3	3	3	3	90	54	1.66667
PF08033.7	Sec23/Sec24 beta-sandwich domain	3	3	3	3	6	6	6	6	3	3	3	3	3	3	3	3	3	3	3	3	3	3	3	3	3	3	8	3	4	3	3	3	3	3	3	4	3	3	3	3	3	3	90	55	1.63636
PF04815.10	Sec23/Sec24 helical domain	3	3	3	3	6	6	6	6	3	3	3	3	3	3	3	3	3	3	3	3	3	3	3	3	3	3	10	3	4	3	3	3	3	3	3	4	3	3	3	3	3	3	90	57	1.57895
PF04810.10	Sec23/Sec24 zinc finger	3	3	3	3	6	6	6	6	3	3	3	3	3	3	3	3	3	3	3	3	3	3	3	3	3	3	10	3	4	3	3	3	3	3	3	4	3	3	3	3	3	3	90	57	1.57895
PF02383.13	SacI homology domain	3	3	3	3	6	6	6	6	3	3	3	3	3	3	3	3	3	3	3	3	3	3	3	3	3	3	8	4	4	4	4	4	4	4	4	5	4	4	4	4	4	3	90	68	1.32353
PF01008.12	Initiation factor 2 subunit family	3	3	3	3	6	6	6	6	3	3	3	3	3	3	3	3	3	3	3	3	3	3	3	3	3	3	10	4	5	3	3	5	3	3	9	4	3	3	5	3	3	3	90	69	1.30435
PF00611.18	Fes/CIP4, and EFC/F-BAR homology domain	3	3	2	3	7	7	7	7	3	4	2	2	2	3	2	4	3	4	2	3	3	3	3	3	3	2	10	6	4	3	4	5	4	4	9	4	4	4	5	4	4	4	90	78	1.15385
PF02771.11	Acyl-CoA dehydrogenase, N-terminal domain	3	3	3	3	6	6	6	6	3	3	3	3	3	3	3	3	3	3	3	3	3	3	3	3	3	3	2	8	5	10	9	9	9	9	9	0	9	8	8	9	9	3	90	116	0.775862
PF14566.1	Inositol hexakisphosphate	3	3	3	2	6	6	6	6	3	3	3	3	3	3	3	3	3	3	3	3	3	3	3	3	3	3	0	3	3	3	3	0	3	3	3	0	3	3	0	3	3	3	89	36	2.47222
PF07529.8	HSA	3	3	3	3	6	6	6	6	3	3	3	3	3	3	3	3	2	3	3	3	3	3	3	3	3	3	6	2	2	3	3	1	3	3	3	2	3	2	3	3	3	2	89	44	2.02273
PF10436.4	Mitochondrial branched-chain alpha-ketoacid dehydrogenase kinase	3	3	3	3	6	6	5	6	3	3	3	3	3	2	3	3	3	3	3	3	3	3	3	4	3	3	2	5	3	3	3	3	3	3	3	2	3	3	3	3	3	1	89	46	1.93478
PF01472.15	PUA domain	3	3	3	3	6	6	6	5	3	3	3	3	3	3	3	3	3	3	3	3	3	3	3	3	3	3	6	2	3	3	2	3	2	2	4	4	2	3	3	2	2	3	89	46	1.93478
PF08544.8	GHMP kinases C terminal	3	4	3	4	6	6	5	6	3	3	3	3	3	3	3	3	1	4	3	2	3	3	3	3	3	3	6	2	5	1	3	4	3	2	4	3	3	2	3	4	2	3	89	50	1.78
PF02558.11	Ketopantoate reductase PanE/ApbA	3	3	3	3	5	5	6	6	3	3	3	3	3	3	4	3	3	3	3	3	3	3	3	3	3	3	4	3	2	3	2	8	3	3	5	2	3	3	2	3	3	2	89	51	1.7451
PF02769.17	AIR synthase related protein, C-terminal domain	3	3	3	3	6	6	6	6	3	3	3	3	3	3	3	3	2	3	3	3	3	3	3	3	3	3	6	3	3	3	3	3	3	3	3	3	3	3	3	3	3	3	89	51	1.7451
PF04997.7	RNA polymerase Rpb1, domain 1	3	3	3	3	5	5	5	8	3	3	3	3	3	3	3	3	3	3	3	3	3	3	3	3	3	3	6	3	3	3	3	4	3	4	3	3	3	3	4	3	3	3	89	54	1.64815
PF00687.16	Ribosomal protein L1p/L10e family	3	3	3	3	6	6	5	6	3	3	3	3	3	3	3	3	3	3	3	3	3	3	3	3	3	3	8	3	3	3	3	3	3	3	2	5	3	3	3	3	3	3	89	54	1.64815
PF10585.4	Ubiquitin-activating enzyme active site	3	3	3	3	6	6	6	6	3	3	3	3	3	3	3	3	3	3	3	3	3	3	3	3	3	2	6	3	3	3	3	5	3	3	5	3	3	3	3	3	3	3	89	55	1.61818
PF01479.20	S4 domain	3	3	3	3	5	6	4	6	3	3	3	3	3	4	3	3	2	3	4	4	3	3	3	3	3	3	10	4	4	4	3	4	3	3	4	6	3	4	3	3	3	4	89	65	1.36923
PF12825.2	Domain of unknown function in PX-proteins (DUF3818)	3	3	3	3	5	6	5	6	3	3	3	3	3	3	3	3	3	3	3	3	3	3	3	3	3	3	2	1	1	4	3	5	3	3	3	1	3	3	1	3	3	3	88	42	2.09524
PF04003.7	Dip2/Utp12 Family	3	3	3	3	6	6	6	4	3	3	3	3	3	3	3	3	3	3	3	3	3	3	3	3	3	3	6	3	3	3	3	3	3	3	3	3	3	2	3	3	3	3	88	50	1.76
PF04983.13	RNA polymerase Rpb1, domain 3	4	3	3	3	5	5	5	6	3	3	3	3	3	3	3	3	3	3	3	3	3	3	3	3	3	3	6	3	3	3	3	3	3	3	3	3	3	3	3	3	3	3	88	51	1.72549
PF02824.16	TGS domain	2	3	3	3	6	6	5	6	3	3	3	3	3	3	3	3	3	3	3	3	3	3	3	3	3	3	8	2	3	2	3	5	3	3	2	3	3	3	2	3	3	3	88	51	1.72549
PF00828.14	Ribosomal protein L18e/L15	3	3	3	3	6	6	5	6	3	3	3	3	3	2	3	3	3	3	3	3	3	3	3	3	3	3	6	3	3	3	4	3	2	3	2	4	3	3	3	3	4	3	88	52	1.69231
PF00749.16	tRNA synthetases class I (E and Q), catalytic domain	2	3	2	3	6	6	6	7	3	3	4	4	4	3	3	3	3	3	3	3	2	2	2	3	2	3	6	3	3	3	3	3	3	3	3	3	3	3	4	3	3	4	88	53	1.66038
PF08546.6	Ketopantoate reductase PanE/ApbA C terminal	3	3	3	3	5	5	5	6	3	3	3	3	3	3	3	3	4	3	3	3	3	3	3	3	3	3	6	2	3	2	2	8	3	3	7	4	3	3	2	3	3	2	88	56	1.57143
PF01694.17	Rhomboid family	2	2	2	2	8	8	7	8	4	4	3	3	3	4	4	3	1	2	2	2	2	2	3	2	2	3	8	4	4	5	2	5	2	3	4	2	4	3	4	3	3	2	88	58	1.51724
PF02779.19	Transketolase, pyrimidine binding domain	3	3	3	3	5	5	6	6	3	3	3	3	3	3	3	3	3	3	3	3	3	3	3	3	3	3	6	6	8	5	4	4	4	4	3	4	4	4	4	4	3	5	88	72	1.22222
PF04055.16	Radical SAM superfamily	3	3	3	3	6	6	5	6	3	3	3	3	3	3	3	3	3	3	3	3	3	3	3	3	2	3	8	4	3	5	4	7	4	4	5	4	4	4	6	4	4	3	88	73	1.20548
PF00682.14	HMGL-like	3	3	3	3	6	5	5	6	3	3	3	3	3	3	3	3	3	3	3	3	3	3	3	3	3	3	10	4	5	4	4	6	4	4	5	6	4	4	4	4	4	3	88	75	1.17333
PF08028.6	Acyl-CoA dehydrogenase, C-terminal domain	3	3	3	3	6	6	6	6	3	3	3	3	3	3	2	3	3	2	3	3	3	3	3	3	3	3	2	6	6	9	9	8	9	9	8	0	9	8	7	9	9	2	88	110	0.8
PF04561.9	RNA polymerase Rpb2, domain 2	3	3	3	3	5	5	5	6	3	3	3	3	3	3	3	3	3	3	3	3	3	3	3	3	3	3	6	3	3	3	3	3	3	3	3	3	3	3	3	3	2	3	87	50	1.74
PF04565.11	RNA polymerase Rpb2, domain 3	3	3	3	3	5	5	5	6	3	3	3	3	3	3	3	3	3	3	3	3	3	3	3	3	3	3	6	3	3	3	3	3	3	3	3	3	3	3	3	3	2	3	87	50	1.74
PF04563.10	RNA polymerase beta subunit	3	3	3	3	5	5	5	6	3	3	3	3	3	3	3	3	3	3	3	3	3	3	3	3	3	3	6	3	3	3	3	3	3	3	3	3	3	3	3	3	2	3	87	50	1.74
PF05000.12	RNA polymerase Rpb1, domain 4	3	3	3	3	5	5	5	6	3	3	3	3	3	3	3	3	3	3	3	3	3	3	3	3	3	3	6	3	3	3	3	3	3	3	3	3	3	3	3	3	3	3	87	51	1.70588
PF00623.15	RNA polymerase Rpb1, domain 2	3	3	3	3	5	5	5	6	3	3	3	3	3	3	3	3	3	3	3	3	3	3	3	3	3	3	6	3	3	3	3	3	3	4	3	3	3	3	3	3	3	3	87	52	1.67308
PF03178.10	CPSF A subunit region	3	2	3	3	5	6	5	6	3	3	3	3	3	3	3	3	3	3	3	3	3	3	3	3	3	3	4	4	3	3	3	4	3	4	5	2	3	3	4	3	3	3	87	54	1.61111
PF02366.13	Dolichyl-phosphate-mannose-protein mannosyltransferase	3	3	3	3	5	5	4	6	3	3	3	3	3	3	3	3	3	3	3	3	4	3	3	3	3	3	10	3	3	3	3	4	3	3	3	6	3	1	3	3	3	4	87	58	1.5
PF13912.1	C2H2-type zinc finger	0	1	0	0	2	4	4	7	5	4	6	6	6	1	4	0	4	5	7	7	2	2	2	4	2	2	2	13	0	2	2	11	0	2	5	3	0	6	6	0	3	4	87	59	1.47458
PF01920.15	Prefoldin subunit	2	4	2	4	7	7	6	6	4	4	1	1	2	3	3	4	3	4	2	2	2	2	3	4	1	4	8	4	3	4	3	4	4	4	3	4	4	4	3	4	3	4	87	63	1.38095
PF13716.1	Divergent CRAL/TRIO domain	3	3	3	3	5	6	5	5	4	3	2	2	2	3	4	3	3	3	3	3	3	3	3	4	3	3	4	3	2	9	6	4	6	6	3	3	6	6	3	6	6	0	87	73	1.19178
PF12756.2	C2H2 type zinc-finger (2 copies)	4	5	3	3	2	4	2	4	2	2	4	4	4	4	4	2	4	4	4	4	3	3	3	4	3	2	12	2	3	3	4	10	3	4	3	4	3	6	10	4	2	1	87	74	1.17568
PF08060.8	NOSIC (NUC001) domain	3	3	3	3	6	6	6	6	3	3	2	2	2	3	3	3	3	3	3	3	2	3	3	3	3	3	6	3	3	3	3	3	2	3	4	3	3	2	3	3	3	3	86	50	1.72
PF01909.18	Nucleotidyltransferase domain	3	3	3	2	5	5	6	6	3	3	3	2	4	3	3	3	3	3	3	3	3	3	3	2	3	3	4	5	2	3	4	3	4	4	2	3	4	2	3	4	4	2	86	53	1.62264
PF02815.14	MIR domain	3	3	3	3	5	5	4	6	3	3	3	3	3	3	3	3	3	3	3	3	3	3	3	3	3	3	10	3	3	3	3	4	3	3	3	7	3	1	3	3	3	3	86	58	1.48276
PF00108.18	Thiolase, N-terminal domain	3	3	3	3	4	4	5	6	3	3	3	3	3	3	3	4	3	3	3	3	3	3	3	3	3	3	10	5	3	6	6	7	8	7	4	2	6	6	11	6	8	2	86	97	0.886598
PF00612.22	IQ calmodulin-binding motif	4	2	4	2	4	7	1	5	2	3	4	3	3	4	4	4	1	5	2	3	3	3	4	3	3	3	6	7	10	4	6	14	9	5	5	2	7	7	3	9	8	6	86	108	0.796296
PF01713.16	Smr domain	3	3	3	3	6	5	6	6	3	3	3	3	3	2	3	3	3	3	3	3	2	2	3	2	3	3	4	3	2	3	3	3	3	3	3	2	3	3	3	3	2	2	85	45	1.88889
PF04560.15	RNA polymerase Rpb2, domain 7	3	3	3	3	5	5	5	4	3	3	3	3	3	3	3	3	3	3	3	3	3	3	3	3	3	3	6	3	3	3	3	3	3	3	3	3	3	3	3	3	2	3	85	50	1.7
PF03914.12	CBF/Mak21 family	3	3	3	3	4	4	5	6	3	3	3	3	3	3	3	3	3	3	3	3	3	3	3	3	3	3	6	3	3	3	3	3	3	3	3	3	3	3	3	3	3	3	85	51	1.66667
PF02259.18	FAT domain	3	3	3	3	6	5	3	6	3	2	3	3	3	3	3	3	3	3	3	3	3	3	3	3	3	3	6	4	4	3	3	4	3	3	3	4	3	4	3	3	2	3	85	55	1.54545
PF02984.14	Cyclin, C-terminal domain	2	3	2	3	6	6	6	6	3	2	3	3	3	3	3	3	2	3	3	3	3	3	3	3	2	3	6	4	3	4	4	3	3	3	3	6	3	3	4	3	3	3	85	58	1.46552
PF01467.21	Cytidylyltransferase	3	3	3	3	6	6	6	6	3	3	2	2	3	3	3	3	3	3	3	3	2	2	2	3	3	3	10	4	3	3	3	3	3	3	6	6	3	3	3	3	4	3	85	63	1.34921
PF00569.12	Zinc finger, ZZ type	2	2	2	2	6	8	7	8	4	4	2	2	2	2	4	2	4	3	2	2	2	2	2	3	2	4	4	6	6	7	2	4	2	2	7	2	2	4	7	2	2	7	85	66	1.28788
PF02803.13	Thiolase, C-terminal domain	3	3	3	3	4	4	5	6	3	3	3	3	3	3	3	3	3	3	3	3	3	3	3	3	3	3	8	5	3	6	6	6	6	6	4	2	6	6	5	6	6	2	85	83	1.0241
PF01174.14	SNO glutamine amidotransferase family	3	3	3	3	6	6	5	6	3	3	2	2	2	2	3	3	3	3	3	3	3	3	3	3	2	3	2	2	2	3	2	2	3	3	3	3	3	3	3	3	3	2	84	42	2
PF00672.20	HAMP domain	4	2	4	3	2	2	2	4	2	3	4	4	4	3	2	3	2	4	4	4	3	4	4	4	4	3	6	6	4	4	4	4	3	3	8	0	3	3	4	3	3	4	84	62	1.35484
PF02878.11	Phosphoglucomutase/phosphomannomutase, alpha/beta/alpha domain I	3	3	2	2	6	6	6	6	3	3	3	3	3	3	3	3	3	3	3	3	2	2	2	3	2	3	8	4	3	4	4	3	4	4	4	4	4	4	4	4	4	4	84	66	1.27273
PF02133.10	Permease for cytosine/purines, uracil, thiamine, allantoin	4	1	4	5	2	2	1	3	1	2	3	3	3	2	1	7	1	8	1	1	6	5	5	5	5	3	12	3	9	4	2	3	3	2	0	10	3	3	7	2	3	2	84	68	1.23529
PF00433.19	Protein kinase C terminal domain	3	3	3	3	6	6	6	5	3	3	2	2	2	2	3	3	3	3	3	3	3	3	3	3	2	3	8	5	3	4	4	5	3	4	7	7	4	4	5	4	3	3	84	73	1.15068
PF11496.3	Class II histone deacetylase complex subunits 2 and 3	1	3	1	2	6	6	6	6	3	3	1	3	3	4	3	3	2	2	3	4	3	1	4	4	3	4	8	4	4	3	4	4	4	5	6	5	5	5	5	6	5	1	84	74	1.13514
PF00258.20	Flavodoxin	3	3	3	3	5	5	5	5	3	2	3	3	3	3	3	3	2	3	3	3	3	3	3	3	3	3	14	5	4	4	3	6	2	3	4	6	4	5	6	3	3	3	84	75	1.12
PF10281.4	Putative stress-responsive nuclear envelope protein	3	0	1	2	7	7	7	8	3	4	3	4	4	4	3	1	2	4	0	0	3	3	3	3	3	2	4	3	4	3	4	14	5	5	6	4	4	3	6	4	5	2	84	76	1.10526
PF13673.1	Acetyltransferase (GNAT) domain	1	4	0	3	7	8	8	7	4	4	2	1	1	5	2	1	3	4	4	3	1	1	2	3	1	4	8	7	2	8	2	7	6	5	3	3	8	4	15	7	4	2	84	91	0.923077
PF00385.19	Chromo (CHRromatin Organisation MOdifier) domain	3	2	3	3	6	6	4	5	3	3	3	3	3	3	3	3	3	2	3	3	3	3	3	3	3	2	6	9	7	5	11	15	8	5	7	3	8	3	5	20	2	4	84	118	0.711864
PF13428.1	Tetratricopeptide repeat	2	3	4	3	7	5	6	7	4	3	3	2	2	2	3	3	3	2	2	2	3	3	3	2	2	2	0	2	2	1	2	6	1	2	0	0	1	1	1	2	2	1	83	24	3.45833
PF05063.9	MT-A70	3	2	3	3	6	5	4	5	3	2	3	3	4	3	3	3	2	3	3	3	3	3	2	3	3	3	4	2	2	3	4	1	3	3	3	2	3	4	1	4	3	2	83	44	1.88636
PF00111.22	2Fe-2S iron-sulfur cluster binding domain	3	3	3	3	6	6	6	6	3	3	2	1	2	3	3	3	2	3	2	2	3	3	3	3	3	3	4	2	3	3	3	4	4	2	2	2	3	4	3	3	3	3	83	48	1.72917
PF10557.4	Cullin protein neddylation domain	2	3	2	2	6	6	6	6	3	3	2	2	2	3	3	3	3	3	3	3	3	3	3	3	2	3	6	4	3	3	3	4	3	3	4	3	3	3	3	3	2	3	83	53	1.56604
PF12717.2	non-SMC mitotic condensation complex subunit 1	2	3	2	3	4	5	4	6	3	3	3	3	3	3	3	3	3	2	5	4	3	2	3	3	2	3	6	3	6	3	3	3	3	4	3	3	3	4	2	3	2	3	83	54	1.53704
PF01853.13	MOZ/SAS family	3	3	3	3	5	5	4	7	3	2	3	2	3	3	3	3	3	3	2	2	3	3	3	3	3	3	6	3	3	4	4	3	3	4	4	3	3	3	3	3	3	3	83	55	1.50909
PF00696.23	Amino acid kinase family	3	3	3	3	5	5	5	5	3	3	2	2	2	3	3	3	3	3	3	3	3	3	3	3	3	3	6	4	4	3	3	4	3	3	5	4	3	3	3	3	3	3	83	57	1.45614
PF00667.15	FAD binding domain	3	3	3	3	3	5	4	4	3	2	4	4	3	3	3	3	3	3	3	3	3	3	3	3	3	3	6	3	3	4	3	5	2	3	5	3	3	4	5	3	3	3	83	58	1.43103
PF09335.6	SNARE associated Golgi protein	2	4	2	3	6	5	5	7	4	3	3	4	3	3	5	3	1	2	2	2	2	2	2	3	2	3	2	4	6	4	4	1	5	5	5	1	5	6	1	5	5	3	83	62	1.33871
PF02037.22	SAP domain	2	3	2	2	7	7	5	6	4	2	2	2	2	3	3	2	3	4	4	4	2	2	2	3	2	3	6	5	3	5	4	8	4	5	2	5	5	3	5	4	5	3	83	72	1.15278
PF00403.21	Heavy-metal-associated domain	1	4	3	3	6	6	6	6	3	3	2	2	3	2	3	2	3	3	2	2	3	3	3	3	3	3	10	3	2	3	3	9	4	3	3	4	4	3	10	4	3	5	83	73	1.13699
PF01583.15	Adenylylsulphate kinase	3	2	3	2	6	6	6	6	3	3	3	3	2	2	2	2	2	3	2	3	3	3	3	3	3	3	4	2	2	2	2	2	2	2	0	2	2	2	2	2	2	3	82	33	2.48485
PF02732.10	ERCC4 domain	2	1	2	3	6	6	6	6	3	3	3	3	3	3	3	3	1	3	3	3	3	3	3	1	3	3	6	0	3	1	3	3	3	3	4	3	3	3	3	3	3	1	82	45	1.82222
PF13579.1	Glycosyl transferase 4-like domain	3	2	3	3	5	5	5	6	3	3	1	1	1	3	2	3	4	4	4	4	2	4	3	4	3	1	2	3	1	3	4	2	4	4	3	1	4	4	3	4	4	2	82	48	1.70833
PF12352.3	Snare region anchored in the vesicle membrane C-terminus	2	3	1	3	6	6	6	6	3	3	1	2	2	4	3	2	2	3	3	3	3	3	3	3	3	3	6	4	2	3	3	3	3	3	2	3	3	3	3	3	3	2	82	49	1.67347
PF00817.15	impB/mucB/samB family	1	3	1	1	7	7	7	8	4	4	2	2	2	4	4	2	2	2	3	3	1	1	1	5	1	4	4	3	3	4	4	5	4	4	5	2	4	5	4	4	4	4	82	63	1.30159
PF00549.14	CoA-ligase	3	3	3	3	5	5	6	6	3	3	2	2	2	2	3	3	3	3	2	2	3	3	3	3	3	3	4	3	3	6	5	5	5	5	3	2	5	4	5	5	5	3	82	68	1.20588
PF02148.14	Zn-finger in ubiquitin-hydrolases and other protein	4	3	3	3	4	4	5	6	3	1	2	1	2	2	4	4	3	3	4	4	3	2	2	4	2	4	8	4	6	5	5	3	4	4	3	4	4	5	5	4	4	4	82	72	1.13889
PF00999.16	Sodium/hydrogen exchanger family	1	4	2	2	6	6	5	6	3	3	3	3	3	3	3	2	2	3	3	4	2	2	2	3	3	3	4	8	5	5	8	5	8	6	6	3	8	4	4	6	9	8	82	97	0.845361
PF02668.11	Taurine catabolism dioxygenase TauD, TfdA family	2	4	2	2	8	8	7	7	4	4	1	1	1	1	5	2	2	2	1	1	2	2	2	4	2	5	16	14	10	9	5	13	5	6	3	2	5	4	4	5	7	4	82	112	0.732143
PF13243.1	Prenyltransferase-like	2	2	2	2	7	7	7	7	4	3	2	2	2	2	3	2	2	2	3	3	2	2	2	4	2	3	2	2	1	1	2	3	3	2	5	2	3	3	1	1	2	2	81	35	2.31429
PF06218.6	Nitrogen permease regulator 2	3	3	3	3	6	6	6	6	3	3	2	3	3	3	3	3	2	3	2	2	2	2	2	2	2	3	2	2	2	3	3	1	4	3	2	1	3	2	1	4	3	0	81	36	2.25
PF08118.6	Yeast mitochondrial distribution and morphology (MDM) proteins	3	2	3	3	6	6	6	6	3	3	3	2	2	2	3	3	0	3	2	2	3	3	3	3	3	3	4	1	1	3	3	1	3	3	2	3	3	2	1	3	3	1	81	37	2.18919
PF01380.17	SIS domain	2	3	2	2	5	5	3	6	3	3	3	3	3	3	3	3	3	3	2	3	3	3	3	3	3	3	6	2	2	2	3	3	3	3	2	4	3	3	3	3	3	2	81	47	1.7234
PF00472.15	RF-1 domain	3	2	3	3	5	5	5	6	3	2	2	2	2	3	3	3	3	3	2	3	3	3	3	3	3	3	6	3	2	3	3	3	3	3	3	3	3	2	3	3	3	3	81	49	1.65306
PF12783.2	Guanine nucleotide exchange factor in Golgi transport N-terminal	3	3	3	3	3	5	3	5	3	3	3	3	3	3	3	3	2	3	3	3	3	3	3	3	3	3	4	3	3	3	3	3	3	3	3	4	3	3	3	3	3	3	81	50	1.62
PF00394.17	Multicopper oxidase	4	2	4	4	1	1	1	1	1	1	5	6	6	7	2	4	1	4	3	3	4	4	4	3	4	1	10	17	5	2	6	10	6	6	12	3	7	3	6	5	7	1	81	106	0.764151
PF01148.15	Cytidylyltransferase family	2	3	2	3	6	6	5	6	3	3	2	2	2	2	3	3	3	3	3	3	3	2	3	2	2	3	4	2	3	3	2	2	2	3	1	3	2	2	3	2	3	3	80	40	2
PF02847.12	MA3 domain	3	3	3	3	3	4	4	4	3	2	3	3	3	3	3	3	3	3	3	3	3	3	3	3	3	3	4	3	2	3	3	2	3	3	4	2	3	3	2	3	3	3	80	46	1.73913
PF13774.1	Regulated-SNARE-like domain	3	3	3	3	5	5	5	6	3	3	1	1	1	2	3	3	3	3	3	3	3	3	3	3	3	3	4	3	3	3	3	3	2	3	4	2	3	3	3	3	3	3	80	48	1.66667
PF00804.20	Syntaxin	3	2	3	3	5	5	5	5	3	3	3	2	3	1	3	3	3	3	2	2	3	3	3	3	3	3	4	3	2	3	3	7	3	3	5	2	2	2	3	3	3	2	80	50	1.6
PF00254.23	FKBP-type peptidyl-prolyl cis-trans isomerase	3	3	3	3	5	5	4	3	3	3	2	2	2	3	3	3	3	3	3	3	3	3	3	3	3	3	6	3	3	3	3	4	3	3	5	4	3	3	3	3	3	3	80	55	1.45455
PF00428.14	60s Acidic ribosomal protein	3	3	3	3	6	6	6	6	3	3	2	3	3	1	2	3	2	3	2	3	3	3	3	2	3	0	10	3	3	2	2	4	3	3	2	5	3	3	3	3	3	3	80	55	1.45455
PF13041.1	PPR repeat family	2	1	3	2	7	8	6	4	3	5	3	3	3	3	4	2	2	3	3	3	1	1	1	4	1	2	2	5	5	3	6	4	7	6	1	2	6	2	4	6	6	5	80	70	1.14286
PF00684.14	DnaJ central domain	2	2	1	2	6	6	6	7	4	3	4	3	4	3	3	3	2	3	3	3	1	1	1	3	1	3	10	4	6	4	4	6	4	4	3	5	4	4	4	4	4	3	80	73	1.09589
PF00241.15	Cofilin/tropomyosin-type actin-binding protein	3	2	3	3	5	5	5	6	3	3	2	2	2	3	2	2	2	3	3	3	3	3	3	3	3	3	10	5	7	5	4	7	5	4	5	5	5	5	5	5	4	5	80	86	0.930233
PF03171.15	2OG-Fe(II) oxygenase superfamily	5	3	3	3	4	5	4	6	3	3	0	0	0	0	3	4	2	3	2	2	4	4	4	5	4	4	6	6	9	8	4	10	6	6	4	0	7	6	9	3	7	3	80	94	0.851064
PF11894.3	Protein of unknown function (DUF3414)	2	1	2	2	8	8	8	9	4	4	1	1	1	1	1	1	5	1	1	1	4	3	4	3	2	1	2	1	1	1	1	1	1	1	2	1	1	1	1	1	1	1	79	18	4.38889
PF01144.18	Coenzyme A transferase	4	2	4	4	4	4	4	5	2	2	2	2	2	2	2	4	2	4	2	2	4	4	4	2	4	2	4	2	2	2	2	4	2	2	2	0	2	2	2	2	2	2	79	34	2.32353
PF01937.14	Protein of unknown function DUF89	1	3	2	1	6	6	4	6	3	3	3	3	3	3	4	2	3	3	3	2	2	2	2	4	2	3	2	3	2	2	3	1	3	3	2	1	3	3	1	3	3	2	79	37	2.13514
PF02020.13	eIF4-gamma/eIF5/eIF2-epsilon	3	2	3	3	5	5	5	6	3	3	2	2	2	2	3	3	3	3	2	2	3	3	3	3	3	2	3	3	2	3	2	2	2	2	4	2	2	2	2	2	2	2	79	37	2.13514
PF00582.21	Universal stress protein family	2	3	2	3	5	5	5	6	3	3	3	2	3	3	3	3	2	3	3	3	2	2	2	3	2	3	4	2	3	2	3	9	3	2	2	0	3	2	2	3	3	6	79	49	1.61224
PF02671.16	Paired amphipathic helix repeat	3	3	3	3	3	3	3	6	3	3	3	3	3	3	3	3	2	3	3	3	3	3	3	2	3	3	6	8	2	3	3	4	3	3	5	3	3	3	3	3	3	3	79	58	1.36207
PF00406.17	Adenylate kinase	3	3	2	3	3	3	3	6	3	3	3	3	3	3	3	3	3	3	3	2	3	3	3	3	3	3	6	3	3	3	3	5	2	4	4	3	4	4	4	4	4	3	79	59	1.33898
PF13454.1	FAD-NAD(P)-binding	2	2	3	4	3	4	2	7	1	2	3	4	4	4	3	4	2	2	1	1	4	4	4	2	3	4	8	4	2	4	7	7	6	7	3	1	7	1	3	5	8	1	79	74	1.06757
PF14543.1	Xylanase inhibitor N-terminal	3	2	3	4	4	4	5	8	4	3	1	1	1	1	2	2	4	2	3	3	3	3	3	3	3	4	8	2	5	3	4	10	4	5	6	6	4	5	2	4	5	1	79	74	1.06757
PF07731.9	Multicopper oxidase	4	2	4	4	1	1	1	1	1	1	5	6	5	7	1	4	1	4	3	3	4	4	4	3	4	1	12	17	5	2	4	11	6	5	13	4	6	5	6	5	6	3	79	110	0.718182
PF08626.6	Transport protein Trs120 or TRAPPC9, TRAPP II complex subunit	2	1	3	3	7	6	5	7	3	3	3	3	3	3	2	3	3	2	2	3	1	2	1	2	2	3	2	3	2	2	2	1	2	2	2	1	2	2	1	2	2	1	78	29	2.68966
PF00580.16	UvrD/REP helicase N-terminal domain	2	3	2	2	5	6	7	6	3	3	3	2	2	2	3	2	2	3	3	3	2	2	2	3	2	3	8	6	1	2	2	4	2	2	2	4	2	1	1	3	2	2	78	44	1.77273
PF00037.22	4Fe-4S binding domain	3	3	3	1	4	4	4	6	3	3	2	2	2	3	3	3	2	3	3	3	3	3	3	3	3	3	6	3	3	2	3	5	3	3	3	1	3	2	3	3	2	3	78	48	1.625
PF01722.13	BolA-like protein	2	3	3	2	6	6	6	6	3	3	0	0	0	2	3	3	3	3	3	3	3	3	3	3	3	3	6	3	3	4	3	3	3	2	3	3	3	3	2	3	3	2	78	49	1.59184
PF05190.13	MutS family domain IV	3	3	3	3	4	4	4	4	3	3	2	2	2	3	3	3	3	2	3	3	3	3	3	3	3	3	6	2	4	3	3	3	3	3	4	4	4	3	5	4	3	2	78	56	1.39286
PF00755.15	Choline/Carnitine o-acyltransferase	2	3	2	2	6	5	6	7	3	3	2	2	2	2	3	3	2	3	2	2	2	2	3	4	2	3	8	4	5	3	4	3	3	3	6	4	3	3	2	3	3	5	78	62	1.25806
PF01230.18	HIT domain	3	2	2	3	3	5	4	4	3	2	2	2	2	3	4	4	1	3	2	2	4	3	4	4	3	4	10	4	3	3	4	4	4	4	2	3	5	3	4	5	5	3	78	66	1.18182
PF14634.1	zinc-RING finger domain	2	5	1	4	6	8	6	9	5	5	1	1	2	3	5	2	3	1	1	1	0	0	1	3	1	2	6	8	6	3	1	10	3	3	10	5	2	7	7	4	0	2	78	77	1.01299
PF01738.13	Dienelactone hydrolase family	2	1	2	4	5	5	6	7	2	2	1	1	1	1	3	3	1	4	3	3	2	2	2	6	2	7	6	15	4	9	3	10	4	5	3	3	3	4	5	4	5	3	78	86	0.906977
PF06687.7	SUR7/PalI family	3	3	3	3	5	6	6	6	2	3	2	1	1	1	3	3	3	3	3	2	3	3	3	2	3	2	12	8	6	5	4	11	4	3	6	9	4	4	4	4	3	3	78	90	0.866667
PF00109.21	Beta-ketoacyl synthase, N-terminal domain	2	1	2	3	5	5	5	6	3	3	3	3	3	3	4	2	3	4	2	2	2	2	2	3	3	2	10	2	3	5	5	12	8	7	2	3	5	5	16	6	8	2	78	99	0.787879
PF02269.11	Transcription initiation factor IID, 18kD subunit	3	3	3	3	4	3	5	5	2	3	3	3	3	3	3	1	2	1	3	3	3	3	3	3	3	3	4	3	2	2	2	2	2	2	3	2	2	2	2	2	2	1	77	35	2.2
PF02219.12	Methylenetetrahydrofolate reductase	2	2	2	2	8	6	7	7	3	3	2	2	2	3	3	2	1	2	2	2	2	2	2	3	2	3	4	2	2	2	3	2	3	3	2	2	3	3	2	3	3	2	77	41	1.87805
PF00916.15	Sulfate transporter family	2	3	3	4	4	4	3	4	2	2	3	3	3	3	4	4	2	3	2	2	3	3	3	2	3	3	6	3	4	2	2	5	2	2	3	4	2	2	4	2	2	2	77	47	1.6383
PF00773.14	RNB domain	2	3	2	3	4	4	4	4	2	2	3	3	3	3	2	3	3	3	3	3	3	3	3	3	3	3	8	3	3	3	3	3	3	3	3	3	3	3	3	3	3	3	77	53	1.45283
PF01417.15	ENTH domain	2	2	2	3	5	5	6	6	3	3	1	1	1	3	3	2	2	3	3	3	3	3	3	3	3	3	8	3	3	4	3	3	4	3	2	8	4	3	3	4	3	4	77	62	1.24194
PF05773.17	RWD domain	1	2	1	2	5	5	4	5	2	3	4	4	4	4	3	3	3	2	3	3	2	2	2	4	1	3	10	5	4	2	4	5	4	4	5	4	4	3	6	4	4	3	77	71	1.08451
PF03901.12	Alg9-like mannosyltransferase family	3	4	3	3	4	4	4	4	2	2	1	3	2	3	3	3	1	3	2	3	3	3	3	4	4	3	8	4	3	4	3	4	5	5	6	4	5	5	4	6	5	4	77	75	1.02667
PF07716.10	Basic region leucine zipper	1	5	1	1	4	4	6	6	3	3	4	2	3	3	4	3	2	4	2	4	2	1	1	4	1	3	8	7	9	4	4	8	4	4	7	6	4	5	8	5	3	7	77	93	0.827957
PF00072.19	Response regulator receiver domain	3	3	2	3	3	2	3	4	3	3	3	3	3	3	3	3	2	3	4	4	3	3	3	3	3	2	14	9	12	17	12	17	12	12	10	4	11	9	8	11	11	8	77	177	0.435028
PF04628.8	Sedlin, N-terminal conserved region	3	3	1	3	4	3	4	5	2	3	2	3	2	3	2	3	2	3	3	3	3	3	3	4	3	3	6	3	1	3	2	3	3	2	3	3	3	3	3	3	2	2	76	45	1.68889
PF04855.7	SNF5 / SMARCB1 / INI1	2	2	2	2	5	4	5	6	4	3	2	2	2	2	2	2	3	2	2	2	4	4	4	3	2	2	4	2	2	2	2	2	2	2	2	2	2	2	2	2	2	2	75	34	2.20588
PF00788.18	Ras association (RalGDS/AF-6) domain	3	3	3	3	3	5	7	6	2	4	2	3	3	3	2	3	3	1	2	1	2	2	2	3	2	2	4	2	1	2	3	4	3	3	2	2	3	3	2	3	3	2	75	42	1.78571
PF10609.4	ParA/MinD ATPase like	3	3	3	3	2	2	4	4	2	2	3	3	3	3	3	3	3	3	3	3	3	3	3	3	3	2	5	3	3	3	3	3	3	3	3	2	3	3	3	3	3	3	75	49	1.53061
PF00638.13	RanBP1 domain	2	3	2	3	5	5	5	5	2	3	1	2	2	3	3	3	3	3	3	3	2	2	2	3	2	3	6	3	3	3	3	4	3	3	3	3	3	3	3	3	3	3	75	52	1.44231
PF00318.15	Ribosomal protein S2	3	3	3	3	3	2	4	4	3	3	3	3	3	3	3	3	3	3	3	3	2	2	2	3	2	3	6	3	3	3	3	3	3	3	3	5	3	3	3	3	3	6	75	56	1.33929
PF00551.14	Formyl transferase	3	2	3	3	3	3	5	5	2	3	3	3	3	3	2	3	3	2	2	2	3	3	3	2	3	3	4	3	4	3	5	3	5	5	2	2	5	4	2	5	5	3	75	60	1.25
PF12349.3	Sterol-sensing domain of SREBP cleavage-activation	2	3	2	2	6	6	6	6	3	3	2	2	2	2	3	2	2	3	3	3	2	2	2	2	2	2	4	3	3	5	5	3	5	5	3	3	5	3	2	5	4	2	75	60	1.25
PF02714.10	Domain of unknown function DUF221	1	3	2	2	5	5	4	6	3	3	3	3	2	2	3	3	1	2	3	3	3	2	3	4	1	3	10	9	6	4	4	6	4	4	4	4	4	4	5	4	4	4	75	80	0.9375
PF08030.7	Ferric reductase NAD binding domain	1	3	1	2	6	6	6	6	3	3	1	4	3	1	2	3	1	5	2	2	2	2	2	4	2	2	34	6	10	5	6	13	8	9	10	8	8	4	9	7	10	7	75	154	0.487013
PF08766.6	DEK C terminal domain	3	2	3	3	4	4	4	4	2	2	3	2	3	3	2	3	2	3	3	2	3	2	3	3	3	3	2	2	2	2	2	3	2	3	2	2	3	1	2	2	1	2	74	33	2.24242
PF07766.8	LETM1-like protein	3	3	1	3	4	4	6	6	3	3	2	2	2	2	3	3	3	3	2	2	2	2	2	3	2	3	2	3	1	2	2	2	2	3	1	2	3	3	1	3	3	3	74	36	2.05556
PF08711.6	TFIIS helical bundle-like domain	2	3	2	3	5	5	3	5	2	3	3	3	1	3	3	3	3	3	3	3	2	2	2	3	2	2	4	3	2	2	2	2	2	2	4	2	2	2	2	2	2	2	74	37	2
PF01134.17	Glucose inhibited division protein A	3	2	3	3	5	4	4	5	2	2	3	3	3	3	3	3	2	2	2	2	3	3	3	3	2	1	8	5	2	1	3	4	3	2	4	5	3	1	4	2	4	2	74	53	1.39623
PF11838.3	ERAP1-like C-terminal domain	3	3	3	3	4	4	4	4	2	2	3	3	3	3	1	3	1	4	2	2	3	3	4	2	3	1	4	1	1	1	1	2	1	1	1	3	1	1	2	1	1	1	73	23	3.17391
PF04695.8	Peroxisomal membrane anchor protein (Pex14p) conserved region	3	3	3	3	4	4	5	4	2	3	2	2	2	2	1	3	3	2	3	3	3	3	3	1	3	3	2	2	1	2	2	2	2	2	1	1	2	2	2	2	2	2	73	29	2.51724
PF00763.18	Tetrahydrofolate dehydrogenase/cyclohydrolase, catalytic domain	3	2	3	3	5	5	4	5	2	3	3	3	3	3	3	2	1	3	2	2	2	2	2	2	2	3	6	2	2	3	2	4	2	2	0	3	2	3	2	2	2	1	73	38	1.92105
PF00733.16	Asparagine synthase	3	2	3	4	5	4	5	4	4	2	2	2	2	3	2	3	2	3	2	3	2	2	2	2	3	2	6	3	2	2	2	2	2	2	2	3	2	2	3	2	2	3	73	40	1.825
PF13506.1	Glycosyl transferase family 21	4	2	4	4	4	4	5	5	2	2	0	0	0	2	2	4	2	4	1	1	3	4	4	3	4	3	6	2	3	7	5	6	5	5	4	0	5	2	2	4	5	1	73	62	1.17742
PF13439.1	Glycosyltransferase Family 4	2	3	2	2	5	5	5	6	3	3	2	2	2	3	3	2	2	3	3	3	1	2	2	3	2	1	2	2	2	2	2	1	2	2	3	2	2	2	2	2	2	1	72	31	2.32258
PF12828.2	PX-associated	2	3	3	3	5	4	4	4	2	2	2	2	2	2	2	3	2	2	3	3	3	3	3	3	3	2	2	1	1	3	3	4	2	3	2	1	2	2	1	2	3	2	72	34	2.11765
PF04099.7	Sybindin-like family	2	3	2	2	5	5	6	6	3	3	2	2	2	3	3	3	2	2	2	2	2	2	2	2	2	2	6	2	2	3	1	3	2	2	2	5	2	3	2	3	3	3	72	44	1.63636
PF01569.16	PAP2 superfamily	1	3	1	2	5	6	5	7	3	3	2	1	2	3	3	3	3	2	4	4	1	1	2	3	1	1	15	9	5	5	4	7	6	6	5	7	6	5	6	5	5	5	72	101	0.712871
PF03666.8	Nitrogen Permease regulator of amino acid transport activity 3	2	2	2	2	7	6	8	6	3	2	2	2	2	2	2	2	3	2	1	1	2	2	2	2	2	2	4	1	1	1	1	1	1	1	1	1	1	1	1	1	1	0	71	18	3.94444
PF01644.12	Chitin synthase	2	3	1	2	5	5	5	6	3	3	2	2	2	2	3	2	3	2	2	2	2	2	2	3	2	3	6	5	4	4	3	3	4	4	6	2	4	4	3	4	4	3	71	63	1.12698
PF04130.8	Spc97 / Spc98 family	2	2	2	2	5	7	5	5	3	3	2	2	2	2	4	2	2	2	3	2	2	2	2	2	2	2	4	5	6	2	5	5	5	5	5	2	5	5	5	5	5	2	71	71	1
PF14560.1	Ubiquitin-like domain	3	4	2	2	2	4	5	3	5	2	2	2	3	2	6	3	2	3	2	1	2	2	3	3	2	1	12	12	8	10	8	8	10	10	13	10	5	6	4	6	10	11	71	143	0.496503
PF11715.3	Nucleoporin Nup120/160	1	1	2	2	6	5	4	4	2	3	3	3	3	3	2	2	2	2	2	3	3	3	3	1	3	2	2	1	1	3	2	4	2	1	1	1	1	1	3	2	2	2	70	29	2.41379
PF07738.8	Sad1 / UNC-like C-terminal	3	3	2	2	4	4	4	6	3	3	2	2	2	2	3	2	3	2	2	2	2	2	2	3	2	3	2	5	2	3	2	2	2	1	8	1	2	2	2	1	1	3	70	39	1.79487
PF13832.1	PHD-zinc-finger like domain	2	2	2	2	4	6	4	4	3	3	3	3	3	3	2	2	2	2	2	2	2	2	2	3	2	3	8	3	3	3	2	3	3	3	3	2	3	2	3	3	3	1	70	48	1.45833
PF13622.1	Thioesterase-like superfamily	1	2	2	2	6	7	6	7	3	3	2	2	1	2	3	2	1	2	2	2	2	1	2	3	2	2	10	3	2	3	3	2	3	4	2	1	3	3	3	2	4	1	70	49	1.42857
PF01118.19	Semialdehyde dehydrogenase, NAD binding domain	1	3	2	2	3	3	4	4	2	2	3	3	3	3	3	3	2	3	2	2	3	3	3	3	3	2	6	3	3	4	2	4	2	2	4	3	3	3	4	2	2	2	70	49	1.42857
PF04051.11	Transport protein particle (TRAPP) component	1	3	1	1	5	5	5	6	3	3	2	2	2	3	3	3	3	3	3	3	1	1	1	3	1	3	6	3	3	3	2	4	3	3	4	3	3	3	3	3	2	2	70	50	1.4
PF12831.2	FAD dependent oxidoreductase	2	1	3	3	4	4	5	5	2	3	2	2	2	2	2	2	2	4	2	2	3	3	3	3	3	1	10	4	5	1	3	3	2	2	6	4	2	3	3	2	2	3	70	55	1.27273
PF03637.12	Mob1/phocein family	2	2	2	2	6	6	6	6	3	3	1	1	1	1	3	2	3	2	2	2	2	2	2	3	2	3	4	4	3	3	3	10	3	3	4	2	3	3	4	3	3	3	70	58	1.2069
PF01031.15	Dynamin central region	2	3	2	2	4	4	3	5	2	2	3	3	3	3	3	2	2	3	3	3	2	2	2	2	2	3	4	6	3	6	2	8	2	2	6	2	2	3	7	2	1	3	70	59	1.18644
PF00130.17	Phorbol esters/diacylglycerol binding domain (C1 domain)	2	2	2	2	6	6	6	6	3	3	2	2	2	2	2	2	2	2	2	2	2	2	2	2	2	2	4	7	3	3	6	3	6	5	4	2	6	4	3	6	4	2	70	68	1.02941
PF12681.2	Glyoxalase-like domain	1	2	2	2	6	6	6	6	3	3	1	1	1	2	3	2	1	3	2	1	2	2	3	2	3	3	4	3	1	3	1	3	2	3	1	2	2	2	8	2	3	1	69	41	1.68293
PF00398.15	Ribosomal RNA adenine dimethylase	2	2	2	2	5	5	5	6	2	4	2	2	2	2	2	2	2	3	2	2	2	2	2	2	2	3	4	2	2	2	4	2	4	3	1	2	3	2	2	3	2	3	69	41	1.68293
PF07651.11	ANTH domain	2	3	2	2	4	4	3	5	2	3	2	2	2	3	3	3	3	2	2	3	2	2	2	2	4	2	4	2	3	2	3	2	3	3	2	4	3	3	3	2	3	2	69	44	1.56818
PF03876.12	SHS2 domain found in N terminus of Rpb7p/Rpc25p/MJ0397	2	2	2	2	5	6	4	6	3	3	1	1	1	3	3	3	3	2	2	2	2	2	2	2	2	3	6	3	3	3	3	3	3	2	2	3	3	2	2	2	3	3	69	46	1.5
PF01222.12	Ergosterol biosynthesis ERG4/ERG24 family	2	2	2	2	6	5	5	7	2	2	2	2	2	2	2	2	2	2	3	3	2	2	2	2	2	2	4	8	2	2	2	3	2	2	5	2	2	2	5	2	2	2	69	47	1.46809
PF13771.1	PHD-like zinc-binding domain	2	2	2	2	4	6	4	4	3	3	3	3	3	3	2	2	1	2	2	2	2	2	2	3	2	3	8	3	3	3	2	3	3	3	3	2	3	2	3	3	3	1	69	48	1.4375
PF01728.14	FtsJ-like methyltransferase	2	2	2	2	5	5	4	4	3	2	2	2	2	3	3	2	2	3	2	2	3	2	3	3	1	3	8	3	3	2	3	5	3	3	3	3	3	4	3	3	3	1	69	53	1.30189
PF01408.17	Oxidoreductase family, NAD-binding Rossmann fold	1	2	1	1	6	6	6	6	3	3	2	2	2	2	3	2	3	3	2	2	1	1	1	3	2	3	6	8	23	5	6	6	8	8	3	2	7	5	7	6	7	7	69	114	0.605263
PF00722.16	Glycosyl hydrolases family 16	2	2	1	2	2	3	2	3	1	2	2	2	2	3	2	4	1	6	4	5	3	3	3	3	3	3	6	14	2	7	8	15	9	11	6	3	11	5	7	4	15	4	69	127	0.543307
PF08022.7	FAD-binding domain	1	3	2	2	5	6	6	6	2	3	1	1	2	1	2	3	1	2	2	2	2	2	2	4	2	4	32	5	8	5	4	10	5	6	10	8	5	3	8	5	7	7	69	128	0.539062
PF13848.1	Thioredoxin-like domain	2	4	1	2	3	3	4	5	2	2	2	3	3	3	3	2	2	2	3	3	2	3	2	2	2	3	2	2	3	1	3	2	3	3	2	2	3	4	2	3	2	1	68	38	1.78947
PF04757.9	Pex2 / Pex12 amino terminal region	2	3	2	3	3	3	3	4	2	2	3	3	3	3	3	3	2	3	2	3	2	2	2	2	2	3	6	3	3	3	3	3	3	3	3	3	3	3	3	3	3	3	68	51	1.33333
PF08407.6	Chitin synthase N-terminal	2	3	1	2	5	5	5	6	3	3	2	2	2	2	3	2	3	2	2	2	2	1	1	3	2	2	6	5	4	4	3	3	4	4	6	2	4	4	3	4	2	3	68	61	1.11475
PF02719.10	Polysaccharide biosynthesis protein	2	2	3	3	3	3	4	4	2	2	1	2	2	5	2	2	3	4	3	3	2	2	2	2	2	3	11	2	4	9	4	10	4	5	4	3	3	1	2	4	3	4	68	73	0.931507
PF12861.2	Anaphase-promoting complex subunit 11 RING-H2 finger	2	2	1	1	6	6	6	5	2	4	1	0	1	1	3	4	2	3	1	1	1	2	2	3	0	8	8	6	4	4	1	6	6	2	19	2	4	5	2	5	4	4	68	82	0.829268
PF04006.7	Mpp10 protein	2	2	2	2	5	5	6	6	3	3	1	2	2	2	3	2	3	1	2	2	2	2	2	2	1	2	2	1	1	2	1	1	1	1	1	1	1	1	1	2	1	2	67	20	3.35
PF13523.1	Acetyltransferase (GNAT) domain	2	2	2	2	4	6	6	6	3	3	1	1	1	2	3	2	2	3	1	2	2	2	3	2	2	2	2	3	0	4	2	3	4	2	2	1	3	1	3	2	3	2	67	37	1.81081
PF02882.14	Tetrahydrofolate dehydrogenase/cyclohydrolase, NAD(P)-binding domain	3	2	2	2	5	5	3	5	2	3	2	2	2	2	3	2	1	2	2	2	3	2	3	2	3	2	6	3	2	2	3	4	3	3	0	3	2	2	2	3	3	1	67	42	1.59524
PF08704.5	tRNA methyltransferase complex GCD14 subunit	2	2	2	2	4	4	5	5	2	2	3	3	3	3	2	2	2	3	2	2	2	2	2	2	2	2	2	2	2	3	3	3	3	4	2	2	4	3	2	3	4	2	67	44	1.52273
PF14510.1	ABC-transporter extracellular N-terminal	1	5	2	3	4	4	4	5	2	2	2	2	2	2	2	1	2	2	2	2	3	2	3	4	2	2	10	3	2	2	2	4	3	3	0	5	3	1	3	1	3	2	67	47	1.42553
PF05673.8	Protein of unknown function (DUF815)	2	2	2	2	5	4	5	5	3	2	2	2	2	2	3	2	3	3	2	2	2	2	2	2	2	2	8	3	4	3	3	2	3	2	3	3	2	3	3	2	2	2	67	48	1.39583
PF11799.3	impB/mucB/samB family C-terminal domain	1	2	0	1	5	5	5	6	3	2	3	3	3	2	3	2	2	3	3	3	1	1	1	3	1	3	4	3	3	4	4	5	4	4	3	2	4	3	4	4	4	4	67	59	1.13559
PF01735.13	Lysophospholipase catalytic domain	2	3	2	2	5	6	5	5	3	3	2	2	2	2	2	2	1	2	2	2	2	2	2	2	2	2	14	1	1	3	2	2	2	2	19	5	2	1	2	3	2	2	67	63	1.06349
PF08445.5	FR47-like protein	2	3	2	2	6	6	6	6	3	3	2	1	1	3	2	2	2	2	0	1	2	2	3	1	2	2	2	4	3	5	4	9	4	3	4	3	5	2	11	4	5	3	67	71	0.943662
PF06422.7	CDR ABC transporter	1	5	2	2	5	5	4	5	2	2	2	2	2	2	2	2	2	2	2	2	2	2	2	4	2	2	10	6	7	3	3	4	4	4	5	9	3	3	4	3	4	2	67	74	0.905405
PF01704.13	UTP--glucose-1-phosphate uridylyltransferase	2	2	2	2	3	5	6	6	3	3	2	2	2	2	2	2	2	2	2	2	2	2	2	2	2	2	4	4	2	2	2	2	2	2	3	3	2	2	2	2	2	2	66	38	1.73684
PF14681.1	Uracil phosphoribosyltransferase	2	3	3	3	4	4	4	4	2	2	1	3	3	2	2	3	2	2	2	2	2	2	2	2	3	2	4	3	3	3	3	6	3	3	3	2	3	3	3	3	3	2	66	50	1.32
PF02338.14	OTU-like cysteine protease	2	3	2	2	5	5	5	5	3	2	2	2	2	3	2	2	2	2	2	2	1	2	2	3	1	2	4	3	2	2	5	4	3	3	13	2	3	2	3	4	3	3	66	59	1.11864
PF08506.5	Cse1	2	2	2	2	4	5	4	5	2	3	2	2	2	2	2	2	3	2	2	2	2	2	2	2	2	3	4	1	1	1	2	2	2	2	1	2	2	2	2	2	2	2	65	30	2.16667
PF14464.1	Prokaryotic homologs of the JAB domain	3	3	3	3	3	4	2	4	2	1	3	2	3	3	2	3	3	2	1	1	3	2	3	2	3	1	4	2	2	1	2	2	2	2	2	1	2	2	2	2	2	2	65	32	2.03125
PF04053.9	Coatomer WD associated region	2	2	2	2	5	5	4	4	2	2	3	3	3	2	2	2	2	2	2	2	2	2	2	2	2	2	4	4	2	2	2	2	2	2	3	2	2	2	4	2	2	2	65	39	1.66667
PF12998.2	Inhibitor of growth proteins N-terminal histone-binding	1	3	1	1	6	6	5	6	3	3	0	0	0	3	3	2	1	2	2	2	3	2	3	3	2	2	4	3	2	3	3	2	3	2	3	2	3	2	3	3	2	2	65	42	1.54762
PF11789.3	Zinc-finger of the MIZ type in Nse subunit	2	1	3	3	3	4	4	3	2	2	2	2	2	2	4	2	1	2	2	2	3	2	3	3	3	3	2	2	2	3	4	3	1	3	4	3	2	3	2	3	4	2	65	43	1.51163
PF13230.1	Glutamine amidotransferases class-II	2	2	1	1	6	6	5	5	3	3	3	2	2	2	3	1	2	3	2	3	1	1	1	2	1	2	4	3	2	2	2	3	3	3	5	4	3	3	2	3	3	2	65	47	1.38298
PF12348.3	CLASP N terminal	3	4	2	3	4	4	4	4	2	2	2	2	2	2	3	3	1	4	1	1	1	2	1	3	3	2	2	4	4	4	5	2	5	4	4	1	4	3	2	4	3	5	65	56	1.16071
PF00616.14	GTPase-activator protein for Ras-like GTPase	2	3	2	2	5	6	3	5	3	2	3	2	2	0	2	2	1	1	3	3	2	2	2	3	2	2	6	5	2	4	4	7	4	4	6	4	4	4	3	4	4	3	65	68	0.955882
PF13967.1	Late exocytosis, associated with Golgi transport	1	3	1	1	5	5	4	6	3	3	2	3	2	2	2	3	2	2	3	3	1	1	1	2	1	3	10	4	5	4	4	6	4	4	4	4	4	4	5	4	4	4	65	74	0.878378
PF00334.14	Nucleoside diphosphate kinase	2	3	2	2	4	4	4	4	2	2	2	2	2	2	3	2	2	2	3	3	2	2	2	2	2	2	2	2	2	2	3	1	3	2	1	1	3	4	1	3	3	1	64	34	1.88235
PF10355.4	Protein of unknown function (Ytp1)	2	2	2	2	4	5	4	6	2	3	2	2	2	2	2	2	2	2	2	2	2	2	2	2	2	2	4	2	2	2	2	2	2	2	2	2	2	2	2	2	2	2	64	34	1.88235
PF09325.5	Vps5 C terminal like	2	2	2	2	4	4	3	4	2	2	3	3	3	2	2	2	3	2	2	2	2	2	2	3	2	2	4	2	3	1	2	4	2	2	4	3	3	2	5	3	2	2	64	44	1.45455
PF07726.6	ATPase family associated with various cellular activities (AAA)	2	2	2	2	4	4	5	5	2	2	1	1	1	2	2	2	2	2	2	2	3	3	3	3	3	2	6	3	4	3	3	2	3	3	3	3	3	3	2	3	3	2	64	49	1.30612
PF01554.13	MatE	2	0	2	2	4	4	4	4	2	2	2	2	2	2	2	4	2	2	2	2	2	2	2	4	2	4	16	2	2	2	2	8	0	2	0	4	2	2	2	2	2	2	64	50	1.28
PF08550.5	Fungal protein of unknown function (DUF1752)	0	2	0	0	5	4	4	6	3	3	2	2	2	3	3	1	2	2	3	3	3	1	2	2	3	3	4	3	4	4	4	4	3	4	3	4	4	2	3	4	3	3	64	56	1.14286
PF01544.13	CorA-like Mg2+ transporter protein	2	2	2	3	3	3	3	5	2	2	2	2	2	2	2	2	2	2	2	2	3	3	3	3	3	2	12	7	2	3	2	11	3	1	6	6	3	3	6	3	3	4	64	75	0.853333
PF05148.10	Hypothetical methyltransferase	2	1	3	3	2	4	2	4	2	2	2	2	2	2	2	3	2	3	2	2	3	3	3	2	3	2	2	1	2	1	2	1	2	2	3	1	2	2	1	2	2	1	63	27	2.33333
PF13949.1	ALIX V-shaped domain binding to HIV	2	2	2	2	5	6	4	6	2	3	2	2	2	2	2	2	1	2	2	2	2	2	2	0	2	2	4	2	2	2	2	2	2	2	2	2	2	2	2	2	2	2	63	34	1.85294
PF05891.7	AdoMet dependent proline di-methyltransferase	0	3	0	2	6	6	6	6	3	3	3	2	2	2	3	3	0	3	3	3	0	0	0	1	0	3	2	1	2	4	2	1	3	3	0	1	3	4	2	3	3	1	63	35	1.8
PF07393.6	Exocyst complex component Sec10	2	3	2	2	4	4	6	4	2	3	2	2	2	2	2	2	1	2	2	2	2	2	2	2	2	2	4	2	3	2	3	2	3	3	3	2	2	1	2	2	2	1	63	37	1.7027
PF08282.7	haloacid dehalogenase-like hydrolase	3	2	3	3	2	2	2	3	1	1	3	3	3	3	2	3	1	3	2	2	3	3	3	2	4	1	8	3	2	2	2	8	2	1	4	1	2	1	7	1	2	2	63	48	1.3125
PF02544.11	3-oxo-5-alpha-steroid 4-dehydrogenase	2	2	2	2	4	4	5	4	2	2	3	2	2	2	2	2	3	2	2	2	2	2	2	2	2	2	4	4	3	2	4	6	3	3	2	2	4	3	2	2	3	2	63	49	1.28571
PF00355.21	Rieske [2Fe-2S] domain	3	3	2	2	4	4	4	4	2	2	2	2	2	2	2	2	2	2	3	2	2	2	2	2	2	2	4	3	3	4	4	4	4	4	3	1	4	2	2	4	4	1	63	51	1.23529
PF00535.21	Glycosyl transferase family 2	3	2	2	3	3	3	2	4	2	2	2	2	2	2	2	3	2	2	2	2	3	3	3	2	3	2	4	6	3	11	3	6	5	4	5	2	4	4	4	4	4	2	63	71	0.887324
PF01979.15	Amidohydrolase family	2	4	2	2	4	4	3	6	3	3	2	1	1	1	2	2	2	2	2	2	2	2	2	3	1	3	6	8	6	4	5	13	5	5	5	3	5	3	6	6	5	3	63	88	0.715909
PF01794.14	Ferric reductase like transmembrane component	1	3	1	2	4	6	5	5	2	2	1	1	1	1	2	3	1	2	2	2	2	2	2	4	2	4	34	9	8	5	4	11	6	6	9	9	5	3	8	5	7	6	63	135	0.466667
PF06742.6	Protein of unknown function (DUF1214)	2	2	2	2	4	4	4	4	2	2	2	2	2	2	2	2	2	2	2	2	2	2	2	4	2	2	0	0	0	0	0	0	0	0	0	0	0	0	0	0	0	0	62	0	#DIV/0!
PF02729.16	Aspartate/ornithine carbamoyltransferase, carbamoyl-P binding domain	2	2	2	2	4	4	4	4	2	2	2	3	3	2	2	2	2	2	2	2	2	2	2	2	2	2	4	2	2	2	2	2	2	2	2	2	2	2	2	2	1	2	62	33	1.87879
PF03124.9	EXS family	2	2	2	2	4	4	4	6	2	2	2	2	2	2	2	2	2	2	2	2	2	2	2	2	2	2	4	2	2	2	2	2	2	2	2	2	2	2	2	2	2	2	62	34	1.82353
PF00793.15	DAHP synthetase I family	2	2	2	2	4	4	3	4	2	2	2	2	2	3	2	2	3	2	2	2	2	2	2	2	2	3	4	2	2	2	2	2	2	2	6	2	2	2	2	2	2	2	62	38	1.63158
PF03947.13	Ribosomal Proteins L2, C-terminal domain	2	3	2	3	2	5	2	5	2	2	2	2	2	2	3	3	2	2	2	2	2	2	2	2	2	2	4	2	3	3	2	2	2	2	3	3	2	3	3	2	2	2	62	40	1.55
PF00463.16	Isocitrate lyase family	2	1	2	2	6	6	4	3	2	2	2	2	2	2	2	2	2	2	2	2	2	2	2	2	2	2	2	3	1	4	3	3	3	3	2	2	3	2	2	3	3	1	62	40	1.55
PF00626.17	Gelsolin repeat	2	2	2	2	4	4	4	4	2	2	2	2	3	3	2	2	2	2	2	2	2	2	2	2	2	2	6	5	3	2	2	2	2	2	3	4	2	2	3	2	2	2	62	44	1.40909
PF01591.13	6-phosphofructo-2-kinase	2	2	2	3	3	3	4	4	2	2	3	3	3	2	2	2	2	2	2	2	2	2	2	2	2	2	6	2	3	2	2	7	2	2	3	4	2	2	4	2	2	2	62	47	1.31915
PF00676.15	Dehydrogenase E1 component	2	3	2	2	4	4	4	4	2	2	2	2	2	2	3	2	2	2	2	2	2	2	2	2	2	2	4	4	3	3	3	3	3	3	3	2	3	4	3	3	3	3	62	50	1.24
PF00474.12	Sodium:solute symporter family	3	3	2	3	4	4	3	4	2	2	1	1	1	1	2	3	2	2	2	2	2	2	2	4	3	2	12	1	1	4	3	2	4	4	0	1	4	4	1	3	4	2	62	50	1.24
PF00141.18	Peroxidase	2	2	2	2	3	3	4	4	2	2	2	2	2	2	2	2	2	6	2	2	2	2	2	2	2	2	4	4	2	3	4	7	4	4	2	1	4	2	3	4	4	1	62	53	1.16981
PF09445.5	RNA cap guanine-N2 methyltransferase	3	3	3	2	4	4	3	4	2	2	1	2	1	2	3	2	1	2	3	3	2	2	2	2	2	2	8	4	2	3	3	2	3	3	5	3	3	4	2	3	3	3	62	54	1.14815
PF00467.24	KOW motif	2	3	2	2	5	4	4	4	2	2	1	1	1	2	2	2	2	2	3	4	2	2	2	2	2	2	6	3	4	5	4	4	2	3	4	4	4	3	4	3	3	1	62	57	1.08772
PF02902.14	Ulp1 protease family, C-terminal catalytic domain	1	2	1	2	5	5	4	4	2	2	3	3	3	3	2	2	3	2	1	1	2	2	2	2	1	2	6	9	3	2	3	6	3	5	3	2	5	3	3	4	2	2	62	61	1.01639
PF01997.11	Translin family	2	1	2	2	4	4	4	4	2	2	2	2	2	2	2	2	2	2	3	3	2	2	2	2	2	2	4	3	3	1	1	2	2	2	0	0	2	2	2	2	2	2	61	30	2.03333
PF06472.10	ABC transporter transmembrane region 2	3	2	2	2	4	4	4	4	2	2	2	2	2	2	2	2	2	2	2	2	2	2	2	2	2	2	4	2	2	2	2	2	2	2	2	2	2	2	3	2	2	0	61	33	1.84848
PF06068.8	TIP49 C-terminus	3	2	2	2	4	4	4	4	2	2	2	2	2	2	2	2	2	2	2	2	2	2	2	2	2	2	4	2	2	2	2	2	2	2	2	2	2	1	2	2	2	2	61	33	1.84848
PF00297.17	Ribosomal protein L3	2	2	2	2	4	4	4	4	2	3	2	2	2	2	2	2	2	2	2	2	2	2	2	2	2	2	4	2	2	2	2	2	2	2	2	2	2	2	2	2	2	2	61	34	1.79412
PF00416.17	Ribosomal protein S13/S18	2	2	2	2	4	5	4	4	3	3	1	1	1	2	2	3	2	2	2	2	2	2	2	2	2	2	4	2	2	2	1	2	2	2	2	3	2	2	2	2	2	2	61	34	1.79412
PF00996.13	GDP dissociation inhibitor	2	3	2	2	4	4	4	4	2	2	2	2	2	2	2	2	2	2	2	2	2	2	2	2	2	2	4	2	2	2	2	2	2	2	2	2	2	3	2	2	2	2	61	35	1.74286
PF05648.9	Peroxisomal biogenesis factor 11 (PEX11)	2	2	2	2	4	4	4	3	2	2	2	3	3	2	2	2	2	2	2	2	2	2	2	2	2	2	2	3	2	1	2	3	2	2	2	2	2	2	3	2	2	3	61	35	1.74286
PF00956.13	Nucleosome assembly protein (NAP)	2	2	2	2	4	4	4	4	2	2	2	2	2	2	2	2	2	2	2	2	2	2	2	2	2	3	4	2	3	2	2	2	2	2	2	2	2	2	2	2	2	2	61	35	1.74286
PF03177.9	Non-repetitive/WGA-negative nucleoporin C-terminal	2	2	2	2	4	4	4	4	2	3	2	2	2	2	2	2	2	2	2	2	2	2	2	2	2	2	4	2	2	2	2	2	2	2	2	3	2	2	2	2	2	2	61	35	1.74286
PF00572.13	Ribosomal protein L13	2	2	2	2	4	4	4	2	2	2	3	3	3	2	2	2	2	2	2	2	2	2	2	2	2	2	4	2	2	2	2	3	2	2	2	3	2	2	3	2	2	2	61	37	1.64865
PF00459.20	Inositol monophosphatase family	2	2	2	2	4	4	4	4	2	2	2	2	3	2	2	2	2	2	2	2	2	2	2	2	2	2	4	2	3	3	2	5	2	2	2	3	2	3	2	2	2	1	61	40	1.525
PF01201.17	Ribosomal protein S8e	2	2	2	2	4	4	5	4	2	2	2	2	2	2	2	2	2	2	2	2	2	2	2	2	2	2	8	2	2	2	2	3	2	2	2	3	2	2	2	2	2	2	61	40	1.525
PF00955.16	HCO3- transporter family	0	2	2	2	4	4	4	4	2	2	2	2	2	2	2	3	0	2	2	2	3	3	3	2	3	2	4	3	5	2	2	5	2	2	2	2	2	2	4	2	2	3	61	44	1.38636
PF04677.10	Protein similar to CwfJ C-terminus 1	2	2	2	2	3	3	4	4	2	2	0	2	0	3	4	3	2	2	2	2	2	2	2	4	2	3	2	4	3	2	3	3	3	2	2	1	4	4	2	4	3	2	61	44	1.38636
PF04000.10	Sas10/Utp3/C1D family	0	2	0	1	4	6	5	6	2	3	2	3	3	3	3	2	2	3	3	3	1	0	0	2	0	2	6	2	3	3	3	3	3	3	1	3	3	3	3	3	3	1	61	46	1.32609
PF00339.24	Arrestin (or S-antigen), N-terminal domain	2	2	2	2	4	4	4	4	2	2	2	2	2	2	2	2	2	2	2	2	2	2	2	2	2	3	12	3	3	3	0	4	2	1	2	7	1	1	4	2	1	2	61	48	1.27083
PF01042.16	Endoribonuclease L-PSP	2	2	2	2	5	5	4	4	3	3	0	1	1	1	3	2	3	3	2	2	2	2	2	2	2	1	4	8	5	2	1	3	2	2	3	3	2	3	4	2	2	3	61	49	1.2449
PF01504.13	Phosphatidylinositol-4-phosphate 5-Kinase	2	2	2	2	4	4	4	4	2	2	2	2	2	2	2	2	2	2	2	2	2	2	2	3	2	2	4	3	3	3	3	3	4	4	1	2	4	3	2	4	4	2	61	49	1.2449
PF01645.12	Conserved region in glutamate synthase	2	2	2	2	4	4	4	4	2	2	3	2	2	2	2	2	2	2	2	2	2	2	2	2	2	2	4	4	4	4	3	4	3	4	2	2	3	3	3	4	2	1	61	50	1.22
PF03099.14	Biotin/lipoate A/B protein ligase family	2	3	2	2	4	4	3	4	2	2	2	2	2	3	3	2	2	3	2	2	1	1	1	2	2	3	6	2	4	3	3	6	3	3	4	3	3	3	3	3	3	3	61	55	1.10909
PF02752.17	Arrestin (or S-antigen), C-terminal domain	2	3	2	3	3	3	4	5	2	3	2	2	2	2	1	2	3	2	2	2	2	2	2	2	2	1	8	2	4	3	2	3	4	3	2	8	3	3	3	3	4	2	61	57	1.07018
PF14226.1	non-haem dioxygenase in morphine synthesis N-terminal	4	3	3	3	3	3	3	4	2	2	0	0	0	0	2	3	2	1	1	1	3	3	3	5	3	4	6	6	7	4	3	5	5	5	2	0	5	4	6	3	5	0	61	66	0.924242
PF02785.14	Biotin carboxylase C-terminal domain	2	2	2	2	4	4	4	4	2	2	2	2	2	2	3	2	2	2	2	2	2	2	2	2	2	2	6	4	3	7	5	4	6	5	3	5	5	4	3	5	5	2	61	72	0.847222
PF04114.9	Gaa1-like, GPI transamidase component	2	2	2	2	4	4	4	4	2	2	2	2	2	2	2	2	2	2	2	2	2	2	2	2	2	2	2	2	1	1	1	1	1	1	1	1	1	2	1	1	1	0	60	18	3.33333
PF04841.8	Vps16, N-terminal region	2	2	2	2	4	4	4	4	2	2	2	2	2	2	2	2	2	2	2	2	2	2	2	2	2	2	4	1	1	2	2	1	2	2	2	1	2	2	1	2	2	1	60	28	2.14286
PF02747.10	Proliferating cell nuclear antigen, C-terminal domain	2	2	2	2	4	4	4	4	2	2	2	2	2	2	2	2	2	2	2	2	2	2	2	2	2	2	2	2	2	2	2	1	2	2	2	1	2	2	1	2	2	2	60	29	2.06897
PF02201.13	SWIB/MDM2 domain	2	2	2	2	4	4	4	4	2	2	2	2	2	2	2	2	2	2	2	2	2	2	2	2	2	2	2	2	2	2	2	2	2	2	1	3	2	2	2	2	1	1	60	30	2
PF01321.13	Creatinase/Prolidase N-terminal domain	2	2	2	2	3	3	2	3	2	2	3	3	4	3	2	2	2	2	2	2	2	2	2	2	2	2	4	2	2	2	2	1	2	2	1	1	2	2	1	2	2	3	60	31	1.93548
PF10602.4	26S proteasome subunit RPN7	2	2	2	2	4	4	4	4	2	2	2	2	2	2	2	2	2	2	2	2	2	2	2	2	2	2	2	2	2	2	2	2	2	2	1	1	2	2	2	2	2	3	60	31	1.93548
PF03630.9	Fumble	2	2	2	2	4	4	4	4	2	2	2	2	2	2	2	2	2	2	2	2	2	2	2	2	2	2	2	2	4	2	2	1	2	2	2	1	2	2	1	2	2	2	60	31	1.93548
PF02787.14	Carbamoyl-phosphate synthetase large chain, oligomerisation domain	2	2	2	2	4	4	4	4	2	2	2	2	2	2	2	2	2	2	2	2	2	2	2	2	2	2	4	2	2	2	2	2	2	2	2	2	2	2	2	2	0	2	60	32	1.875
PF08156.8	NOP5NT (NUC127) domain	2	2	2	2	4	4	4	4	2	2	2	2	2	2	2	2	2	2	2	2	2	2	2	2	2	2	4	2	2	2	2	2	1	2	2	2	2	1	2	2	2	2	60	32	1.875
PF02636.12	Putative S-adenosyl-L-methionine-dependent methyltransferase	2	2	2	2	4	4	4	4	2	2	2	2	2	2	2	2	2	2	2	2	2	2	2	2	2	2	4	2	2	2	2	2	2	2	2	1	2	2	2	2	2	1	60	32	1.875
PF00158.21	Sigma-54 interaction domain	2	2	2	2	4	3	4	4	2	2	2	2	2	2	2	2	2	2	2	2	2	3	2	2	2	2	8	2	2	2	1	3	1	1	2	2	1	2	2	1	1	2	60	33	1.81818
PF02933.12	Cell division protein 48 (CDC48), domain 2	2	2	2	2	4	4	4	4	2	2	2	2	2	2	2	2	2	2	2	2	2	2	2	2	2	2	4	1	2	2	2	3	2	2	1	2	2	2	2	2	2	2	60	33	1.81818
PF04566.8	RNA polymerase Rpb2, domain 4	2	2	2	2	4	4	4	4	2	2	2	2	2	2	2	2	2	2	2	2	2	2	2	2	2	2	4	2	2	2	2	2	2	2	2	2	2	2	2	2	1	2	60	33	1.81818
PF08518.6	Spa2 homology domain (SHD) of GIT	2	2	2	2	4	4	4	4	2	2	2	2	2	2	2	2	2	2	2	2	2	2	2	2	2	2	4	2	2	2	2	4	2	2	0	2	2	2	1	2	2	2	60	33	1.81818
PF06733.10	DEAD_2	2	2	2	2	4	4	3	4	2	2	2	2	2	2	2	2	2	2	2	2	2	3	2	2	2	2	4	2	2	2	2	2	2	2	2	2	2	2	1	2	2	2	60	33	1.81818
PF08148.7	DSHCT (NUC185) domain	2	2	2	2	4	4	4	4	2	2	2	2	2	2	2	2	2	2	2	2	2	2	2	2	2	2	4	2	2	2	1	2	2	2	3	2	2	2	2	2	2	2	60	34	1.76471
PF00988.17	Carbamoyl-phosphate synthase small chain, CPSase domain	2	2	2	2	4	4	4	4	2	2	2	2	2	2	2	2	2	2	2	2	2	2	2	2	2	2	4	2	2	2	2	3	2	2	2	2	2	2	2	2	1	2	60	34	1.76471
PF03950.13	tRNA synthetases class I (E and Q), anti-codon binding domain	2	2	2	2	4	4	4	4	2	2	2	2	2	2	2	2	2	2	2	2	2	2	2	2	2	2	4	2	2	2	2	2	2	2	1	2	2	2	3	2	2	2	60	34	1.76471
PF01169.14	Uncharacterized protein family UPF0016	2	2	2	2	4	4	4	4	2	2	2	2	2	2	2	2	2	2	2	2	2	2	2	2	2	2	4	2	2	2	0	2	2	2	4	2	2	2	2	2	2	2	60	34	1.76471
PF00586.19	AIR synthase related protein, N-terminal domain	2	2	2	2	4	4	4	4	2	2	2	2	2	2	2	2	2	2	2	2	2	2	2	2	2	2	4	2	2	2	2	2	2	2	2	2	2	2	2	2	2	2	60	34	1.76471
PF01459.17	Eukaryotic porin	2	2	2	2	3	4	4	5	2	2	2	2	2	2	2	2	2	2	2	2	2	2	2	2	2	2	4	2	2	2	2	2	2	2	2	3	2	2	2	2	2	2	60	35	1.71429
PF02142.17	MGS-like domain	2	2	2	2	4	4	4	4	2	2	2	2	2	2	2	2	2	2	2	2	2	2	2	2	2	2	4	2	2	2	2	2	2	2	2	4	2	2	2	2	1	2	60	35	1.71429
PF10996.3	Beta-Casp domain	2	2	2	2	4	4	4	4	2	2	2	2	2	2	2	2	2	2	2	2	2	2	2	2	2	2	4	2	2	2	2	3	2	2	2	2	2	2	2	2	2	2	60	35	1.71429
PF00585.13	C-terminal regulatory domain of Threonine dehydratase	2	2	2	2	4	4	4	4	2	2	2	2	2	2	2	2	2	2	2	2	2	2	2	2	2	2	4	2	2	2	1	4	2	2	2	2	2	2	2	2	2	2	60	35	1.71429
PF00238.14	Ribosomal protein L14p/L23e	2	2	2	2	4	4	4	4	2	2	2	2	2	2	2	2	2	2	2	2	2	2	2	2	2	2	4	2	2	2	2	2	2	2	2	3	2	2	2	2	2	2	60	35	1.71429
PF03367.8	ZPR1 zinc-finger domain	2	2	2	2	4	4	4	4	2	2	2	2	2	2	2	2	2	2	2	2	2	2	2	2	2	2	4	2	2	2	2	2	2	2	3	2	2	2	2	2	2	2	60	35	1.71429
PF10681.4	Chaperone for protein-folding within the ER, fungal	2	2	2	2	4	4	4	4	2	2	2	2	2	2	2	2	2	2	2	2	2	2	2	2	2	2	4	1	1	2	4	0	4	4	1	1	3	2	1	4	3	1	60	36	1.66667
PF01873.12	Domain found in IF2B/IF5	2	2	2	2	4	4	4	4	2	2	2	2	2	2	2	2	2	2	2	2	2	2	2	2	2	2	4	2	2	2	2	3	2	2	4	2	2	2	2	2	2	2	60	37	1.62162
PF00237.14	Ribosomal protein L22p/L17e	2	2	2	2	4	4	4	4	2	2	2	2	2	2	2	2	2	2	2	2	2	2	2	2	2	2	4	2	2	2	2	3	3	2	2	3	2	2	2	2	2	2	60	37	1.62162
PF02866.13	lactate/malate dehydrogenase, alpha/beta C-terminal domain	2	2	2	2	4	4	4	4	2	2	2	2	2	2	2	2	2	2	2	2	2	2	2	2	2	2	6	2	2	2	2	4	2	2	2	3	2	2	2	2	2	2	60	39	1.53846
PF12265.3	Histone-binding protein RBBP4 or subunit C of CAF1 complex	2	2	2	2	4	4	4	4	2	2	2	2	2	2	2	2	2	2	2	2	2	2	2	2	2	2	8	2	2	2	2	2	2	2	2	3	2	2	2	2	2	2	60	39	1.53846
PF01435.13	Peptidase family M48	2	2	2	3	4	4	3	4	2	2	3	3	3	3	2	2	2	2	2	2	1	1	1	2	1	2	4	3	4	3	2	2	2	2	5	2	2	2	1	2	2	2	60	40	1.5
PF03095.10	Phosphotyrosyl phosphate activator (PTPA) protein	2	3	2	2	3	3	4	4	2	2	2	2	2	2	3	2	2	2	2	2	2	2	2	2	2	2	4	3	2	2	2	2	3	2	5	2	2	3	2	2	2	2	60	40	1.5
PF04567.12	RNA polymerase Rpb2, domain 5	2	2	2	2	4	4	4	4	2	2	2	2	2	2	2	2	2	2	2	2	2	2	2	2	2	2	6	3	2	2	3	3	1	2	2	3	3	2	2	3	2	2	60	41	1.46341
PF08616.5	Stabilization of polarity axis	2	3	2	2	3	3	3	4	2	1	2	2	2	3	2	3	1	3	2	2	2	2	2	3	2	2	2	2	4	3	3	2	3	3	2	2	3	3	1	3	3	2	60	41	1.46341
PF03460.12	Nitrite/Sulfite reductase ferredoxin-like half domain	2	2	2	2	4	4	4	4	2	2	2	2	2	2	2	2	2	2	2	2	2	2	2	2	2	2	4	3	2	3	3	3	3	3	0	2	3	3	2	3	3	2	60	42	1.42857
PF00056.18	lactate/malate dehydrogenase, NAD binding domain	2	2	2	2	4	4	4	4	2	2	2	2	2	2	2	2	2	2	2	2	2	2	2	2	2	2	6	2	2	2	2	4	3	2	2	4	2	2	2	2	3	2	60	42	1.42857
PF00466.15	Ribosomal protein L10	2	2	2	2	4	4	4	4	2	2	2	2	2	2	2	2	2	2	2	2	2	2	2	2	2	2	6	2	2	2	2	3	2	3	3	3	3	2	3	2	3	2	60	43	1.39535
PF02358.11	Trehalose-phosphatase	2	2	2	2	4	4	4	4	2	2	2	2	2	2	2	2	2	2	2	2	2	2	2	2	2	2	4	2	1	3	2	2	2	2	12	3	2	1	2	2	2	1	60	43	1.39535
PF02390.12	Putative methyltransferase	2	3	2	2	4	4	4	4	2	2	2	2	2	2	2	2	1	2	2	2	2	2	2	2	2	2	3	5	2	3	3	2	3	3	2	2	3	2	3	4	3	1	60	44	1.36364
PF00408.15	Phosphoglucomutase/phosphomannomutase, C-terminal domain	2	2	2	2	4	4	4	4	2	2	2	2	2	2	2	2	2	2	2	2	2	2	2	2	2	2	4	2	2	3	3	2	3	3	2	4	3	3	3	3	3	2	60	45	1.33333
PF00198.18	2-oxoacid dehydrogenases acyltransferase (catalytic domain)	2	2	2	2	4	4	4	4	2	2	2	2	2	2	2	2	2	2	2	2	2	2	2	2	2	2	4	3	3	3	3	3	3	3	3	2	3	3	3	3	3	2	60	47	1.2766
PF06398.6	Integral peroxisomal membrane peroxin	2	2	2	2	4	4	4	4	2	2	2	2	2	2	2	2	2	2	2	2	2	2	2	2	2	2	8	3	3	2	3	6	2	2	3	5	3	2	1	3	2	3	60	51	1.17647
PF02879.11	Phosphoglucomutase/phosphomannomutase, alpha/beta/alpha domain II	2	2	2	2	4	4	4	4	2	2	2	2	2	2	2	2	2	2	2	2	2	2	2	2	2	2	6	3	2	3	3	2	3	3	5	4	3	3	3	3	3	3	60	52	1.15385
PF13519.1	von Willebrand factor type A domain	1	4	1	2	4	4	5	5	3	2	1	1	2	3	3	2	2	2	1	2	1	2	1	2	2	2	4	7	4	4	4	7	3	4	4	2	3	4	4	3	3	4	60	64	0.9375
PF10607.4	CTLH/CRA C-terminal to LisH motif domain	2	0	2	2	5	6	5	7	4	3	0	0	0	0	4	3	1	3	0	0	1	1	1	4	1	5	6	5	2	4	4	4	4	4	4	4	4	4	5	4	4	3	60	65	0.923077
PF02535.17	ZIP Zinc transporter	2	2	2	2	3	3	4	4	2	2	2	2	2	2	2	2	2	2	3	3	2	2	2	2	2	2	10	5	5	2	2	9	4	3	3	5	3	3	7	2	3	5	60	71	0.84507
PF05970.9	PIF1-like helicase	2	2	2	2	4	4	4	4	2	2	2	2	2	2	2	2	2	2	2	2	2	2	2	2	2	2	6	26	3	0	2	6	2	2	11	3	2	0	2	1	2	3	60	71	0.84507
PF01565.18	FAD binding domain	2	2	2	2	4	4	4	4	2	2	2	2	2	2	2	2	2	2	2	2	2	2	2	2	2	2	10	24	4	15	7	23	9	7	8	4	8	7	18	7	8	4	60	163	0.368098
PF14500.1	Dos2-interacting transcription regulator of RNA-Pol-II	2	2	2	2	4	4	2	4	2	2	2	2	2	2	2	2	3	2	2	2	2	3	1	2	2	2	2	1	1	2	2	1	1	1	1	1	1	1	1	1	1	1	59	19	3.10526
PF04303.8	PrpF protein	2	2	2	2	2	2	5	4	2	2	2	2	2	2	2	2	2	2	2	2	3	2	3	2	2	2	0	1	0	2	2	0	3	5	0	0	3	3	1	2	4	0	59	26	2.26923
PF00756.15	Putative esterase	2	1	2	2	4	4	4	4	2	2	2	2	2	2	2	2	3	2	1	1	2	2	2	3	2	2	2	1	1	1	2	5	2	2	1	1	2	2	1	2	2	2	59	29	2.03448
PF10300.4	Protein of unknown function (DUF3808)	2	2	2	2	3	3	3	4	2	2	2	2	2	3	2	2	2	2	2	2	2	2	2	2	2	3	2	2	1	2	2	1	2	2	1	3	2	2	2	2	2	1	59	29	2.03448
PF06544.7	Protein of unknown function (DUF1115)	1	2	1	2	4	4	4	4	2	2	2	2	2	2	2	2	2	2	2	2	2	2	3	2	2	2	2	3	2	3	2	1	2	2	2	1	2	1	1	2	2	1	59	29	2.03448
PF08598.6	Sds3-like	2	2	2	2	4	4	3	4	2	2	2	2	2	2	2	2	2	2	2	2	2	2	2	2	2	2	4	2	2	2	2	2	1	2	2	2	2	2	2	2	1	2	59	32	1.84375
PF00185.19	Aspartate/ornithine carbamoyltransferase, Asp/Orn binding domain	2	2	2	2	4	4	4	4	2	2	1	2	2	2	2	2	2	2	2	2	2	2	2	2	2	2	4	2	2	2	2	2	2	2	2	2	2	2	2	2	1	2	59	33	1.78788
PF00177.16	Ribosomal protein S7p/S5e	2	2	2	2	4	4	4	3	2	2	2	2	2	2	2	2	2	2	2	2	2	2	2	2	2	2	4	2	1	2	2	2	2	2	2	2	2	2	2	2	2	2	59	33	1.78788
PF01509.13	TruB family pseudouridylate synthase (N terminal domain)	2	2	2	2	4	4	4	3	2	2	2	2	2	2	2	2	2	2	2	2	2	2	2	2	2	2	4	2	2	2	2	2	2	2	2	2	2	2	2	2	2	2	59	34	1.73529
PF02735.11	Ku70/Ku80 beta-barrel domain	2	1	2	2	4	4	4	4	2	2	2	2	2	2	2	2	2	2	2	2	2	2	2	2	2	2	4	2	2	2	2	2	2	2	2	2	2	2	2	2	2	2	59	34	1.73529
PF04707.9	PRELI-like family	2	1	2	2	4	4	4	4	2	2	2	2	2	2	2	2	2	2	2	2	2	2	2	2	2	2	4	2	1	3	2	2	1	2	2	3	3	1	2	2	2	2	59	34	1.73529
PF08267.7	Cobalamin-independent synthase, N-terminal domain	2	2	2	2	4	4	2	5	2	2	2	2	2	2	2	2	2	2	2	2	2	2	2	2	2	2	4	2	2	2	2	2	2	2	2	2	2	2	2	2	2	2	59	34	1.73529
PF00352.16	Transcription factor TFIID (or TATA-binding protein, TBP)	2	2	2	2	4	4	4	4	2	2	2	2	2	2	1	2	2	2	2	2	2	2	2	2	2	2	4	2	2	4	2	2	2	2	2	2	2	2	0	2	2	2	59	34	1.73529
PF00491.16	Arginase family	1	1	1	1	5	5	6	7	3	4	1	1	1	1	1	3	1	2	1	1	1	1	1	4	1	4	6	2	2	2	2	5	2	2	1	1	1	1	2	2	2	2	59	35	1.68571
PF09243.5	Mitochondrial small ribosomal subunit Rsm22	2	2	2	2	4	4	4	4	2	2	2	2	2	2	2	2	1	2	2	2	2	2	2	2	2	2	4	2	2	1	2	1	2	2	6	2	2	2	1	2	2	3	59	36	1.63889
PF00448.17	SRP54-type protein, GTPase domain	2	2	2	2	4	4	3	4	2	2	2	2	2	2	2	2	2	2	2	2	2	2	2	2	2	2	4	2	2	2	2	4	2	2	2	2	2	2	2	2	2	2	59	36	1.63889
PF02852.17	Pyridine nucleotide-disulphide oxidoreductase, dimerisation domain	2	2	2	2	3	3	4	4	2	2	2	2	2	2	2	2	2	3	2	2	2	2	2	2	2	2	4	2	2	2	2	3	2	2	2	3	2	2	2	2	2	2	59	36	1.63889
PF00164.20	Ribosomal protein S12/S23	2	2	2	2	4	4	3	4	2	2	2	2	2	2	2	2	2	2	2	2	2	2	2	2	2	2	4	2	2	2	2	3	2	2	3	3	2	2	2	2	2	2	59	37	1.59459
PF07685.9	CobB/CobQ-like glutamine amidotransferase domain	2	2	2	2	4	4	4	4	2	2	2	2	2	2	2	2	1	2	2	2	2	2	2	2	2	2	4	2	3	2	2	2	2	2	3	4	2	2	2	2	2	2	59	38	1.55263
PF02212.13	Dynamin GTPase effector domain	2	2	2	2	4	4	3	4	2	2	2	2	2	2	2	2	2	2	2	2	2	2	2	2	2	2	4	4	2	4	2	3	2	2	2	2	2	2	3	2	1	2	59	39	1.51282
PF10431.4	C-terminal, D2-small domain, of ClpB protein	2	2	2	2	4	3	4	4	2	2	2	2	2	2	2	2	2	2	2	2	2	2	2	2	2	2	4	3	3	3	1	4	1	1	3	3	2	3	3	1	1	3	59	39	1.51282
PF08547.7	Complex I intermediate-associated protein 30 (CIA30)	2	2	2	2	4	4	4	4	2	2	2	1	2	2	2	2	2	2	2	2	2	2	2	2	2	2	2	1	3	4	3	1	3	3	2	0	3	4	2	4	3	2	59	40	1.475
PF07524.8	Bromodomain associated	2	2	3	1	5	5	5	4	3	2	1	1	1	2	4	2	3	4	0	1	1	1	1	1	1	3	8	3	1	3	2	3	2	2	3	1	2	1	3	2	3	2	59	41	1.43902
PF14572.1	Phosphoribosyl synthetase-associated domain	2	2	2	2	4	4	3	4	2	2	2	2	2	2	2	2	2	2	2	2	2	2	2	2	2	2	8	2	2	2	2	5	2	2	2	5	2	2	3	2	2	2	59	45	1.31111
PF03009.12	Glycerophosphoryl diester phosphodiesterase family	2	2	2	2	4	4	4	4	2	2	1	2	2	2	2	2	2	2	2	2	2	2	2	2	2	2	4	5	4	1	2	4	2	3	3	2	3	2	4	2	2	2	59	45	1.31111
PF00494.14	Squalene/phytoene synthase	2	2	2	2	4	4	4	4	2	2	2	2	2	2	2	2	2	2	2	2	2	2	2	1	2	2	4	2	3	3	3	4	3	3	4	1	3	2	3	3	3	2	59	46	1.28261
PF02817.12	e3 binding domain	2	2	2	2	4	4	4	4	2	2	2	2	2	2	2	2	1	2	2	2	2	2	2	2	2	2	4	3	4	2	3	3	3	3	4	1	3	3	3	3	3	2	59	47	1.25532
PF13793.1	N-terminal domain of ribose phosphate pyrophosphokinase	2	2	2	2	4	4	3	4	2	2	2	2	2	2	2	2	2	2	2	2	2	2	2	2	2	2	8	2	2	2	2	6	2	2	3	5	2	2	3	2	2	2	59	47	1.25532
PF00205.17	Thiamine pyrophosphate enzyme, central domain	2	1	2	2	4	4	4	3	2	2	2	3	2	5	1	2	1	2	2	2	2	2	2	2	2	1	6	4	2	4	2	6	2	2	1	7	2	2	5	2	2	2	59	51	1.15686
PF02776.13	Thiamine pyrophosphate enzyme, N-terminal TPP binding domain	2	1	2	2	4	4	4	3	2	2	2	3	2	5	1	2	1	2	2	2	2	2	2	2	2	1	8	4	2	4	2	6	2	2	1	7	2	2	5	2	2	2	59	53	1.11321
PF02775.16	Thiamine pyrophosphate enzyme, C-terminal TPP binding domain	2	1	2	2	4	4	4	3	2	2	2	3	2	5	1	2	1	2	2	2	2	2	2	2	2	1	8	4	5	4	2	6	2	2	1	7	2	2	5	2	2	2	59	56	1.05357
PF02666.10	Phosphatidylserine decarboxylase	1	2	2	2	3	3	4	4	2	2	2	2	2	2	2	3	1	2	2	2	3	3	3	2	2	1	4	9	5	4	3	4	4	5	4	2	4	3	2	4	4	2	59	63	0.936508
PF03193.11	Protein of unknown function, DUF258	2	4	1	2	5	6	2	6	4	1	0	0	0	2	4	1	1	4	4	4	0	1	1	1	1	2	12	14	2	6	3	3	2	3	1	2	3	5	0	4	2	4	59	66	0.893939
PF00724.15	NADH:flavin oxidoreductase / NADH oxidase family	2	2	2	2	4	4	3	4	2	2	1	1	1	5	2	2	2	2	2	2	2	2	2	2	2	2	18	7	5	4	3	3	3	3	3	2	3	3	1	3	3	5	59	69	0.855072
PF00250.13	Fork head domain	2	3	2	2	3	4	3	2	2	2	3	3	3	3	3	2	2	2	2	2	1	1	2	1	2	2	6	5	6	3	5	4	5	5	3	4	5	4	4	5	5	1	59	70	0.842857
PF01532.15	Glycosyl hydrolase family 47	2	2	2	2	3	3	4	5	2	2	2	2	2	2	2	2	2	2	2	2	2	2	2	2	2	2	4	8	3	5	4	9	3	3	15	3	3	2	6	3	3	3	59	77	0.766234
PF00186.14	Dihydrofolate reductase	2	2	2	2	4	4	4	4	2	2	2	2	2	2	2	2	2	2	2	2	2	2	2	2	0	2	2	1	1	1	1	1	1	1	1	1	1	2	1	1	1	0	58	17	3.41176
PF02386.11	Cation transport protein	1	1	1	1	6	6	7	6	3	3	1	1	1	1	2	1	4	2	1	1	1	1	1	2	1	2	2	2	3	2	1	2	1	1	0	2	1	1	2	1	1	1	58	23	2.52174
PF04840.7	Vps16, C-terminal region	2	1	2	2	4	4	4	4	2	2	2	2	2	2	2	2	2	2	2	2	2	2	2	1	2	2	2	1	1	2	2	1	2	2	2	1	2	1	1	2	2	1	58	25	2.32
PF02774.13	Semialdehyde dehydrogenase, dimerisation domain	2	2	2	2	3	3	4	4	2	2	2	2	2	2	2	2	2	2	2	2	2	2	2	2	2	2	2	1	2	2	2	1	2	2	2	2	2	1	1	1	2	1	58	26	2.23077
PF01077.17	Nitrite and sulphite reductase 4Fe-4S domain	2	2	2	2	3	4	4	4	2	2	2	2	2	2	2	2	2	1	2	2	2	2	2	2	2	2	2	2	1	2	2	3	2	2	0	1	2	2	2	2	2	1	58	28	2.07143
PF13241.1	Putative NAD(P)-binding	2	2	2	2	3	3	4	4	2	2	2	2	2	2	2	2	2	2	2	2	2	2	2	2	2	2	2	2	3	2	3	2	2	2	0	1	2	1	2	2	2	2	58	30	1.93333
PF14308.1	X-domain of DnaJ-containing	2	2	2	2	3	3	4	4	2	2	2	2	2	2	2	2	2	2	2	2	2	2	2	2	2	2	4	2	2	2	2	1	2	2	2	2	2	2	1	2	2	2	58	32	1.8125
PF00366.15	Ribosomal protein S17	2	2	2	2	4	4	4	4	2	2	1	1	2	2	2	2	2	2	2	2	2	2	2	2	2	2	4	2	2	1	2	2	2	2	2	3	2	1	1	2	2	2	58	32	1.8125
PF02861.15	Clp amino terminal domain	0	2	2	2	4	4	4	4	2	2	2	2	2	2	2	2	2	2	2	2	2	2	2	2	2	2	4	3	1	1	2	1	2	2	2	2	2	3	1	2	2	2	58	32	1.8125
PF00338.17	Ribosomal protein S10p/S20e	2	2	2	2	4	4	3	4	2	2	2	2	2	2	2	2	1	2	2	2	2	2	2	2	2	2	4	2	2	2	1	2	2	2	2	2	2	2	2	2	2	2	58	33	1.75758
PF01012.16	Electron transfer flavoprotein domain	2	2	2	2	4	4	4	4	2	2	1	1	2	2	2	2	2	2	2	2	2	2	2	2	2	2	4	2	2	2	2	2	2	2	2	2	2	2	2	2	2	2	58	34	1.70588
PF13307.1	Helicase C-terminal domain	2	2	2	2	4	4	3	4	2	2	2	2	2	2	2	2	2	2	2	2	2	2	2	1	2	2	4	2	2	2	2	2	2	2	2	2	2	2	2	2	2	2	58	34	1.70588
PF02540.12	NAD synthase	2	2	2	2	3	3	4	4	2	2	2	2	2	2	2	2	2	2	2	2	2	2	2	2	2	2	4	2	2	2	2	3	2	2	2	2	2	2	2	2	2	2	58	35	1.65714
PF01026.16	TatD related DNase	1	2	1	2	4	4	4	4	2	2	2	2	2	2	2	2	1	2	2	2	2	2	3	2	2	2	4	3	2	2	1	2	2	2	2	2	2	3	2	2	2	2	58	35	1.65714
PF04153.13	NOT2 / NOT3 / NOT5 family	2	2	2	2	3	4	3	4	2	2	2	2	2	2	2	2	2	2	2	2	2	2	2	2	2	2	4	2	2	2	1	4	1	2	2	3	2	2	2	2	2	2	58	35	1.65714
PF08801.6	Nup133 N terminal like	2	2	2	2	4	4	4	4	2	2	2	2	2	2	2	2	1	2	2	2	2	2	2	1	2	2	4	2	2	2	2	2	2	2	4	3	2	2	2	2	2	2	58	37	1.56757
PF02375.12	jmjN domain	2	2	2	2	4	4	4	4	2	2	2	2	2	2	2	2	2	2	2	2	1	2	1	2	2	2	6	2	2	2	2	2	2	2	2	3	2	2	2	2	2	2	58	37	1.56757
PF03828.14	Cid1 family poly A polymerase	2	2	2	2	4	4	4	4	2	2	2	2	2	2	2	2	1	2	2	2	2	2	2	1	2	2	2	4	2	2	2	4	2	2	3	2	2	2	2	2	2	3	58	38	1.52632
PF03006.15	Haemolysin-III related	2	2	1	2	4	4	4	4	2	2	2	2	2	2	2	2	2	2	2	2	2	2	2	2	2	1	4	2	2	2	2	3	2	2	2	4	2	2	4	2	2	2	58	39	1.48718
PF00717.18	Peptidase S24-like	2	2	2	2	3	3	5	5	2	3	1	1	1	1	3	3	3	1	1	1	2	3	2	1	2	3	6	2	3	2	1	3	2	2	3	3	2	2	2	3	2	3	58	41	1.41463
PF11717.3	RNA binding activity-knot of a chromodomain	2	2	2	2	4	3	4	4	2	1	2	2	2	2	2	2	2	2	2	2	2	2	2	2	2	2	4	3	3	2	2	2	3	3	4	2	3	3	2	3	3	2	58	44	1.31818
PF01406.14	tRNA synthetases class I (C) catalytic domain	2	2	2	2	2	2	3	4	2	2	2	2	2	2	2	2	3	2	3	3	2	2	2	2	2	2	4	4	3	2	2	2	2	2	4	3	2	3	3	3	2	4	58	45	1.28889
PF05916.6	GINS complex protein	2	2	2	3	4	4	3	3	2	1	1	1	1	1	3	3	1	4	1	2	2	2	2	3	2	3	8	2	2	4	2	5	2	2	3	4	2	4	4	2	2	2	58	50	1.16
PF02780.15	Transketolase, C-terminal domain	2	2	2	2	3	3	4	4	2	2	2	2	2	2	2	2	2	2	2	2	2	2	2	2	2	2	4	4	7	3	3	3	2	3	2	3	3	3	3	3	2	3	58	51	1.13725
PF01633.15	Choline/ethanolamine kinase	1	2	2	2	5	4	5	4	2	2	2	2	2	2	2	2	2	1	2	2	2	2	2	1	2	1	6	4	1	4	2	4	2	3	3	2	2	2	14	2	2	1	58	54	1.07407
PF11790.3	Glycosyl hydrolase catalytic core	2	2	2	2	3	4	3	4	2	2	2	2	2	2	2	2	2	2	2	2	2	2	2	2	2	2	0	4	7	4	5	4	5	5	0	0	5	5	1	5	5	1	58	56	1.03571
PF10075.4	COP9 signalosome, subunit CSN8	0	2	0	1	6	6	6	6	2	3	1	1	1	2	3	1	3	2	1	2	1	1	1	3	1	2	2	5	4	3	4	3	3	4	5	1	3	3	5	4	4	3	58	56	1.03571
PF01793.11	Glycolipid 2-alpha-mannosyltransferase	1	2	1	1	5	4	3	4	2	2	3	3	3	3	3	1	2	1	3	3	1	1	1	2	1	2	10	8	1	4	2	5	2	2	2	9	2	1	3	1	2	2	58	56	1.03571
PF02782.11	FGGY family of carbohydrate kinases, C-terminal domain	2	2	2	2	4	4	4	5	2	2	2	2	2	2	2	2	2	2	2	2	2	2	2	1	1	1	10	3	4	3	3	5	3	3	4	4	3	3	4	3	3	2	58	60	0.966667
PF01145.20	SPFH domain / Band 7 family	2	2	2	2	3	3	4	4	2	2	2	2	2	2	2	2	2	2	2	2	2	2	2	2	2	2	10	5	3	4	3	5	3	3	2	2	3	3	5	3	3	4	58	61	0.95082
PF01485.16	IBR domain	2	2	2	2	4	4	2	4	2	2	2	2	2	2	2	2	2	2	2	2	2	2	2	2	2	2	8	10	5	7	4	18	4	4	4	4	4	5	6	4	4	4	58	95	0.610526
PF00881.19	Nitroreductase family	2	1	2	1	3	3	3	6	2	3	2	2	2	2	3	2	3	2	1	2	2	2	2	1	2	1	0	2	1	3	1	1	1	1	0	2	1	1	1	1	1	0	57	17	3.35294
PF03985.8	Paf1	2	2	2	2	4	4	2	4	2	2	2	2	2	2	1	2	2	2	2	2	2	2	2	2	2	2	2	1	1	2	2	1	1	2	1	1	2	1	2	1	1	1	57	22	2.59091
PF01027.15	Inhibitor of apoptosis-promoting Bax1	2	2	2	2	3	3	3	4	2	2	2	2	2	2	2	2	2	2	2	2	2	2	2	2	2	2	2	2	1	2	2	2	2	2	2	1	2	2	2	2	2	2	57	30	1.9
PF01595.15	Domain of unknown function DUF21	2	1	2	2	4	4	3	4	2	2	2	2	2	1	2	2	2	2	2	2	2	2	2	2	2	2	2	3	2	2	2	1	2	2	4	1	2	2	1	2	2	1	57	31	1.83871
PF03159.13	XRN 5'-3' exonuclease N-terminus	1	2	1	2	3	3	4	4	2	2	2	2	2	2	2	2	3	2	2	2	2	2	2	2	2	2	4	2	2	0	2	2	2	2	3	2	2	0	2	2	2	2	57	31	1.83871
PF05047.11	Mitochondrial ribosomal protein L51 / S25 / CI-B8 domain	1	3	1	2	3	4	3	5	2	3	2	1	1	3	3	1	3	2	3	3	1	1	1	2	1	2	6	3	3	2	1	3	1	0	1	2	1	2	3	1	1	1	57	31	1.83871
PF03874.11	RNA polymerase Rpb4	2	2	2	2	4	4	4	4	2	2	1	1	1	2	2	2	2	2	2	2	2	2	2	2	2	2	4	2	2	2	1	2	2	2	2	2	2	2	1	2	2	2	57	32	1.78125
PF05362.8	Lon protease (S16) C-terminal proteolytic domain	2	2	2	2	3	3	3	4	2	2	2	2	2	2	2	2	2	2	2	2	2	2	2	2	2	2	4	2	1	2	2	2	2	2	3	1	2	2	2	2	2	1	57	32	1.78125
PF13393.1	Histidyl-tRNA synthetase	2	2	2	2	3	4	3	4	2	2	2	2	2	2	2	2	2	2	2	2	2	2	2	1	2	2	4	2	2	2	2	2	2	2	2	2	2	2	2	2	2	1	57	33	1.72727
PF08442.5	ATP-grasp domain	2	2	2	2	3	3	4	4	2	2	2	2	2	1	2	2	2	2	2	2	2	2	2	2	2	2	2	2	2	2	2	3	2	2	3	1	2	1	3	2	2	2	57	33	1.72727
PF03719.10	Ribosomal protein S5, C-terminal domain	2	2	2	2	4	4	4	2	2	2	2	2	2	2	2	2	2	2	2	2	2	2	2	1	2	2	4	2	2	2	2	2	2	2	2	2	2	2	2	2	2	2	57	34	1.67647
PF13000.2	Acetyl-coenzyme A transporter 1	2	2	2	2	4	4	3	4	2	2	2	2	2	2	2	2	0	2	2	2	2	2	2	2	2	2	4	2	2	2	2	2	2	2	2	2	2	2	2	2	2	2	57	34	1.67647
PF00252.13	Ribosomal protein L16p/L10e	1	2	2	2	4	4	3	4	2	2	2	2	2	2	2	2	1	2	2	2	2	2	2	2	2	2	4	2	2	2	2	2	2	2	2	2	2	2	2	2	2	2	57	34	1.67647
PF00333.15	Ribosomal protein S5, N-terminal domain	2	2	2	2	4	4	4	2	2	2	2	2	2	2	2	2	2	2	2	2	2	2	2	1	2	2	4	2	2	2	2	2	2	2	2	2	2	2	2	2	2	2	57	34	1.67647
PF07798.6	Protein of unknown function (DUF1640)	2	2	2	2	3	3	3	4	2	2	2	2	2	2	2	2	2	2	2	2	2	2	2	2	2	2	4	2	2	2	2	2	2	2	2	2	2	2	2	2	2	2	57	34	1.67647
PF00298.14	Ribosomal protein L11, RNA binding domain	2	2	2	2	3	3	4	4	2	2	1	2	2	2	2	2	2	2	2	2	2	2	2	2	2	2	4	2	2	2	2	2	2	2	2	3	2	2	2	2	2	2	57	35	1.62857
PF00312.17	Ribosomal protein S15	2	2	2	2	4	4	4	4	2	2	1	1	1	2	2	2	2	2	2	2	2	2	2	2	2	2	4	2	2	2	2	2	2	2	3	2	2	2	2	2	2	2	57	35	1.62857
PF03946.9	Ribosomal protein L11, N-terminal domain	2	2	2	2	3	3	4	4	2	2	1	2	2	2	2	2	2	2	2	2	2	2	2	2	2	2	4	2	2	2	2	2	2	2	2	3	2	2	2	2	2	2	57	35	1.62857
PF04950.7	Protein of unknown function (DUF663)	2	2	2	2	3	2	3	4	2	2	2	2	2	3	2	2	2	2	2	2	2	2	2	2	2	2	4	2	2	2	2	2	2	2	4	2	2	2	2	2	2	2	57	36	1.58333
PF07970.7	Endoplasmic reticulum vesicle transporter	2	2	2	2	2	4	3	4	2	2	2	2	2	2	2	2	2	2	2	2	2	2	2	2	2	2	4	2	2	2	2	3	2	2	2	2	2	2	3	2	2	2	57	36	1.58333
PF01150.12	GDA1/CD39 (nucleoside phosphatase) family	2	2	2	2	3	3	4	4	2	2	2	2	2	2	2	2	1	2	2	2	2	2	2	2	2	2	4	3	3	2	2	2	2	2	3	2	2	2	2	2	2	2	57	37	1.54054
PF00613.15	Phosphoinositide 3-kinase family, accessory domain (PIK domain)	2	2	2	2	3	3	4	4	2	2	2	2	2	2	2	2	1	2	2	2	2	2	2	2	2	2	6	2	2	2	2	2	2	2	3	2	2	2	2	2	2	2	57	37	1.54054
PF08512.7	Histone chaperone Rttp106-like	2	2	2	2	3	3	3	4	2	2	2	2	2	2	2	2	2	2	2	2	2	2	2	2	2	2	6	3	2	2	2	3	2	2	2	3	2	2	3	2	2	2	57	40	1.425
PF01652.13	Eukaryotic initiation factor 4E	2	2	1	2	4	4	3	4	2	2	2	2	2	2	2	2	1	2	2	2	2	2	2	2	2	2	4	3	4	2	2	3	2	2	5	1	2	2	3	2	2	3	57	42	1.35714
PF12848.2	ABC transporter	2	2	2	2	3	3	3	4	2	2	2	2	2	2	2	2	2	2	2	2	2	2	2	2	2	2	4	3	2	2	3	2	2	3	2	2	3	3	3	3	3	2	57	42	1.35714
PF01253.17	Translation initiation factor SUI1	2	2	2	2	4	4	4	4	2	2	1	1	1	2	2	2	2	2	2	2	2	2	2	2	2	2	6	3	3	3	2	2	2	2	3	3	2	2	3	2	1	3	57	42	1.35714
PF13714.1	Phosphoenolpyruvate phosphomutase	2	1	2	2	3	4	4	3	2	2	2	2	2	2	2	2	2	2	2	2	2	2	2	2	2	2	2	3	1	4	3	4	3	3	2	2	3	2	5	3	3	2	57	45	1.26667
PF01740.16	STAS domain	1	2	2	2	4	4	3	4	2	2	2	2	2	2	2	2	2	2	2	2	2	2	2	2	1	2	6	3	4	2	2	5	2	2	2	3	2	2	4	2	2	2	57	45	1.26667
PF03807.12	NADP oxidoreductase coenzyme F420-dependent	2	2	2	2	4	4	4	4	1	2	2	2	2	2	2	2	1	2	2	2	2	2	2	1	2	2	2	3	2	7	3	6	4	2	2	1	3	3	4	2	4	3	57	51	1.11765
PF00786.23	P21-Rho-binding domain	1	2	2	2	4	4	3	4	2	2	2	2	2	2	2	2	2	2	2	2	2	2	2	2	1	2	4	6	3	3	3	4	4	4	4	4	4	4	2	3	4	2	57	58	0.982759
PF01663.17	Type I phosphodiesterase / nucleotide pyrophosphatase	2	2	2	2	3	4	3	4	2	2	2	2	2	2	2	2	2	2	2	2	2	2	2	2	2	1	8	5	3	3	2	7	3	2	4	5	4	2	8	4	4	1	57	65	0.876923
PF00046.24	Homeobox domain	1	3	1	2	4	4	4	4	2	2	2	2	2	2	3	2	2	2	3	2	0	0	0	4	0	4	8	13	5	5	5	7	5	5	9	9	6	4	4	6	5	3	57	99	0.575758
PF01343.13	Peptidase family S49	2	2	2	2	4	4	4	4	2	2	2	2	2	2	2	2	2	2	0	0	2	2	2	2	2	2	0	0	0	2	2	0	2	2	2	0	2	2	0	2	2	0	56	18	3.11111
PF03205.9	Molybdopterin guanine dinucleotide synthesis protein B	2	3	2	2	3	4	2	2	2	2	2	2	2	2	2	2	2	3	3	3	2	2	1	0	2	2	2	2	1	1	2	1	0	2	0	3	1	2	1	2	1	1	56	22	2.54545
PF03403.8	Platelet-activating factor acetylhydrolase, isoform II	2	2	1	2	3	4	4	4	2	2	2	2	2	2	2	2	0	2	2	2	2	2	2	2	2	2	0	1	1	2	2	3	2	2	1	0	2	2	2	1	2	1	56	24	2.33333
PF00677.12	Lumazine binding domain	2	2	2	2	4	4	4	4	2	2	1	1	1	2	2	2	2	2	2	2	2	2	2	1	2	2	4	2	2	1	1	2	1	1	2	2	1	1	2	1	1	2	56	26	2.15385
PF01715.12	IPP transferase	2	2	2	2	4	4	4	3	2	2	2	2	2	2	2	1	2	2	1	1	2	2	2	2	2	2	2	2	2	2	2	1	2	2	2	1	2	2	2	2	2	2	56	30	1.86667
PF01974.12	tRNA intron endonuclease, catalytic C-terminal domain	1	1	1	2	4	4	4	4	2	2	2	2	2	2	2	2	1	2	2	2	2	2	2	2	2	2	4	2	2	2	1	2	1	1	2	2	2	2	2	2	1	2	56	30	1.86667
PF03153.8	Transcription factor IIA, alpha/beta subunit	2	2	2	2	2	4	4	2	2	2	2	2	2	2	2	2	2	2	2	2	2	2	2	2	2	2	4	2	1	2	3	2	2	1	2	2	2	2	1	2	2	1	56	31	1.80645
PF08154.7	NLE (NUC135) domain	2	2	2	2	4	4	4	4	2	2	1	1	1	1	2	2	2	2	2	2	2	2	2	2	2	2	4	2	2	1	2	2	2	2	1	2	2	2	2	2	1	2	56	31	1.80645
PF04127.10	DNA / pantothenate metabolism flavoprotein	2	1	2	2	3	4	3	4	2	2	2	2	2	2	2	2	1	2	2	2	2	2	2	2	2	2	4	2	2	1	2	2	2	2	2	2	2	2	1	2	2	1	56	31	1.80645
PF00081.17	Iron/manganese superoxide dismutases, alpha-hairpin domain	2	2	2	2	2	2	3	4	2	2	2	2	2	2	2	2	2	2	2	2	2	2	2	3	2	2	4	2	1	2	2	3	2	2	2	1	2	2	1	2	2	3	56	33	1.69697
PF00163.14	Ribosomal protein S4/S9 N-terminal domain	2	2	2	2	2	4	3	3	2	2	2	2	2	2	2	2	2	2	2	2	2	2	2	2	2	2	4	2	2	2	2	2	1	2	2	3	2	2	1	2	2	2	56	33	1.69697
PF00411.14	Ribosomal protein S11	2	2	2	2	3	3	4	3	2	2	2	2	2	2	2	2	2	2	2	2	2	2	1	2	2	2	2	2	1	2	2	2	3	2	3	3	2	2	2	2	2	2	56	34	1.64706
PF02096.15	60Kd inner membrane protein	1	2	1	2	4	4	4	4	2	2	2	2	2	2	2	2	1	2	2	2	2	2	2	2	1	2	4	2	2	2	2	2	2	2	2	2	2	2	2	2	2	2	56	34	1.64706
PF01000.21	RNA polymerase Rpb3/RpoA insert domain	2	2	1	2	4	4	3	4	2	2	2	2	2	2	2	2	1	2	2	2	2	2	2	1	1	3	4	2	2	2	2	2	2	2	2	2	2	2	2	2	2	2	56	34	1.64706
PF08142.7	AARP2CN (NUC121) domain	2	2	2	2	3	2	3	4	2	2	2	2	2	2	2	2	2	2	2	2	2	2	2	2	2	2	4	2	2	2	2	2	2	2	3	2	2	2	2	2	2	2	56	35	1.6
PF03463.10	eRF1 domain 1	2	2	2	2	3	3	3	4	2	2	2	2	2	2	2	2	1	2	2	2	2	2	2	2	2	2	4	2	2	2	2	2	2	2	3	2	2	2	2	2	2	2	56	35	1.6
PF01849.13	NAC domain	2	2	2	2	4	4	3	4	2	2	1	1	1	2	2	2	2	2	2	2	2	2	2	2	2	2	4	2	2	2	2	2	2	2	2	3	2	2	2	2	2	2	56	35	1.6
PF03464.10	eRF1 domain 2	2	2	2	2	3	3	3	4	2	2	2	2	2	2	2	2	1	2	2	2	2	2	2	2	2	2	4	2	2	2	2	2	2	2	3	2	2	2	2	2	2	2	56	35	1.6
PF03465.10	eRF1 domain 3	2	2	2	2	3	3	3	4	2	2	2	2	2	2	2	2	1	2	2	2	2	2	2	2	2	2	4	2	2	2	2	2	2	2	3	3	2	2	2	2	2	2	56	36	1.55556
PF00573.17	Ribosomal protein L4/L1 family	2	2	2	2	3	3	3	3	2	2	2	2	2	2	2	2	2	2	2	2	2	2	2	2	2	2	4	2	2	2	2	3	2	2	2	3	2	2	2	2	2	2	56	36	1.55556
PF00410.14	Ribosomal protein S8	1	2	1	2	4	4	4	4	2	2	1	2	2	2	2	2	2	2	2	2	2	2	2	2	1	2	6	2	1	2	2	3	2	2	3	3	2	2	2	2	2	2	56	38	1.47368
PF10348.4	Domain of unknown function (DUF2427)	2	2	2	2	3	4	3	4	2	2	2	2	2	1	2	2	2	2	2	2	2	2	2	2	2	1	2	2	3	3	2	4	3	3	3	1	3	2	2	2	3	2	56	40	1.4
PF01480.12	PWI domain	2	1	2	2	3	3	3	4	2	2	2	2	2	2	2	1	2	2	2	2	2	2	2	3	2	2	4	2	3	2	2	5	3	2	3	0	3	2	3	3	2	1	56	40	1.4
PF13805.1	Eisosome component PIL1	2	2	2	2	4	4	4	3	1	2	2	2	2	2	2	2	2	2	1	1	2	2	2	3	2	1	4	2	2	4	3	2	3	3	2	2	3	3	2	3	3	1	56	42	1.33333
PF13594.1	Amidohydrolase	1	3	1	2	4	4	3	5	3	3	2	1	2	2	2	1	2	2	2	2	1	1	1	2	1	3	2	7	7	3	2	9	4	5	3	1	4	4	4	4	4	3	56	66	0.848485
PF00698.16	Acyl transferase domain	1	2	1	1	4	4	4	4	2	2	2	2	2	2	3	2	2	3	1	1	2	2	1	2	2	2	4	3	1	3	3	11	5	4	4	1	3	3	13	3	5	1	56	67	0.835821
PF02178.14	AT hook motif	4	2	4	4	1	1	3	3	1	3	3	2	2	2	0	2	0	3	0	0	3	5	3	0	4	1	0	10	1	3	14	13	22	13	1	1	15	0	3	9	14	0	56	119	0.470588
PF13538.1	UvrD-like helicase C-terminal domain	2	2	2	2	4	4	3	3	2	2	2	2	2	2	2	2	2	1	1	2	2	2	2	1	2	2	4	2	1	0	2	2	2	2	1	2	2	1	0	2	2	1	55	26	2.11538
PF13234.1	rRNA-processing arch domain	2	2	2	2	3	3	3	3	1	2	2	2	2	2	2	2	2	2	2	2	2	2	2	2	2	2	2	2	1	2	2	1	2	2	3	2	2	2	1	2	2	2	55	30	1.83333
PF01778.12	Ribosomal L28e protein family	2	2	2	2	2	2	3	4	2	2	2	2	2	2	2	2	2	2	2	2	2	2	2	2	2	2	2	2	2	2	1	2	2	2	2	1	2	2	2	2	2	2	55	30	1.83333
PF05207.8	CSL zinc finger	2	1	2	2	4	4	4	4	2	2	2	2	2	1	1	2	1	2	2	2	2	2	2	1	2	2	4	2	1	2	1	2	2	2	2	2	2	2	2	2	2	0	55	30	1.83333
PF00181.18	Ribosomal Proteins L2, RNA binding domain	2	2	2	2	4	4	4	4	2	2	1	1	1	2	2	2	2	2	1	2	1	2	2	2	2	2	4	2	2	2	2	2	1	2	2	3	2	2	2	2	1	2	55	33	1.66667
PF13656.1	RNA polymerase Rpb3/Rpb11 dimerisation domain	2	2	2	2	4	4	4	4	2	2	1	1	1	2	2	2	2	2	1	1	2	2	2	2	2	2	4	2	2	2	2	3	2	2	1	2	2	2	2	2	2	2	55	34	1.61765
PF02347.11	Glycine cleavage system P-protein	2	2	2	2	2	2	2	5	2	3	2	2	2	2	2	2	2	2	2	2	2	2	2	2	2	1	4	2	2	2	2	2	2	2	2	2	2	2	2	2	2	2	55	34	1.61765
PF00673.16	ribosomal L5P family C-terminus	2	2	2	2	4	4	3	4	2	2	1	1	1	2	2	2	2	2	2	1	2	2	2	2	2	2	4	2	2	2	2	2	2	2	2	3	2	2	2	2	2	2	55	35	1.57143
PF13361.1	UvrD-like helicase C-terminal domain	2	2	2	2	4	4	3	3	2	2	2	2	2	2	2	2	2	1	1	2	2	2	2	1	2	2	4	3	2	1	3	1	3	3	1	2	3	2	0	3	3	1	55	35	1.57143
PF00485.13	Phosphoribulokinase / Uridine kinase family	1	1	1	2	5	4	5	6	3	3	1	1	1	2	1	2	2	2	1	1	1	2	2	2	1	2	8	1	2	3	2	2	2	2	0	3	2	1	1	2	2	3	55	36	1.52778
PF01612.15	3'-5' exonuclease	2	1	1	2	4	4	4	4	2	2	2	2	2	2	2	2	2	2	1	1	2	2	2	2	1	2	4	1	2	2	2	3	3	2	3	1	2	2	1	2	3	3	55	36	1.52778
PF00327.15	Ribosomal protein L30p/L7e	2	2	2	2	3	3	3	3	1	2	2	2	2	2	2	2	2	2	2	2	2	2	2	2	2	2	6	2	1	2	2	2	2	2	2	4	2	2	2	2	2	2	55	37	1.48649
PF00622.23	SPRY domain	2	1	2	2	4	4	4	4	2	2	2	2	2	2	1	2	1	1	2	2	2	2	2	1	2	2	6	4	3	1	2	3	2	1	3	3	2	1	2	2	1	3	55	39	1.41026
PF07973.9	Threonyl and Alanyl tRNA synthetase second additional domain	2	2	2	2	2	2	3	4	2	2	2	2	2	2	2	2	2	2	2	2	2	2	2	2	2	2	6	2	2	2	2	5	2	2	2	3	2	3	3	2	2	2	55	42	1.30952
PF03770.11	Inositol polyphosphate kinase	2	2	2	2	4	4	4	3	2	2	2	2	2	2	2	2	2	1	1	1	2	2	2	2	2	1	4	2	4	2	3	3	2	2	4	2	3	3	2	2	3	2	55	43	1.27907
PF01040.13	UbiA prenyltransferase family	2	2	1	2	3	3	3	4	2	2	1	2	2	2	2	1	2	2	2	2	2	2	2	3	2	2	4	5	2	2	2	4	2	2	6	2	2	2	3	2	2	2	55	44	1.25
PF14555.1	UBA-like domain	1	2	1	3	4	4	1	4	3	2	1	1	1	2	3	2	1	3	2	2	2	2	2	3	2	1	8	2	2	3	3	5	3	3	2	4	3	2	4	3	3	3	55	53	1.03774
PF00183.13	Hsp90 protein	3	2	2	2	3	4	3	3	2	2	1	1	1	1	2	2	2	2	2	2	2	2	2	2	2	2	2	2	2	1	1	1	1	1	1	2	1	1	1	1	0	1	54	19	2.84211
PF04676.9	Protein similar to CwfJ C-terminus 2	2	2	1	2	3	3	4	4	2	2	1	2	1	2	2	2	2	2	1	2	2	2	2	2	2	2	2	2	2	2	2	2	2	2	1	1	1	2	2	2	2	2	54	29	1.86207
PF09336.5	Vps4 C terminal oligomerisation domain	1	2	2	2	4	4	4	4	2	2	1	1	1	1	2	1	2	2	2	2	2	2	2	2	2	2	6	2	2	2	1	3	1	1	2	1	1	0	2	2	1	2	54	29	1.86207
PF00590.15	Tetrapyrrole (Corrin/Porphyrin) Methylases	2	2	2	2	3	3	4	4	2	2	1	1	1	2	2	2	1	2	2	2	2	2	2	2	2	2	4	2	2	2	2	2	2	2	1	2	2	2	2	2	2	2	54	33	1.63636
PF01172.13	Shwachman-Bodian-Diamond syndrome (SBDS) protein	2	2	2	2	3	4	2	4	2	2	1	1	1	2	2	2	2	2	2	2	2	2	2	2	2	2	4	3	2	2	2	2	2	2	2	2	2	2	2	2	2	2	54	35	1.54286
PF01119.14	DNA mismatch repair protein, C-terminal domain	1	2	1	2	4	4	4	4	2	2	2	2	2	2	2	2	2	2	2	2	1	1	1	2	1	2	4	2	2	2	2	4	2	2	4	3	2	3	3	2	2	2	54	41	1.31707
PF02185.11	Hr1 repeat	1	2	1	2	4	4	4	4	2	2	1	1	1	2	3	2	3	2	2	2	1	1	1	3	1	2	4	1	2	3	3	3	3	3	2	2	3	3	3	3	1	2	54	41	1.31707
PF01842.20	ACT domain	2	3	2	2	3	3	3	3	2	2	1	1	1	2	2	2	2	2	2	2	2	2	2	2	2	2	6	3	2	3	3	3	3	3	1	2	3	3	3	3	3	2	54	46	1.17391
PF01204.13	Trehalase	2	2	2	1	4	4	4	4	2	2	2	2	2	2	2	1	2	2	2	2	1	1	1	2	1	2	2	3	3	2	2	2	4	4	3	2	4	2	1	4	4	4	54	46	1.17391
PF00447.12	HSF-type DNA-binding	1	2	1	2	4	4	4	4	2	2	2	2	2	2	2	2	1	2	0	1	2	2	2	2	2	2	8	3	4	5	5	3	5	5	6	5	5	6	1	5	4	5	54	75	0.72
PF01412.13	Putative GTPase activating protein for Arf	1	2	2	2	3	3	3	4	2	2	2	2	2	2	2	2	1	2	2	2	2	2	1	2	2	2	10	4	5	4	4	5	3	4	5	6	4	4	5	4	4	4	54	75	0.72
PF12449.3	Protein of unknown function (DUF3684)	1	1	1	1	6	6	5	5	3	3	1	1	1	1	1	1	4	1	1	1	1	1	1	2	1	2	0	1	1	1	1	1	1	1	1	0	1	2	1	1	1	0	53	14	3.78571
PF03878.10	YIF1	2	2	2	2	2	2	2	4	2	2	2	2	2	2	1	2	2	2	2	2	2	2	2	2	2	2	2	1	1	1	1	1	1	1	1	1	1	1	1	1	1	1	53	17	3.11765
PF04615.8	Utp14 protein	2	2	1	1	2	5	2	6	3	3	2	2	2	2	2	1	2	2	2	2	1	1	1	2	1	1	2	1	2	1	1	1	1	1	1	1	1	1	1	1	1	1	53	18	2.94444
PF01902.12	ATP-binding region	2	2	2	2	4	4	4	2	2	2	1	1	1	2	2	2	1	2	1	2	2	2	2	2	2	2	2	2	1	2	1	1	2	2	2	1	2	2	1	2	2	1	53	26	2.03846
PF12708.2	Pectate lyase superfamily protein	2	2	2	2	3	4	4	4	2	2	1	1	1	2	2	2	0	2	1	3	2	2	1	2	2	2	0	2	0	0	2	12	2	2	3	0	2	0	2	2	2	0	53	31	1.70968
PF05191.9	Adenylate kinase, active site lid	2	2	2	2	2	2	2	4	2	2	2	2	2	2	2	2	2	2	2	1	2	2	2	2	2	2	4	2	2	2	2	2	1	2	2	2	2	2	2	2	2	2	53	33	1.60606
PF01214.13	Casein kinase II regulatory subunit	1	2	1	2	3	3	4	5	2	2	3	3	3	2	2	2	2	2	2	2	0	0	0	2	0	3	4	2	2	2	2	2	2	2	2	2	2	2	2	2	2	2	53	34	1.55882
PF04564.10	U-box domain	2	1	2	2	3	4	4	3	2	2	1	2	2	1	2	2	1	1	2	2	2	2	2	2	2	2	6	3	2	1	2	4	2	2	2	1	2	2	2	2	2	1	53	36	1.47222
PF06201.8	PITH domain	2	2	2	1	4	4	4	4	2	2	1	2	1	1	2	2	2	2	1	1	2	2	2	1	2	2	4	2	2	2	2	2	3	3	2	0	3	4	2	3	3	3	53	40	1.325
PF04178.7	Got1/Sft2-like family	2	3	2	2	3	3	3	4	2	2	1	0	1	2	2	2	2	2	2	2	2	2	2	2	2	1	6	3	2	2	3	2	3	3	3	2	3	3	2	3	2	1	53	43	1.23256
PF02194.10	PXA domain	2	3	3	2	3	3	2	2	1	1	2	2	2	2	3	4	1	3	1	1	2	1	3	2	1	1	4	2	2	3	3	3	3	3	4	2	3	2	3	3	3	2	53	45	1.17778
PF01805.15	Surp module	2	2	2	2	2	2	2	4	2	2	2	2	2	2	2	2	2	2	2	2	2	2	2	2	1	2	4	3	3	2	3	3	2	3	3	2	3	3	3	3	3	2	53	45	1.17778
PF02996.12	Prefoldin subunit	2	1	2	2	3	3	4	4	2	2	1	1	1	2	2	2	2	2	1	2	2	2	2	2	2	2	8	2	3	2	2	2	3	3	2	3	3	3	2	3	3	2	53	46	1.15217
PF01063.14	Aminotransferase class IV	2	2	2	2	4	4	4	4	2	2	1	1	1	1	1	2	1	2	1	2	2	2	2	2	2	2	6	3	3	4	4	4	4	4	1	3	4	2	4	4	4	2	53	56	0.946429
PF05057.9	Putative serine esterase (DUF676)	2	1	3	2	2	4	2	3	2	1	2	1	2	1	3	4	3	0	3	3	1	1	1	3	1	2	12	4	6	4	2	9	2	2	2	5	2	2	4	1	2	1	53	60	0.883333
PF02893.15	GRAM domain	1	2	1	1	4	4	4	4	2	2	2	2	2	2	2	2	1	2	2	2	1	1	1	3	1	2	8	2	2	3	4	8	4	5	4	6	3	2	1	4	3	3	53	62	0.854839
PF01269.12	Fibrillarin	1	2	2	2	4	4	3	3	2	2	1	1	1	1	2	2	2	1	2	2	2	2	2	2	2	2	2	1	1	1	0	1	1	1	1	1	1	1	1	1	1	1	52	16	3.25
PF09770.4	Topoisomerase II-associated protein PAT1	2	1	2	1	4	4	5	4	2	2	1	1	1	3	1	2	2	1	1	1	2	2	2	2	2	1	2	2	1	1	1	1	2	1	1	2	1	1	1	1	1	1	52	20	2.6
PF04931.8	DNA polymerase phi	1	2	1	1	4	4	4	4	2	2	2	2	2	3	2	1	2	1	1	2	1	1	1	3	1	2	5	1	1	1	1	2	1	1	2	1	1	2	1	1	1	1	52	23	2.26087
PF08426.5	ICE2	1	2	2	2	4	4	4	4	2	2	2	2	2	1	1	2	2	1	1	1	2	2	1	2	2	1	2	2	1	1	2	1	2	2	1	1	2	2	1	2	2	1	52	25	2.08
PF07650.12	KH domain	2	1	2	2	1	3	3	2	2	2	2	2	2	2	2	2	2	2	2	2	2	2	2	2	2	2	2	1	2	2	2	1	1	2	3	1	2	2	1	2	2	1	52	27	1.92593
PF00659.13	POLO box duplicated region	2	2	2	2	2	2	2	2	2	2	2	2	2	2	2	2	2	2	2	2	2	2	2	2	2	2	4	1	2	2	0	1	2	2	2	2	2	1	0	2	2	2	52	27	1.92593
PF08265.6	YL1 nuclear protein C-terminal domain	2	2	2	2	2	3	2	4	2	2	1	1	1	2	2	2	2	2	2	2	2	2	2	2	2	2	4	2	1	2	2	2	2	2	1	2	2	1	2	2	1	1	52	29	1.7931
PF02152.13	Dihydroneopterin aldolase	2	2	2	2	2	2	2	4	2	2	2	2	2	0	2	2	2	2	2	2	2	2	2	2	2	2	4	3	1	2	2	1	2	2	1	2	2	2	1	2	2	2	52	31	1.67742
PF03650.8	Uncharacterised protein family (UPF0041)	2	2	2	2	4	4	4	4	2	2	0	0	0	2	2	2	2	2	1	2	2	2	2	2	1	2	4	2	2	2	2	3	2	1	2	3	2	2	2	2	0	2	52	33	1.57576
PF04056.9	Ssl1-like	0	1	1	2	3	3	4	3	2	2	2	2	2	2	2	2	2	2	2	2	2	1	2	2	2	2	4	2	3	2	2	2	2	2	1	2	2	2	2	2	2	2	52	34	1.52941
PF04900.7	Fcf1	2	2	2	2	2	3	3	3	1	2	2	2	2	2	2	1	1	2	2	2	2	2	2	2	2	2	4	2	2	2	2	3	2	2	3	2	2	2	2	2	2	2	52	36	1.44444
PF10513.4	Enhancer of polycomb-like	1	2	1	2	4	4	4	4	2	2	2	2	2	2	2	2	1	2	2	2	1	1	1	1	1	2	4	3	2	2	2	2	2	2	3	2	2	2	2	2	2	2	52	36	1.44444
PF07500.9	Transcription factor S-II (TFIIS), central domain	2	2	2	2	3	2	3	2	1	1	2	2	2	2	2	2	2	2	2	2	2	2	2	2	2	2	2	2	1	3	3	2	3	3	3	2	3	2	2	3	3	1	52	38	1.36842
PF00903.20	Glyoxalase/Bleomycin resistance protein/Dioxygenase superfamily	1	1	1	2	4	4	4	4	2	2	1	1	1	2	3	2	1	2	2	2	2	1	2	1	2	2	6	2	1	2	1	5	1	2	1	2	1	2	9	1	2	1	52	39	1.33333
PF03127.9	GAT domain	2	1	2	2	2	2	2	2	1	2	2	2	2	2	2	2	2	2	2	2	3	2	3	1	3	2	2	3	2	2	3	4	3	2	2	3	3	3	2	2	3	1	52	40	1.3
PF02737.13	3-hydroxyacyl-CoA dehydrogenase, NAD binding domain	2	1	1	1	5	5	3	3	2	2	2	2	2	2	3	1	2	3	1	1	1	1	1	2	1	2	2	1	5	4	2	6	4	3	2	0	2	3	3	2	2	1	52	42	1.2381
PF08423.6	Rad51	1	2	1	2	4	4	2	4	2	2	1	2	2	3	2	2	2	2	1	1	2	2	2	1	1	2	6	4	3	0	2	3	2	2	3	4	2	2	4	2	2	3	52	44	1.18182
PF00285.16	Citrate synthase	2	2	2	2	3	3	4	4	2	2	1	1	1	1	2	2	2	2	1	1	2	2	2	2	2	2	2	6	2	2	2	5	2	2	4	3	2	3	3	2	2	2	52	44	1.18182
PF13147.1	Amidohydrolase	2	1	2	2	4	4	3	4	3	2	1	0	1	1	3	2	1	2	1	1	2	2	2	2	2	2	4	6	6	2	1	8	3	2	2	3	3	2	3	3	3	2	52	53	0.981132
PF02260.15	FATC domain	2	2	2	2	3	3	2	2	2	2	2	2	2	2	2	2	2	2	2	2	2	1	2	2	2	1	8	3	3	4	3	4	3	2	3	5	3	3	4	3	2	1	52	54	0.962963
PF02492.14	CobW/HypB/UreG, nucleotide-binding domain	3	2	2	2	1	1	2	2	1	1	2	2	2	2	1	2	1	2	2	2	3	3	2	4	3	2	4	4	4	2	4	4	3	4	5	2	4	1	6	4	5	8	52	64	0.8125
PF06609.8	Fungal trichothecene efflux pump (TRI12)	4	2	3	2	3	3	4	3	2	1	2	1	2	1	2	2	3	1	0	0	2	2	2	1	2	2	24	5	15	11	7	20	15	12	3	9	9	3	20	6	9	2	52	170	0.305882
PF00967.12	Barwin family	2	2	1	1	4	4	3	4	2	2	1	1	1	1	1	1	1	1	3	3	2	2	2	1	2	3	0	0	1	1	1	1	1	1	1	0	1	4	0	1	1	4	51	18	2.83333
PF09763.4	Exocyst complex component Sec3	2	1	2	2	5	4	4	4	2	2	1	1	1	1	1	2	1	1	2	2	2	2	2	1	2	1	2	1	1	2	1	2	1	1	2	1	1	1	2	1	1	1	51	21	2.42857
PF08635.5	Putative oxidoreductase C terminal	1	1	1	1	4	4	4	4	2	2	2	2	2	2	2	1	2	2	2	2	1	1	1	2	1	2	0	1	4	2	2	0	2	2	1	0	1	2	0	2	1	2	51	22	2.31818
PF00203.16	Ribosomal protein S19	2	2	2	2	3	3	1	4	2	2	1	1	1	1	2	2	2	2	2	2	2	2	2	2	2	2	4	2	2	2	2	2	1	2	0	2	2	2	2	2	2	1	51	30	1.7
PF06220.7	U1 zinc finger	2	2	2	2	3	4	3	3	2	2	1	1	1	1	1	2	1	2	2	2	2	2	2	2	2	2	2	2	1	1	2	2	2	2	4	1	2	2	2	2	2	1	51	30	1.7
PF05383.12	La domain	1	1	1	1	4	4	4	4	2	2	2	2	2	2	2	2	1	2	2	2	1	1	1	2	1	2	4	2	2	2	2	2	1	2	1	3	2	2	1	2	2	2	51	32	1.59375
PF05071.11	NADH ubiquinone oxidoreductase subunit NDUFA12	2	2	1	2	4	4	3	3	2	2	1	1	0	2	2	2	1	2	2	2	1	2	2	2	2	2	4	2	1	2	2	3	2	2	3	0	2	2	2	2	2	2	51	33	1.54545
PF03931.10	Skp1 family, tetramerisation domain	2	1	2	2	4	4	4	4	2	2	1	1	1	2	2	2	1	1	1	1	2	1	2	2	2	2	4	2	2	1	2	4	2	2	2	3	2	2	2	1	1	2	51	34	1.5
PF08325.5	WLM domain	2	1	2	2	2	3	2	4	2	2	1	1	1	2	2	2	2	2	2	2	2	2	2	2	2	2	2	3	1	3	2	3	2	2	2	1	2	3	2	2	2	2	51	34	1.5
PF01246.15	Ribosomal protein L24e	2	2	2	2	3	3	2	4	2	2	1	1	1	2	2	2	2	2	2	2	2	2	2	1	2	1	4	2	2	2	2	2	2	2	2	3	2	2	2	2	2	2	51	35	1.45714
PF00276.15	Ribosomal protein L23	2	1	2	1	3	3	4	4	1	2	2	2	2	2	2	2	1	2	1	1	2	2	2	2	2	1	4	2	2	2	2	2	2	2	3	2	2	2	2	2	2	2	51	35	1.45714
PF01507.14	Phosphoadenosine phosphosulfate reductase family	1	2	1	1	2	2	2	4	2	2	2	3	3	3	2	1	2	2	3	3	1	1	1	2	1	2	6	2	3	2	2	3	2	2	4	2	2	2	2	2	2	1	51	39	1.30769
PF10433.4	Mono-functional DNA-alkylating methyl methanesulfonate N-term	1	1	1	1	5	4	4	4	2	2	2	2	2	2	2	1	1	2	2	2	1	1	1	2	1	2	4	3	3	2	2	5	2	2	3	1	2	2	3	2	2	2	51	40	1.275
PF01965.19	DJ-1/PfpI family	1	2	1	1	4	4	4	4	2	2	2	2	2	2	2	2	2	2	1	1	1	1	1	2	1	2	2	7	3	2	2	3	4	2	0	4	2	2	4	1	1	2	51	41	1.2439
PF13091.1	PLD-like domain	2	2	2	1	4	4	4	4	2	2	1	1	1	1	2	2	0	2	1	1	2	2	2	3	2	1	4	3	3	5	3	3	3	2	5	2	4	3	2	4	4	2	51	52	0.980769
PF01424.17	R3H domain	1	2	1	2	4	4	3	4	2	2	2	2	2	2	2	2	2	2	1	1	1	1	1	2	1	2	2	3	3	4	4	5	4	4	3	2	4	4	3	4	4	2	51	55	0.927273
PF14703.1	Domain of unknown function (DUF4463)	1	2	1	1	3	3	2	4	2	2	2	2	2	2	3	2	2	2	2	2	1	1	1	2	1	3	8	4	3	3	3	5	3	3	3	3	3	3	4	3	3	3	51	57	0.894737
PF00078.22	Reverse transcriptase (RNA-dependent DNA polymerase)	1	2	1	4	2	2	2	2	1	1	1	1	1	1	1	2	0	3	2	2	4	2	4	1	7	1	14	0	13	2	7	2	3	1	0	6	5	0	1	33	4	3	51	94	0.542553
PF09818.4	Predicted ATPase of the ABC class	2	0	2	2	2	3	4	4	2	2	1	1	1	1	2	2	2	2	1	1	3	3	2	1	2	2	2	1	1	2	2	0	0	0	1	0	1	1	0	1	1	0	50	13	3.84615
PF04086.8	Signal recognition particle, alpha subunit, N-terminal	2	1	2	2	4	4	2	4	2	2	1	1	2	1	2	2	2	2	1	1	2	2	2	1	1	2	2	1	1	1	1	1	1	1	1	0	1	1	1	1	1	2	50	17	2.94118
PF05127.9	Helicase	1	1	2	1	4	4	1	2	2	2	3	3	3	3	2	2	1	2	2	2	1	1	1	1	1	2	4	1	2	1	1	2	2	1	1	1	2	1	1	1	1	2	50	24	2.08333
PF06807.9	Pre-mRNA cleavage complex II protein Clp1	1	2	2	1	4	4	3	4	2	2	2	2	2	3	3	1	2	1	2	2	1	1	1	0	0	2	2	2	0	2	2	2	1	1	2	2	1	2	1	2	2	2	50	26	1.92308
PF04083.11	Partial alpha/beta-hydrolase lipase region	1	2	1	2	3	3	3	4	2	2	2	1	2	2	2	1	1	2	2	2	2	1	2	2	1	2	6	1	1	2	2	2	2	2	2	3	2	1	1	2	2	0	50	31	1.6129
PF01218.13	Coproporphyrinogen III oxidase	2	2	2	2	2	2	2	2	1	1	2	2	2	2	2	2	2	2	2	2	2	2	2	2	2	2	2	2	1	1	3	1	3	3	1	1	3	3	1	3	3	1	50	32	1.5625
PF12800.2	4Fe-4S binding domain	2	2	2	0	2	2	2	4	2	2	2	2	2	2	2	2	0	2	2	2	2	2	2	2	2	2	4	2	2	2	2	4	2	2	2	0	2	2	2	2	0	2	50	32	1.5625
PF14260.1	C4-type zinc-finger of DNA polymerase delta	1	2	2	2	3	3	3	4	2	2	2	2	2	2	2	2	1	1	2	2	1	1	1	2	1	2	4	2	2	2	2	2	2	2	3	2	2	2	1	2	2	2	50	34	1.47059
PF13850.1	Endoplasmic Reticulum-Golgi Intermediate Compartment (ERGIC)	1	2	1	2	2	4	3	4	2	2	1	1	1	2	2	2	2	2	2	2	1	2	2	2	1	2	4	2	2	2	2	2	2	2	2	2	2	2	2	2	2	2	50	34	1.47059
PF00380.14	Ribosomal protein S9/S16	2	2	2	2	1	1	2	2	2	2	2	2	2	2	2	2	2	2	2	2	2	2	2	2	2	2	4	2	2	2	2	2	3	2	2	3	2	2	2	2	2	2	50	36	1.38889
PF02301.13	HORMA domain	1	1	1	2	4	4	4	4	2	2	1	1	1	2	2	2	1	2	2	2	1	2	2	1	1	2	4	4	2	2	3	3	2	2	4	3	2	3	3	2	2	2	50	43	1.16279
PF04433.12	SWIRM domain	2	2	2	2	2	3	1	2	1	1	2	2	2	2	2	2	2	2	2	2	2	2	2	2	2	2	8	2	2	2	2	4	2	2	2	5	2	2	4	2	2	2	50	45	1.11111
PF13344.1	Haloacid dehalogenase-like hydrolase	1	2	1	1	3	3	3	3	1	2	2	2	2	2	2	2	2	2	2	2	1	2	2	2	1	2	10	3	4	3	2	5	3	3	3	2	3	2	4	2	3	2	50	54	0.925926
PF13483.1	Beta-lactamase superfamily domain	3	1	2	2	4	4	4	4	2	2	1	1	1	0	2	0	1	2	1	1	2	2	2	2	2	2	4	3	4	6	5	5	4	6	2	2	6	3	2	5	6	1	50	64	0.78125
PF10510.4	Phosphatidylinositol-glycan biosynthesis class S protein	2	1	2	2	3	3	2	2	2	1	2	2	2	2	1	2	1	2	2	2	2	2	2	2	2	1	4	3	2	1	1	1	1	1	2	1	1	1	1	1	1	2	49	24	2.04167
PF00121.13	Triosephosphate isomerase	1	2	1	1	4	4	4	4	2	2	2	2	2	2	2	1	2	1	1	1	1	1	1	2	1	2	2	1	1	2	2	2	2	2	1	1	2	2	2	2	2	1	49	27	1.81481
PF04502.8	Family of unknown function (DUF572)	1	2	1	1	4	4	4	4	2	2	2	2	2	2	2	2	1	2	1	1	1	1	1	1	1	2	2	2	2	2	2	3	2	2	2	1	2	2	2	1	2	2	49	31	1.58065
PF00781.19	Diacylglycerol kinase catalytic domain	2	2	1	2	3	3	1	2	2	1	2	2	2	2	3	1	1	1	2	2	2	2	2	2	2	2	4	2	2	3	1	3	2	2	2	2	2	2	2	2	2	3	49	36	1.36111
PF00425.13	chorismate binding enzyme	2	2	1	2	3	3	2	4	2	2	2	2	2	2	2	2	1	2	2	2	1	1	1	1	1	2	4	2	2	2	2	3	2	2	3	2	2	2	2	2	2	2	49	36	1.36111
PF00814.20	Glycoprotease family	2	2	2	1	3	3	4	4	2	1	1	1	0	2	2	2	2	2	2	2	2	1	1	2	1	2	4	2	2	2	2	4	2	2	4	2	2	2	2	2	2	2	49	38	1.28947
PF02629.14	CoA binding domain	2	2	2	2	3	3	4	4	2	2	0	0	0	1	2	2	2	2	1	1	2	2	2	2	2	2	2	2	2	3	3	3	3	3	3	1	3	3	3	3	3	2	49	42	1.16667
PF08513.6	LisH	2	1	1	1	5	4	4	3	3	2	1	1	1	1	3	2	2	1	1	1	1	1	1	2	1	3	6	2	3	3	3	4	3	4	1	5	3	3	4	3	3	3	49	53	0.924528
PF06966.7	Protein of unknown function (DUF1295)	3	1	3	1	2	3	2	2	1	2	1	1	1	2	2	3	1	2	3	2	2	1	2	1	2	3	0	6	3	7	5	5	5	5	3	2	5	4	4	5	4	4	49	67	0.731343
PF13183.1	4Fe-4S dicluster domain	2	2	2	1	2	2	2	2	1	1	2	2	2	2	2	2	1	2	2	2	2	2	2	2	2	2	2	1	1	1	1	1	1	1	0	1	1	1	1	1	1	1	48	16	3
PF04762.7	IKI3 family	1	1	1	1	3	2	3	8	3	2	1	1	1	1	1	1	4	1	1	1	1	2	1	4	1	1	0	1	1	1	1	2	1	1	0	1	1	1	2	1	1	1	48	16	3
PF00854.16	POT family	2	1	2	2	3	4	3	4	2	2	1	1	1	1	2	2	1	1	1	1	2	2	2	2	2	1	4	2	1	1	1	3	1	1	1	1	1	1	4	1	1	2	48	26	1.84615
PF04113.9	Gpi16 subunit, GPI transamidase component	2	2	1	1	2	2	2	3	1	2	2	2	2	2	2	2	1	2	2	2	2	2	2	2	2	1	2	2	1	2	0	1	2	1	7	1	2	1	1	2	1	1	48	27	1.77778
PF08229.6	ER membrane protein SH3	1	2	2	2	3	3	3	4	2	2	1	1	1	1	2	2	2	2	1	2	2	2	1	1	1	2	2	2	2	2	2	1	2	2	2	1	2	2	1	2	2	1	48	28	1.71429
PF13614.1	AAA domain	2	2	1	2	2	3	2	2	1	1	2	2	2	2	2	1	2	2	3	2	1	1	2	2	2	2	2	1	2	2	2	2	2	2	3	0	2	1	2	2	1	2	48	28	1.71429
PF01571.16	Aminomethyltransferase folate-binding domain	1	2	1	1	4	4	4	4	2	2	1	1	1	2	2	1	2	1	2	2	1	1	1	2	1	2	2	2	2	2	2	2	2	2	2	1	2	2	2	2	2	2	48	31	1.54839
PF01769.11	Divalent cation transporter	2	0	2	1	4	4	4	4	2	2	0	0	0	3	3	2	2	2	1	1	1	1	1	3	1	2	0	2	3	3	3	0	3	3	3	0	3	2	0	3	3	0	48	31	1.54839
PF08159.7	NUC153 domain	2	2	2	2	2	2	2	2	1	1	2	2	2	1	2	2	1	2	2	2	2	2	2	2	2	2	3	2	2	2	2	2	2	2	0	2	2	2	2	2	2	2	48	31	1.54839
PF08520.5	Fungal protein of unknown function (DUF1748)	1	2	1	2	2	3	2	4	2	2	1	1	1	1	2	2	1	2	2	2	2	2	2	2	2	2	4	2	1	2	2	4	2	1	2	2	2	2	1	2	2	2	48	33	1.45455
PF11987.3	Translation-initiation factor 2	2	2	2	1	3	3	4	4	2	2	2	2	2	1	2	1	0	2	2	2	1	1	1	2	1	1	4	2	2	2	2	2	2	2	2	2	2	2	2	2	2	2	48	34	1.41176
PF00887.14	Acyl CoA binding protein	2	1	1	2	2	2	2	3	2	1	2	2	2	1	2	1	2	2	2	2	2	2	2	2	2	2	4	3	3	2	2	2	2	2	2	1	2	2	2	2	2	2	48	35	1.37143
PF02207.15	Putative zinc finger in N-recognin (UBR box)	0	2	2	2	3	3	2	4	2	2	2	2	2	2	2	2	2	1	1	1	1	1	2	2	1	2	6	1	2	3	2	2	2	2	3	2	2	2	2	2	2	2	48	37	1.2973
PF02230.11	Phospholipase/Carboxylesterase	1	2	1	1	4	4	4	4	2	2	2	1	2	2	2	1	1	1	2	2	1	1	1	1	1	2	4	4	1	2	2	4	1	2	5	1	2	2	8	2	2	2	48	44	1.09091
PF03134.14	TB2/DP1, HVA22 family	2	2	2	2	3	3	2	4	2	2	1	1	1	1	2	2	1	2	2	2	1	1	2	2	1	2	4	4	4	1	3	3	3	2	4	1	2	2	2	3	4	2	48	44	1.09091
PF05920.6	Homeobox KN domain	0	4	0	0	4	2	3	3	2	1	2	2	2	2	3	1	1	1	2	3	1	1	1	3	1	3	4	6	3	1	3	2	1	4	5	6	3	3	4	3	2	2	48	52	0.923077
PF02862.12	DDHD domain	2	2	2	2	2	4	2	4	2	2	1	1	1	1	1	2	1	2	1	1	2	2	2	1	2	2	2	0	1	2	2	3	2	2	2	2	2	1	1	2	2	0	47	26	1.80769
PF04968.7	CHORD	2	2	2	2	2	2	2	2	1	0	2	2	2	2	2	2	1	2	2	2	2	2	2	1	2	2	0	2	2	2	2	4	2	2	2	0	2	2	2	2	2	0	47	28	1.67857
PF02297.12	Cytochrome oxidase c subunit VIb	2	2	2	2	2	3	2	3	2	2	1	1	1	2	2	2	2	2	1	1	2	2	2	2	2	0	4	2	2	1	2	2	2	1	3	2	2	2	2	2	2	1	47	32	1.46875
PF13350.1	Tyrosine phosphatase family	1	2	2	2	4	4	4	4	2	2	1	1	1	1	2	1	2	1	1	1	1	1	2	2	1	1	8	1	1	1	1	3	2	1	2	3	2	2	2	2	1	1	47	33	1.42424
PF04410.9	Gar1/Naf1 RNA binding region	1	2	2	2	2	2	2	2	1	1	1	2	2	2	2	2	1	2	2	2	2	2	2	2	2	2	4	2	2	2	2	2	2	2	2	2	2	2	2	2	2	2	47	34	1.38235
PF06628.7	Catalase-related immune-responsive	2	1	1	2	3	3	3	4	2	2	2	2	2	2	2	1	1	0	0	0	2	2	2	2	2	2	2	4	5	3	1	3	0	1	6	2	0	2	4	1	0	1	47	35	1.34286
PF01179.15	Copper amine oxidase, enzyme domain	1	0	1	1	6	5	10	6	2	3	0	0	0	0	1	1	1	1	0	0	1	1	1	1	1	3	4	6	2	2	1	2	2	2	1	0	2	2	2	2	2	3	47	35	1.34286
PF02036.12	SCP-2 sterol transfer family	2	2	2	1	4	4	3	4	2	2	0	0	0	1	2	1	2	1	1	1	2	2	2	2	2	2	4	1	1	3	3	1	3	3	2	0	3	2	1	5	2	1	47	35	1.34286
PF08271.7	TFIIB zinc-binding	1	2	1	2	3	3	2	2	1	2	1	1	1	2	2	2	1	2	2	2	2	2	2	2	2	2	6	3	3	3	2	2	2	2	2	3	2	1	1	2	2	1	47	37	1.27027
PF00199.14	Catalase	2	1	1	2	3	3	3	4	2	2	2	2	2	2	2	1	1	0	0	0	2	2	2	2	2	2	2	4	5	3	1	3	0	1	8	2	0	3	4	1	0	1	47	38	1.23684
PF01202.17	Shikimate kinase	1	1	2	1	3	3	2	5	2	2	1	1	1	1	1	2	2	2	1	2	2	2	2	1	2	2	4	2	2	4	1	5	2	2	4	1	2	2	2	2	2	2	47	39	1.20513
PF01388.16	ARID/BRIGHT DNA binding domain	1	2	0	1	4	4	4	4	2	2	2	2	2	2	2	2	1	1	2	2	0	1	0	1	1	2	4	3	2	2	3	4	2	2	2	2	3	2	3	2	2	3	47	41	1.14634
PF01566.13	Natural resistance-associated macrophage protein	0	1	0	1	4	4	4	4	2	2	2	2	2	2	1	1	2	1	2	2	1	1	1	2	1	2	10	1	2	1	2	2	2	2	6	3	2	2	1	2	2	1	47	41	1.14634
PF01135.14	Protein-L-isoaspartate(D-aspartate) O-methyltransferase (PCMT)	2	3	1	1	3	4	2	3	1	2	2	2	2	1	3	1	1	2	2	2	1	1	1	2	1	1	2	8	6	2	3	4	4	4	2	1	4	4	7	3	5	7	47	66	0.712121
PF01344.20	Kelch motif	1	1	1	1	3	4	4	4	1	2	2	2	2	1	2	1	1	1	1	1	2	2	2	3	1	1	10	6	7	4	7	12	8	8	6	4	7	6	4	7	4	3	47	103	0.456311
PF10168.4	Nuclear pore component	2	1	1	2	3	3	3	2	2	1	1	1	1	2	1	2	1	2	2	2	2	2	2	2	2	1	0	2	1	1	1	0	1	2	1	0	1	0	0	1	1	1	46	13	3.53846
PF09320.6	Domain of unknown function (DUF1977)	1	1	2	1	2	4	2	4	2	2	2	2	2	2	1	2	2	2	2	2	1	1	1	1	1	1	2	2	1	1	1	1	1	1	0	0	1	1	1	1	1	0	46	15	3.06667
PF03531.9	Structure-specific recognition protein (SSRP1)	2	2	2	2	1	1	1	2	1	1	2	2	2	2	1	2	2	2	2	2	2	2	2	2	2	2	2	1	1	1	1	1	1	1	1	2	1	1	1	1	1	1	46	18	2.55556
PF05285.7	SDA1	1	1	1	1	5	4	4	4	2	2	1	1	1	1	1	1	1	2	1	1	2	2	2	2	1	1	2	2	1	1	1	1	1	1	1	1	1	1	1	2	1	1	46	19	2.42105
PF03343.8	SART-1 family	1	1	1	1	3	4	3	5	3	2	1	1	1	1	1	1	3	1	2	2	1	1	2	1	2	1	4	1	2	1	1	1	1	1	2	1	1	1	1	1	1	1	46	21	2.19048
PF07991.7	Acetohydroxy acid isomeroreductase, catalytic domain	1	1	1	1	3	3	4	4	2	2	2	2	2	2	1	2	1	1	2	2	1	1	1	2	1	1	6	2	1	3	1	1	1	1	1	1	1	1	2	1	1	1	46	25	1.84
PF01018.17	GTP1/OBG	2	2	2	2	2	2	0	2	2	2	1	2	2	1	2	2	2	2	1	1	2	2	2	2	2	2	4	2	1	2	2	2	1	0	2	2	2	2	2	2	2	2	46	30	1.53333
PF00319.13	SRF-type transcription factor (DNA-binding and dimerisation domain)	1	2	1	1	3	4	2	3	2	2	2	2	2	2	2	1	2	1	1	2	1	1	1	2	1	2	4	1	2	1	2	2	2	2	2	4	2	3	2	2	2	2	46	35	1.31429
PF10367.4	Vacuolar sorting protein 39 domain 2	2	2	2	2	2	2	2	2	1	1	2	2	2	2	2	2	1	2	2	2	1	1	1	2	2	2	8	3	1	2	2	2	2	2	2	2	2	2	2	2	2	2	46	38	1.21053
PF03167.14	Uracil DNA glycosylase superfamily	1	1	1	1	3	1	4	3	2	1	2	2	2	2	2	2	1	2	2	2	1	1	1	3	1	2	4	2	2	2	3	2	3	3	3	1	2	3	2	3	3	2	46	40	1.15
PF05091.7	Eukaryotic translation initiation factor 3 subunit 7 (eIF-3)	1	2	1	1	3	4	5	4	2	2	1	1	1	1	2	1	2	1	1	1	1	1	2	2	1	1	0	1	1	1	0	1	2	1	1	0	1	1	1	1	1	1	45	14	3.21429
PF12257.3	Protein of unknown function (DUF3608)	1	1	1	1	4	4	4	4	2	2	2	2	2	2	1	1	2	1	1	1	1	1	1	1	1	1	2	1	1	1	1	1	1	1	1	1	1	1	1	1	1	0	45	16	2.8125
PF09507.5	DNA polymerase subunit Cdc27	0	1	2	2	4	4	4	4	2	2	0	0	0	2	2	1	1	2	0	1	2	2	2	1	2	2	2	1	2	1	1	1	1	1	1	0	1	1	1	1	1	2	45	18	2.5
PF10637.4	Oxoglutarate and iron-dependent oxygenase degradation C-term	1	2	1	1	4	4	4	4	2	2	1	1	1	1	1	1	2	2	2	2	1	1	1	1	1	1	2	1	1	1	1	2	1	1	1	1	1	2	1	1	1	1	45	19	2.36842
PF01981.11	Peptidyl-tRNA hydrolase PTH2	1	1	1	3	4	4	2	3	2	2	1	1	1	2	2	1	1	2	1	2	1	1	1	2	1	2	2	2	1	2	1	1	2	1	1	1	1	2	1	1	1	1	45	21	2.14286
PF07228.7	Stage II sporulation protein E (SpoIIE)	2	2	2	2	2	3	3	4	1	2	1	1	1	1	2	1	1	1	1	1	2	2	2	2	2	1	4	2	2	1	1	1	1	1	2	1	1	1	1	1	1	1	45	22	2.04545
PF04571.9	lipin, N-terminal conserved region	2	2	2	2	2	1	1	2	1	1	2	1	1	2	2	2	2	2	2	2	2	2	2	1	2	2	2	1	1	2	2	1	2	2	2	1	2	2	1	2	2	1	45	26	1.73077
PF09804.4	Uncharacterized conserved protein (DUF2347)	1	2	1	1	4	4	4	4	2	2	1	2	1	2	1	2	1	1	1	1	1	1	1	1	1	2	6	1	2	2	1	3	1	1	1	1	1	3	2	1	1	2	45	29	1.55172
PF01521.15	Iron-sulphur cluster biosynthesis	2	2	1	2	3	3	2	4	2	2	1	1	1	2	2	2	1	2	1	1	1	1	1	2	1	2	4	2	1	2	2	2	2	1	2	2	2	2	2	2	1	2	45	31	1.45161
PF01265.12	Cytochrome c/c1 heme lyase	2	2	2	2	1	1	1	2	1	1	2	2	2	2	2	2	1	2	2	2	2	2	2	1	2	2	4	2	2	2	2	2	2	2	2	2	2	2	2	2	2	1	45	33	1.36364
PF03836.10	RasGAP C-terminus	1	2	2	1	2	4	2	3	2	2	2	1	1	1	2	2	1	2	2	2	1	1	1	2	1	2	2	2	1	2	2	5	2	2	3	1	2	2	2	2	2	2	45	34	1.32353
PF04715.8	Anthranilate synthase component I, N terminal region	1	2	1	1	3	3	2	4	2	2	2	2	2	2	1	1	1	2	2	2	1	1	1	1	1	2	4	2	1	2	2	3	2	2	2	2	2	2	2	2	2	2	45	34	1.32353
PF06747.8	CHCH domain	2	2	2	2	2	2	2	2	1	1	1	1	1	2	2	2	1	2	1	1	2	2	2	3	2	2	4	2	3	3	2	2	1	2	0	4	4	3	1	4	3	1	45	39	1.15385
PF01426.13	BAH domain	1	2	1	1	4	4	4	4	2	2	1	1	1	2	1	1	1	1	2	1	1	1	1	2	1	2	6	6	2	2	2	4	2	2	3	5	2	2	3	2	2	1	45	46	0.978261
PF00610.16	Domain found in Dishevelled, Egl-10, and Pleckstrin (DEP)	1	2	1	1	2	3	2	3	2	2	2	2	2	2	2	2	1	2	2	2	1	1	1	1	1	2	10	3	3	3	2	5	3	4	5	5	3	2	3	2	2	1	45	56	0.803571
PF02225.17	PA domain	1	2	1	2	3	4	3	4	2	2	2	2	1	2	2	2	2	1	1	1	0	0	0	2	1	2	4	10	4	1	3	4	4	4	9	1	4	3	4	3	4	0	45	62	0.725806
PF05649.8	Peptidase family M13	1	1	1	1	2	2	2	2	1	1	2	2	2	2	2	1	2	2	2	2	2	3	3	1	1	1	0	1	1	1	1	0	1	1	0	0	1	1	0	1	1	1	44	11	4
PF08737.5	Rgp1	2	2	2	2	2	2	2	4	2	2	1	1	1	1	1	2	1	1	1	1	2	2	2	1	2	2	1	1	1	1	1	1	1	1	1	1	1	1	1	1	1	1	44	16	2.75
PF04048.9	Sec8 exocyst complex component specific domain	1	1	2	2	2	2	2	2	1	1	2	2	2	2	1	2	1	2	2	2	2	2	2	1	2	1	2	1	1	2	1	1	1	1	1	1	1	1	1	1	1	1	44	18	2.44444
PF12569.3	NMDA receptor-regulated protein 1	2	1	2	2	2	2	2	1	1	1	2	2	2	2	1	2	1	2	2	2	2	2	2	1	2	1	4	1	1	1	1	1	1	1	1	2	1	1	1	1	1	1	44	20	2.2
PF05160.8	DSS1/SEM1 family	0	1	0	1	4	4	4	4	2	2	1	1	1	2	2	2	2	2	1	2	2	1	1	1	0	1	2	1	1	2	2	1	2	1	2	1	2	2	1	2	0	1	44	23	1.91304
PF01368.15	DHH family	2	1	2	2	2	2	1	2	0	2	1	1	1	2	2	1	2	2	2	2	2	2	2	2	2	2	2	1	1	2	2	2	2	2	2	1	2	1	1	2	2	2	44	27	1.62963
PF07915.8	Glucosidase II beta subunit-like protein	1	2	1	1	4	4	4	4	2	2	1	1	1	1	2	1	1	1	1	1	1	1	1	2	1	2	2	2	2	2	2	2	2	2	3	2	2	2	2	2	2	2	44	33	1.33333
PF13533.1	Biotin-lipoyl like	2	1	2	1	3	3	3	3	2	1	2	2	1	1	1	1	1	2	2	3	1	1	1	1	1	2	0	2	0	3	3	1	5	3	2	0	4	2	1	5	2	1	44	34	1.29412
PF04679.10	ATP dependent DNA ligase C terminal region	1	1	1	1	4	4	4	4	2	2	1	1	1	1	2	1	2	1	1	1	1	1	1	2	1	2	2	3	3	2	2	3	2	2	2	1	2	2	3	2	2	3	44	36	1.22222
PF01751.17	Toprim domain	1	2	1	1	2	3	2	4	2	2	1	1	1	3	2	2	1	1	2	2	1	1	1	2	1	2	4	3	2	2	2	3	2	2	2	2	2	2	3	2	2	2	44	37	1.18919
PF07250.6	Glyoxal oxidase N-terminus	1	2	1	1	4	4	4	4	2	2	1	1	1	1	2	1	2	1	1	1	1	1	1	1	1	2	0	6	3	3	3	1	3	3	4	0	3	3	2	2	3	1	44	40	1.1
PF09118.6	Domain of unknown function (DUF1929)	1	2	1	1	4	4	4	4	2	2	1	1	1	1	2	1	2	1	1	1	1	1	1	1	1	2	0	6	3	3	3	2	4	4	4	0	3	3	2	2	4	1	44	44	1
PF04675.9	DNA ligase N terminus	1	1	1	1	4	4	4	4	2	2	1	1	1	1	2	1	2	1	1	1	1	1	1	2	1	2	4	4	4	2	2	4	2	2	3	2	2	2	4	2	2	3	44	44	1
PF12656.2	DExH-box splicing factor binding site	1	2	1	2	1	1	2	2	1	1	3	3	3	3	1	2	1	3	2	3	1	1	1	1	1	1	6	5	3	2	2	3	3	3	3	2	2	2	2	2	2	5	44	47	0.93617
PF13638.1	PIN domain	1	1	1	2	4	4	4	4	2	2	1	1	1	1	2	1	1	1	1	1	1	1	1	2	1	2	8	4	4	3	4	1	3	4	7	4	4	3	1	3	3	4	44	60	0.733333
PF01428.11	AN1-like Zinc finger	1	1	3	0	4	4	4	5	2	2	0	0	0	2	5	1	1	0	1	1	0	1	1	3	1	1	4	5	1	5	5	3	5	5	3	2	5	5	3	5	3	2	44	61	0.721311
PF00135.23	Carboxylesterase family	1	1	1	1	3	3	3	4	2	2	2	2	2	2	3	1	1	1	1	1	1	1	1	1	1	2	0	23	6	10	10	14	12	12	7	0	12	3	14	10	12	2	44	147	0.29932
PF01431.16	Peptidase family M13	1	1	1	1	2	2	2	2	1	1	3	3	3	3	2	1	1	2	2	2	1	1	2	1	1	1	0	1	1	1	1	0	1	1	0	0	1	1	0	1	1	1	43	11	3.90909
PF15458.1	Nineteen complex-related protein 2	2	1	2	2	2	2	2	2	1	1	2	2	1	2	1	2	1	2	1	1	2	2	2	2	2	1	0	1	1	1	1	1	1	1	1	1	1	1	1	1	1	1	43	15	2.86667
PF13669.1	Glyoxalase/Bleomycin resistance protein/Dioxygenase superfamily	1	1	1	2	4	4	4	4	2	2	1	1	1	2	2	2	0	2	1	0	2	0	1	1	2	0	0	1	1	2	0	2	1	1	0	1	1	1	4	1	0	0	43	16	2.6875
PF04097.9	Nup93/Nic96	1	1	1	1	4	4	5	4	3	2	1	1	1	1	1	1	1	1	1	2	1	1	1	1	1	1	2	1	1	1	1	1	1	1	1	1	1	1	1	1	1	1	43	17	2.52941
PF09531.5	Nucleoporin protein Ndc1-Nup	2	2	2	1	2	4	2	4	2	2	1	1	1	1	2	1	0	1	1	1	2	2	2	1	2	1	2	1	1	1	1	1	1	1	1	1	1	2	1	1	1	1	43	18	2.38889
PF04652.11	Vta1 like	2	1	2	2	2	3	2	2	1	1	1	1	1	1	1	2	2	2	2	2	2	2	2	1	2	1	2	2	1	1	1	1	1	1	1	2	1	1	1	2	1	1	43	20	2.15
PF13892.1	DNA-binding domain	2	2	2	2	2	2	2	2	1	1	2	2	2	2	2	1	1	1	1	1	1	2	2	2	2	1	2	2	2	1	1	2	1	1	1	1	1	1	1	1	1	1	43	20	2.15
PF08588.5	Protein of unknown function (DUF1769)	1	1	1	2	4	4	4	3	1	2	1	0	1	2	2	2	1	2	0	2	1	1	1	1	1	2	2	1	1	1	2	1	2	2	3	0	2	2	1	2	2	1	43	25	1.72
PF13431.1	Tetratricopeptide repeat	2	4	2	2	4	2	4	2	1	1	1	1	1	1	2	1	1	3	1	1	1	1	1	2	1	0	4	3	2	3	3	1	1	2	0	1	2	0	0	1	2	2	43	27	1.59259
PF04146.10	YT521-B-like domain	1	1	1	2	3	3	3	4	2	2	2	2	2	2	2	2	2	1	1	1	0	0	0	2	0	2	2	2	2	2	2	1	2	2	2	1	2	2	0	2	1	3	43	28	1.53571
PF08799.6	pre-mRNA processing factor 4 (PRP4) like	1	2	1	1	2	2	1	1	1	2	1	2	2	2	2	1	2	2	2	2	2	2	2	1	2	2	0	2	2	2	2	3	2	2	2	0	2	2	2	2	2	2	43	29	1.48276
PF09286.6	Pro-kumamolisin, activation domain	2	2	1	2	3	3	3	4	2	2	0	0	0	0	3	2	2	1	0	0	2	2	2	1	2	2	0	2	0	8	1	3	1	1	4	0	1	5	3	1	1	0	43	31	1.3871
PF10475.4	Protein of unknown function N-terminal domain (DUF2450)	2	1	1	1	3	3	3	3	1	2	2	2	2	2	2	1	1	2	2	2	1	1	1	0	1	1	4	3	0	2	2	3	2	2	1	0	2	2	3	2	2	1	43	31	1.3871
PF02537.10	CrcB-like protein	2	1	2	2	2	4	2	4	2	2	0	0	0	0	2	2	0	2	1	2	2	2	2	1	2	2	4	2	2	2	2	2	2	4	2	4	2	2	2	2	2	2	43	38	1.13158
PF06723.8	MreB/Mbl protein	2	1	2	1	2	2	2	4	1	2	1	1	1	1	2	2	1	2	1	1	2	2	2	1	2	2	8	3	3	2	2	2	1	2	1	7	2	2	2	2	0	3	43	42	1.02381
PF14497.1	Glutathione S-transferase, C-terminal domain	1	2	1	1	2	2	2	4	2	2	0	0	0	1	4	1	3	2	2	2	1	1	1	3	1	2	7	3	3	4	4	3	3	1	3	1	2	3	5	2	3	2	43	49	0.877551
PF05922.11	Peptidase inhibitor I9	1	1	1	2	4	4	4	4	2	2	1	1	1	1	1	2	1	1	1	1	1	1	1	2	1	1	8	8	1	2	2	6	2	2	6	4	2	2	12	2	2	2	43	63	0.68254
PF01425.16	Amidase	2	1	1	1	3	2	2	2	1	1	3	3	3	2	2	1	1	1	1	1	1	1	1	3	1	2	10	5	4	9	6	8	9	10	3	3	9	3	12	8	9	2	43	110	0.390909
PF13672.1	Protein phosphatase 2C	2	1	2	2	2	2	2	2	1	1	2	2	2	2	0	2	2	2	0	0	2	2	2	1	2	2	6	2	2	0	0	1	0	0	2	1	0	1	1	0	0	0	42	16	2.625
PF12230.3	Pre-mRNA splicing factor PRP21 like protein	2	1	2	1	2	2	2	4	2	2	1	1	1	1	1	2	2	1	1	2	2	2	2	1	1	1	2	1	1	1	1	1	1	1	1	1	1	1	1	1	1	1	42	17	2.47059
PF04506.8	Rft protein	2	2	1	2	2	2	2	2	1	1	1	1	0	1	1	2	1	1	2	1	3	3	3	2	2	1	2	1	1	1	1	1	1	1	1	1	1	1	1	1	1	1	42	17	2.47059
PF04882.7	Peroxin-3	1	1	1	1	4	4	4	4	2	2	1	1	1	1	1	1	2	1	1	1	1	1	1	2	1	1	2	2	1	1	1	1	1	1	1	1	1	1	1	1	1	1	42	18	2.33333
PF14222.1	Cell morphogenesis N-terminal	1	1	1	1	2	5	6	4	1	2	1	1	1	1	1	1	2	1	1	1	1	2	1	1	1	1	4	1	2	1	1	1	1	1	2	1	1	1	1	1	1	0	42	20	2.1
PF08553.5	VID27 cytoplasmic protein	2	1	2	1	4	2	3	3	1	1	2	2	2	1	1	1	1	1	2	2	1	1	1	2	1	1	2	1	2	1	1	1	1	1	3	1	1	1	1	1	1	2	42	21	2
PF08502.5	LeuA allosteric (dimerisation) domain	1	1	1	1	4	4	4	4	2	2	1	1	1	0	1	1	1	1	2	2	1	1	1	2	1	1	4	2	1	1	1	1	2	1	1	2	2	2	1	2	2	1	42	26	1.61538
PF02005.11	N2,N2-dimethylguanosine tRNA methyltransferase	1	2	2	2	2	2	2	2	1	1	2	2	1	2	1	1	1	1	1	1	2	2	2	2	2	2	2	1	2	2	2	2	2	2	2	1	2	2	2	2	2	1	42	29	1.44828
PF00725.17	3-hydroxyacyl-CoA dehydrogenase, C-terminal domain	1	1	1	1	4	4	3	3	2	2	1	1	1	1	2	1	2	2	1	1	1	1	1	1	1	2	0	1	3	3	2	4	3	2	2	0	2	2	1	2	2	1	42	30	1.4
PF00478.20	IMP dehydrogenase / GMP reductase domain	2	1	2	1	2	2	2	2	1	1	2	2	3	2	1	2	1	1	1	1	2	2	2	1	2	1	2	1	2	3	2	3	2	2	1	5	2	2	2	2	2	4	42	37	1.13514
PF02129.13	X-Pro dipeptidyl-peptidase (S15 family)	1	0	1	1	5	5	4	4	2	2	1	1	1	1	1	1	1	1	1	1	0	1	1	1	0	4	0	1	0	4	6	3	7	7	1	0	4	1	1	1	3	1	42	40	1.05
PF04145.10	Ctr copper transporter family	2	2	2	2	1	2	2	3	1	1	1	1	1	1	2	1	0	2	2	1	2	2	2	2	2	2	4	5	3	3	1	4	3	2	2	3	3	3	3	3	4	2	42	48	0.875
PF00365.15	Phosphofructokinase	0	0	1	2	0	0	0	0	0	0	3	3	3	3	0	3	0	3	3	3	3	3	3	3	3	0	8	3	3	2	3	2	3	3	3	4	2	3	2	3	3	3	42	50	0.84
PF02696.9	Uncharacterized ACR, YdiU/UPF0061 family	2	1	1	1	3	4	4	4	2	2	1	1	1	1	1	1	2	1	1	1	1	1	1	1	1	1	2	1	1	1	1	1	1	1	0	1	1	1	1	1	1	1	41	16	2.5625
PF05983.6	MED7 protein	1	1	1	2	4	4	2	4	2	2	1	1	1	1	2	1	2	1	1	1	1	1	1	1	1	1	2	1	1	1	1	1	1	1	1	1	1	1	1	1	1	1	41	17	2.41176
PF01274.17	Malate synthase	1	1	1	1	3	4	4	4	2	2	1	1	1	1	1	1	1	1	1	1	1	1	1	1	1	3	2	1	1	1	1	2	1	1	1	2	1	1	1	1	1	1	41	19	2.15789
PF03222.8	Tryptophan/tyrosine permease family	1	2	2	2	3	3	3	4	2	2	1	1	1	0	2	1	1	1	0	0	1	1	1	3	1	2	0	3	3	0	2	1	1	1	1	1	1	1	0	2	2	1	41	20	2.05
PF02149.14	Kinase associated domain 1	0	1	0	1	4	4	4	4	1	2	1	1	1	1	2	1	2	1	2	1	1	1	1	2	1	1	2	1	1	2	1	1	1	1	1	2	1	2	1	1	1	1	41	20	2.05
PF01168.15	Alanine racemase, N-terminal domain	2	1	2	1	4	3	1	2	1	1	1	2	1	2	2	1	2	1	2	1	1	1	1	2	1	2	2	2	2	2	1	2	1	1	1	2	1	2	2	1	1	1	41	24	1.70833
PF03725.10	3' exoribonuclease family, domain 2	1	3	1	2	1	2	2	3	1	2	2	1	2	1	2	1	1	2	1	1	2	2	2	0	2	1	6	1	1	1	1	1	1	1	2	3	1	0	1	1	1	2	41	24	1.70833
PF13650.1	Aspartyl protease	1	2	0	0	4	3	3	3	2	1	1	1	1	1	2	1	3	2	2	2	1	1	1	0	1	2	2	2	2	1	1	1	1	1	8	1	1	0	1	4	1	1	41	28	1.46429
PF12906.2	RING-variant domain	1	1	2	1	3	3	3	4	2	2	0	1	0	1	2	2	2	0	1	1	2	2	2	1	1	1	2	2	2	3	3	2	4	4	3	1	4	3	3	4	3	1	41	44	0.931818
PF02969.12	TATA box binding protein associated factor (TAF)	1	1	0	1	4	4	4	5	2	2	1	1	1	1	1	1	1	1	1	1	1	1	1	1	1	2	6	4	3	1	1	3	1	1	7	3	1	3	3	1	1	9	41	48	0.854167
PF03959.8	Serine hydrolase (FSH1)	1	1	2	1	3	3	4	4	2	1	1	1	1	1	2	1	1	3	1	1	1	1	1	1	1	1	6	2	2	7	3	7	3	3	2	4	2	2	4	3	2	1	41	53	0.773585
PF13302.1	Acetyltransferase (GNAT) domain	1	0	1	1	3	4	4	3	1	2	1	1	1	1	2	1	0	2	1	2	1	1	2	1	1	3	2	10	3	8	4	5	6	3	2	2	6	3	11	6	5	2	41	78	0.525641
PF00512.20	His Kinase A (phospho-acceptor) domain	1	2	1	2	1	1	1	2	1	1	2	2	2	2	1	2	1	2	2	2	2	2	2	2	1	1	6	4	7	13	5	13	6	5	6	1	5	4	3	5	5	3	41	91	0.450549
PF04471.7	Restriction endonuclease	1	1	1	2	2	2	2	4	1	1	1	1	1	1	2	2	2	2	1	2	1	1	1	2	1	2	0	1	0	1	0	1	1	1	0	0	1	2	1	1	1	1	40	12	3.33333
PF05282.6	AAR2 protein	1	2	1	1	4	4	4	3	2	2	1	1	1	1	1	1	1	1	1	1	1	1	1	1	1	1	0	0	1	0	1	1	1	1	2	1	1	1	1	1	1	0	40	13	3.07692
PF13236.1	Clustered mitochondria	1	1	1	1	5	3	3	5	1	2	1	1	1	1	1	1	2	1	1	1	1	1	1	1	1	1	2	0	1	1	1	1	1	1	1	1	1	1	1	1	1	1	40	16	2.5
PF06957.6	Coatomer (COPI) alpha subunit C-terminus	1	1	1	1	4	4	3	4	1	1	1	1	1	1	1	1	2	1	1	1	1	2	2	1	1	1	2	1	1	1	1	1	1	1	1	1	1	1	1	1	1	1	40	17	2.35294
PF02833.9	DHHA2 domain	2	2	1	2	2	2	1	3	1	1	1	1	1	2	2	1	1	1	1	2	2	2	2	1	2	1	2	0	1	2	1	1	1	1	1	1	1	1	1	1	1	1	40	17	2.35294
PF12234.3	RAVE protein 1 C terminal	2	1	1	1	2	2	2	2	1	1	1	2	2	2	1	2	1	2	1	1	2	2	2	1	2	1	2	1	1	1	1	1	1	1	2	1	1	1	1	1	1	1	40	18	2.22222
PF03028.10	Dynein heavy chain and region D6 of dynein motor	1	1	1	1	3	3	3	2	1	2	1	1	1	1	2	1	1	1	1	1	3	3	2	1	1	1	2	1	1	1	1	2	1	1	1	1	1	1	1	1	1	1	40	18	2.22222
PF04147.7	Nop14-like family	1	1	2	2	3	3	2	4	2	2	1	1	2	1	1	1	2	1	1	1	1	1	1	1	1	1	2	1	1	1	2	1	1	1	1	2	1	1	1	1	1	1	40	19	2.10526
PF13541.1	Subunit ChlI of Mg-chelatase	1	1	1	2	2	2	2	2	1	1	2	2	2	2	1	1	1	2	2	2	1	1	1	1	2	2	0	1	1	2	1	2	2	1	3	0	1	1	1	1	2	0	40	19	2.10526
PF08433.5	Chromatin associated protein KTI12	1	1	1	2	3	3	2	2	1	1	3	2	2	1	1	1	1	1	3	2	1	1	1	1	1	1	4	1	1	2	1	1	1	1	2	1	1	1	1	1	1	1	40	21	1.90476
PF12755.2	Vacuolar 14 Fab1-binding region	1	1	1	1	3	3	3	3	2	1	2	2	2	2	1	1	2	1	1	1	1	1	1	1	1	1	2	1	1	1	2	3	1	2	1	1	1	1	1	1	1	1	40	21	1.90476
PF13607.1	Succinyl-CoA ligase like flavodoxin domain	1	2	2	1	2	2	2	2	1	1	1	1	1	1	1	2	1	2	1	1	2	2	2	2	2	2	2	1	2	1	2	2	1	2	2	1	2	2	2	2	2	1	40	27	1.48148
PF04139.8	Rad9	0	2	0	0	4	4	4	4	1	1	0	0	0	2	2	1	2	2	2	2	1	1	1	2	1	1	4	2	2	1	1	3	2	1	1	1	1	1	2	2	2	2	40	28	1.42857
PF03328.9	HpcH/HpaI aldolase/citrate lyase family	2	2	1	2	2	2	2	2	1	1	1	1	1	2	1	1	1	1	2	2	2	2	2	1	2	1	2	3	8	1	1	2	1	1	0	1	1	1	3	1	1	1	40	28	1.42857
PF04495.9	GRASP55/65 PDZ-like domain	0	1	0	1	4	4	4	4	2	2	0	0	0	1	2	2	1	1	1	0	2	1	2	1	2	2	2	2	3	0	2	1	3	2	5	1	2	2	1	2	2	2	40	32	1.25
PF08676.6	MutL C terminal dimerisation domain	1	1	1	1	3	3	3	4	2	2	1	1	1	1	2	1	1	1	2	2	1	1	1	1	1	1	4	2	1	2	2	2	2	2	2	2	2	1	2	2	2	2	40	32	1.25
PF04588.8	Hypoxia induced protein conserved region	1	1	2	1	3	2	3	3	2	2	1	1	1	1	1	1	1	2	1	2	1	1	1	2	1	2	6	1	2	1	2	2	2	2	1	2	2	2	2	2	2	2	40	33	1.21212
PF03130.11	PBS lyase HEAT-like repeat	2	2	1	1	2	2	2	2	1	1	1	1	1	1	1	2	1	1	2	2	2	2	2	2	2	1	4	3	1	1	2	4	2	1	2	3	2	2	2	2	2	1	40	34	1.17647
PF01170.13	Putative RNA methylase family UPF0020	2	2	2	1	2	2	2	2	1	1	1	1	1	2	3	1	0	1	3	3	1	1	1	1	1	2	2	2	3	3	2	2	1	2	2	2	3	2	2	2	2	2	40	34	1.17647
PF03561.10	Allantoicase repeat	2	2	2	2	2	2	2	4	2	2	0	0	0	0	2	2	0	2	0	0	2	2	2	2	2	2	4	2	2	2	2	2	3	2	4	2	2	2	2	2	2	2	40	37	1.08108
PF01501.15	Glycosyl transferase family 8	1	1	1	2	1	1	3	3	1	2	1	1	1	2	2	2	2	2	2	2	1	1	1	1	1	2	6	5	7	5	3	4	3	4	1	2	3	2	2	3	3	2	40	55	0.727273
PF00370.16	FGGY family of carbohydrate kinases, N-terminal domain	2	1	2	2	2	2	2	2	1	1	2	1	1	0	1	2	1	2	2	2	2	2	2	0	2	1	6	4	5	3	4	4	2	3	4	5	3	2	4	3	4	2	40	58	0.689655
PF01184.14	GPR1/FUN34/yaaH family	1	1	0	1	3	3	2	4	3	1	3	2	3	2	0	1	0	3	1	1	1	1	1	0	1	1	20	3	3	11	4	1	4	4	1	3	4	2	2	4	4	1	40	71	0.56338
PF12862.2	Anaphase-promoting complex subunit 5	1	1	3	1	2	2	2	2	1	1	0	0	0	1	1	3	1	1	1	1	3	3	3	1	3	1	2	1	0	1	1	1	1	1	1	1	1	1	1	1	1	1	39	16	2.4375
PF03915.8	Actin interacting protein 3	1	1	1	1	2	2	2	6	3	3	1	1	1	1	1	1	1	1	1	1	1	1	1	2	1	1	2	1	1	1	1	1	1	1	1	1	1	1	1	1	1	1	39	17	2.29412
PF06012.7	Domain of Unknown Function (DUF908)	1	2	1	1	3	4	2	3	2	1	1	1	1	1	1	1	2	1	1	1	1	1	1	2	1	2	2	1	1	1	1	1	1	1	1	1	1	1	1	1	1	2	39	18	2.16667
PF01351.13	Ribonuclease HII	2	1	1	1	2	2	2	2	1	1	2	1	2	1	1	2	2	1	1	1	2	2	2	1	2	1	2	1	1	1	1	1	1	1	3	1	1	1	1	1	1	1	39	19	2.05263
PF14580.1	Leucine-rich repeat	1	1	1	1	3	3	2	3	1	1	2	2	2	2	1	1	1	1	1	2	1	1	1	1	1	2	2	2	1	2	1	1	1	1	1	1	1	1	1	1	1	1	39	19	2.05263
PF05786.9	Condensin complex subunit 2	2	1	2	2	2	2	2	2	1	1	1	1	1	1	1	2	1	1	1	1	2	2	2	2	2	1	2	1	1	1	2	1	1	1	2	1	1	1	1	1	1	1	39	19	2.05263
PF08610.5	Peroxisomal membrane protein (Pex16)	1	1	1	2	2	2	2	2	1	1	2	2	2	2	1	2	1	2	1	1	1	1	2	2	1	1	0	1	1	2	2	1	1	2	1	0	2	4	1	1	2	1	39	22	1.77273
PF11885.3	Protein of unknown function (DUF3405)	1	1	1	1	3	3	2	3	2	1	2	1	1	1	1	1	1	2	1	2	1	1	1	2	1	2	0	0	0	3	2	4	2	3	0	0	1	0	1	3	4	0	39	23	1.69565
PF04030.9	D-arabinono-1,4-lactone oxidase	2	1	1	1	3	4	2	3	1	1	1	1	1	1	1	1	1	1	1	1	2	2	2	2	1	1	2	1	1	2	2	1	2	2	1	1	2	1	1	2	2	1	39	24	1.625
PF02364.10	1,3-beta-glucan synthase component	1	1	1	1	5	6	3	2	1	1	1	1	1	1	1	1	1	1	1	1	2	1	1	1	1	1	6	2	1	1	1	1	1	1	1	3	1	0	1	1	1	2	39	24	1.625
PF14520.1	Helix-hairpin-helix domain	0	1	0	1	4	4	4	4	2	2	0	0	0	0	2	2	1	1	1	1	2	1	2	2	1	1	4	2	1	1	1	1	2	1	3	1	1	2	2	1	1	1	39	25	1.56
PF04383.8	KilA-N domain	2	1	1	2	1	3	1	0	2	2	1	1	1	2	2	1	2	2	1	1	2	2	2	2	1	1	8	0	1	2	2	2	2	2	2	3	2	1	0	2	2	1	39	32	1.21875
PF00860.15	Permease family	2	2	2	2	1	1	2	2	1	1	1	1	1	1	1	2	1	1	1	1	2	2	2	3	2	1	2	2	1	1	2	6	3	3	0	0	3	2	1	2	3	2	39	33	1.18182
PF06772.6	Bacterial low temperature requirement A protein (LtrA)	0	2	0	0	4	4	4	4	2	2	2	2	2	2	2	0	0	1	1	2	0	0	0	1	0	2	2	0	1	3	3	0	5	4	0	0	5	3	2	5	5	0	39	38	1.02632
PF05783.6	Dynein light intermediate chain (DLIC)	3	2	3	1	0	1	0	0	0	0	2	2	2	2	2	2	0	2	2	2	3	2	2	2	1	1	0	1	2	3	4	1	4	3	3	1	3	3	1	4	4	1	39	38	1.02632
PF01151.13	GNS1/SUR4 family	2	1	2	2	2	2	2	2	1	1	1	1	1	1	1	2	1	2	1	1	2	2	2	1	2	1	6	1	1	4	3	2	3	3	2	3	3	4	2	3	3	1	39	44	0.886364
PF01734.17	Patatin-like phospholipase	1	1	1	2	1	1	1	3	2	1	2	2	2	2	2	2	1	2	1	1	1	1	1	2	1	2	8	3	2	2	2	9	2	2	4	5	2	2	3	2	2	1	39	51	0.764706
PF05368.8	NmrA-like family	1	1	2	1	2	2	2	2	1	1	0	1	1	5	4	1	1	1	1	1	1	1	1	1	1	3	12	12	16	18	3	16	3	6	1	2	3	5	14	3	6	8	39	128	0.304688
PF12767.2	Transcriptional regulator of RNA polII, SAGA, subunit	1	1	1	1	4	4	3	4	2	1	1	1	1	1	1	1	1	1	1	1	1	1	1	1	1	1	2	1	1	1	1	1	1	1	1	1	1	1	1	1	1	1	38	17	2.23529
PF06148.6	COG (conserved oligomeric Golgi) complex component, COG2	1	1	2	2	1	1	1	1	1	0	3	3	3	3	1	2	1	1	1	1	1	1	1	2	1	2	2	2	1	1	1	1	1	1	1	1	1	1	1	1	1	0	38	17	2.23529
PF10356.4	Protein of unknown function (DUF2034)	2	2	2	2	1	1	1	2	1	1	1	1	1	0	1	2	2	1	2	2	2	2	2	1	2	1	2	1	0	1	0	1	1	1	1	1	2	1	1	2	1	2	38	18	2.11111
PF09139.6	Mitochondrial matrix Mmp37	1	1	1	1	4	3	4	4	1	2	1	1	1	1	1	1	0	1	1	1	1	1	1	1	1	2	2	1	1	1	1	1	1	1	1	2	1	1	1	1	1	1	38	18	2.11111
PF00764.14	Arginosuccinate synthase	1	1	1	1	3	3	3	3	1	2	2	2	2	1	1	1	1	1	1	1	1	1	1	1	1	1	2	1	1	1	1	2	1	1	2	1	1	1	1	1	1	1	38	19	2
PF10303.4	Protein of unknown function (DUF2408)	1	1	1	1	3	3	3	4	1	1	1	1	1	1	1	1	2	1	1	1	1	1	1	2	1	2	4	2	2	1	1	2	1	1	3	2	1	1	2	1	1	2	38	27	1.40741
PF02374.10	Anion-transporting ATPase	1	2	1	1	2	2	2	2	1	1	2	3	3	1	2	1	1	1	1	1	1	1	1	2	1	1	2	1	1	2	2	3	2	2	3	2	3	1	1	1	2	1	38	29	1.31034
PF13347.1	MFS/sugar transport protein	1	1	0	1	3	3	3	4	2	1	2	2	2	2	1	1	1	1	0	0	1	1	1	2	1	1	5	2	3	2	1	6	2	1	2	1	3	2	3	1	1	1	38	36	1.05556
PF06011.7	Transient receptor potential (TRP) ion channel	1	2	1	1	2	2	4	3	1	2	1	1	1	1	1	1	2	1	1	1	1	1	1	3	1	1	8	2	2	2	2	5	2	2	2	4	2	1	4	2	2	1	38	43	0.883721
PF04548.11	AIG1 family	1	1	1	1	4	4	2	4	2	2	0	0	0	1	2	1	2	1	1	1	1	1	1	1	1	2	2	25	2	1	1	1	1	1	1	3	1	1	2	1	0	2	38	45	0.844444
PF14541.1	Xylanase inhibitor C-terminal	1	1	1	1	1	1	2	2	1	1	4	5	1	4	1	1	1	1	1	1	1	1	1	1	1	0	2	1	1	1	1	0	0	0	1	0	0	1	0	1	0	0	37	9	4.11111
PF05764.8	YL1 nuclear protein	1	1	2	1	2	2	2	4	2	2	0	1	1	1	1	1	1	1	1	1	2	2	2	1	1	1	2	1	1	1	1	1	1	1	0	1	1	0	1	1	1	0	37	14	2.64286
PF05502.8	Dynactin p62 family	0	2	0	0	2	2	1	4	2	2	2	2	2	1	2	1	2	2	2	2	0	0	0	2	0	2	2	1	0	1	1	1	1	1	1	0	1	1	1	1	1	2	37	16	2.3125
PF09090.6	MIF4G like	1	1	1	1	2	2	2	2	1	1	2	2	2	2	1	1	1	2	2	2	1	1	1	1	1	1	2	1	1	1	1	1	1	1	1	1	1	1	1	1	1	1	37	17	2.17647
PF02223.12	Thymidylate kinase	1	1	1	1	1	2	3	3	1	2	2	1	1	2	2	1	1	2	1	1	1	1	1	1	2	1	2	1	1	1	1	1	1	1	1	1	1	1	1	1	1	1	37	17	2.17647
PF05327.6	RNA polymerase I specific transcription initiation factor RRN3	1	1	1	1	2	3	1	3	1	2	2	2	2	1	1	1	2	1	1	1	1	1	1	2	1	1	2	1	1	1	1	1	1	1	1	1	1	1	1	1	1	1	37	17	2.17647
PF01115.12	F-actin capping protein, beta subunit	2	1	1	1	3	3	2	3	1	1	2	2	2	1	1	1	0	1	1	1	1	1	1	2	1	1	2	1	1	1	1	1	2	1	1	1	1	1	1	1	1	1	37	18	2.05556
PF05088.7	Bacterial NAD-glutamate dehydrogenase	0	1	0	1	3	3	3	3	1	2	2	2	2	2	1	1	1	1	2	2	0	0	0	2	1	1	2	1	1	2	1	1	1	1	2	1	1	1	0	1	1	1	37	18	2.05556
PF05690.9	Thiazole biosynthesis protein ThiG	1	1	1	1	3	3	3	3	1	2	1	1	1	1	1	1	1	1	1	1	1	1	1	2	1	2	2	3	1	2	2	0	1	1	1	3	1	1	1	1	1	1	37	22	1.68182
PF03600.11	Citrate transporter	1	1	1	1	2	2	2	2	1	1	1	1	1	1	2	2	2	1	1	1	2	1	2	1	2	2	4	1	1	2	1	1	1	2	1	3	1	2	1	1	1	1	37	24	1.54167
PF05843.9	Suppressor of forked protein (Suf)	1	1	2	1	2	2	2	2	1	1	2	1	2	2	2	1	2	1	1	1	1	1	1	1	1	2	3	2	1	2	2	1	2	2	2	1	2	1	2	2	2	2	37	29	1.27586
PF04068.10	Possible Fer4-like domain in RNase L inhibitor, RLI	1	2	2	1	3	2	2	1	1	2	1	1	0	2	2	1	0	2	2	2	1	1	1	1	1	2	4	2	2	0	2	2	2	2	2	2	2	1	2	2	2	2	37	31	1.19355
PF01717.13	Cobalamin-independent synthase, Catalytic domain	1	1	1	1	3	3	2	5	2	1	1	1	1	1	1	1	2	1	1	1	1	1	1	1	1	1	2	2	1	2	3	3	3	3	1	1	3	1	1	2	3	1	37	32	1.15625
PF11735.3	Cryptococcal mannosyltransferase 1	1	1	1	1	2	2	2	2	1	1	2	2	2	2	1	2	0	1	2	2	1	1	1	2	1	1	0	5	4	1	1	2	2	2	3	0	3	0	4	2	3	1	37	33	1.12121
PF04157.11	EAP30/Vps36 family	1	1	1	1	2	2	2	2	1	1	2	0	2	2	1	2	2	1	2	1	1	1	1	2	1	2	4	2	2	2	2	2	2	2	2	2	2	2	2	2	2	1	37	33	1.12121
PF12146.3	Putative lysophospholipase	1	2	1	1	3	3	2	4	1	1	1	1	1	1	1	2	1	1	1	1	1	1	1	1	1	2	6	2	0	4	2	3	2	2	0	1	2	2	2	2	4	3	37	37	1
PF10296.4	Putative integral membrane protein conserved region (DUF2404)	1	1	1	1	3	3	3	4	1	2	1	1	1	1	3	0	1	1	1	1	1	1	1	2	0	1	8	1	2	3	2	2	2	2	3	2	2	2	2	2	2	1	37	38	0.973684
PF03595.12	Voltage-dependent anion channel	1	1	1	2	4	4	2	5	2	2	0	1	0	1	2	2	0	0	0	0	1	1	1	2	1	1	4	3	2	3	2	4	3	3	4	1	3	1	2	2	3	5	37	45	0.822222
PF01753.13	MYND finger	2	1	2	1	2	1	2	3	2	1	1	1	1	1	2	2	1	2	1	1	1	1	1	1	1	2	2	72	1	2	2	8	2	2	4	1	2	2	5	2	2	2	37	111	0.333333
PF01896.14	Eukaryotic and archaeal DNA primase small subunit	1	1	1	1	4	3	1	3	1	2	1	1	1	1	1	1	2	1	1	1	1	1	2	1	1	1	2	1	1	1	1	1	1	1	1	1	1	1	1	1	1	1	36	17	2.11765
PF03635.12	Vacuolar protein sorting-associated protein 35	1	1	1	1	2	2	2	6	2	2	1	1	1	1	1	1	1	1	1	1	1	1	1	1	1	1	2	1	1	1	2	1	1	1	1	1	1	1	1	1	1	1	36	18	2
PF05997.7	Nucleolar protein,Nop52	1	1	1	1	2	2	2	2	1	1	3	3	3	1	1	1	1	1	1	1	1	1	1	1	1	1	2	1	1	1	1	1	2	1	1	1	1	0	2	1	1	1	36	18	2
PF10428.4	RAM signalling pathway protein	2	1	1	1	2	3	3	4	2	1	1	1	1	1	1	1	1	1	1	1	1	1	1	1	1	1	4	1	1	1	1	2	1	1	2	1	1	1	1	1	1	0	36	20	1.8
PF13696.1	Zinc knuckle	0	2	1	0	3	3	3	4	1	2	1	1	1	1	2	0	1	1	0	0	1	1	1	3	1	2	0	5	3	1	1	1	2	1	2	0	1	1	0	1	1	1	36	21	1.71429
PF00201.13	UDP-glucoronosyl and UDP-glucosyl transferase	1	0	1	1	1	1	1	2	1	1	2	2	2	2	3	1	1	2	2	2	1	1	1	2	1	1	2	2	2	4	0	4	1	1	5	1	0	1	0	0	1	1	36	25	1.44
PF02551.10	Acyl-CoA thioesterase	0	1	0	1	4	4	3	4	2	2	1	1	1	1	1	1	0	1	1	1	1	0	1	1	1	2	10	1	2	1	1	1	1	1	1	2	1	1	1	1	1	1	36	27	1.33333
PF02881.14	SRP54-type protein, helical bundle domain	1	2	2	1	2	2	2	1	1	1	2	2	2	2	2	1	1	1	1	1	1	1	1	1	1	1	4	2	2	1	2	2	2	2	1	2	2	2	2	2	2	1	36	31	1.16129
PF04777.8	Erv1 / Alr family	1	2	1	2	1	1	1	1	0	1	2	2	2	2	2	2	1	2	2	2	0	0	1	2	1	2	4	2	2	2	2	2	2	2	3	2	2	2	2	2	2	1	36	34	1.05882
PF12895.2	Anaphase-promoting complex, cyclosome, subunit 3	1	1	1	1	2	3	3	3	1	2	1	1	1	1	1	1	0	2	1	1	1	1	1	2	1	2	7	2	2	1	2	5	2	2	2	2	2	2	3	2	2	2	36	40	0.9
PF01513.16	ATP-NAD kinase	0	2	0	0	2	2	3	3	1	1	2	2	1	2	2	1	3	1	2	2	0	0	0	2	0	2	4	2	4	2	2	3	2	2	3	3	2	2	3	2	2	2	36	40	0.9
PF12850.2	Calcineurin-like phosphoesterase superfamily domain	1	2	1	1	4	4	3	4	2	2	0	0	0	2	3	2	0	0	1	1	0	0	0	1	0	2	4	3	4	3	1	6	1	2	3	1	1	1	8	1	2	1	36	42	0.857143
PF06371.8	Diaphanous GTPase-binding Domain	1	1	1	1	1	1	1	2	1	1	1	2	2	2	2	2	1	2	1	1	1	1	1	2	2	2	4	3	1	3	3	2	4	3	3	2	2	3	2	3	4	2	36	44	0.818182
PF00564.19	PB1 domain	0	1	0	0	3	3	4	4	1	2	1	1	1	1	2	0	2	2	2	2	0	0	0	2	0	2	4	5	4	2	2	4	2	2	4	2	2	3	4	2	2	3	36	47	0.765957
PF01648.15	4'-phosphopantetheinyl transferase superfamily	2	0	1	2	2	2	2	2	1	0	1	1	1	2	1	2	1	1	1	2	2	2	2	1	1	1	4	3	2	3	2	4	3	3	5	3	3	2	3	3	3	2	36	48	0.75
PF08443.6	RimK-like ATP-grasp domain	1	2	1	1	1	1	2	2	1	1	2	2	3	2	1	1	1	1	2	2	1	1	1	1	1	1	8	2	1	3	3	4	4	3	3	5	4	3	3	4	2	1	36	53	0.679245
PF11864.3	Domain of unknown function (DUF3384)	1	1	1	1	2	2	2	4	2	2	1	1	1	1	1	1	2	1	1	1	1	1	1	1	1	1	2	0	0	1	1	2	1	1	0	0	1	1	1	1	1	1	35	14	2.5
PF11817.3	Foie gras liver health family 1	1	1	1	1	2	2	2	2	1	1	2	2	2	2	2	1	2	2	1	1	0	0	0	1	2	1	2	1	2	1	1	1	1	0	1	0	1	1	2	1	1	0	35	16	2.1875
PF10191.4	Golgi complex component 7 (COG7)	2	2	1	1	2	2	2	2	1	1	1	1	1	1	1	2	1	1	2	2	1	1	1	1	0	2	0	2	2	2	1	0	1	1	2	0	1	2	0	1	1	0	35	16	2.1875
PF15469.1	Exocyst complex component Sec5	1	1	1	1	2	2	2	2	1	1	1	1	1	1	1	1	1	2	1	1	2	2	2	1	2	1	2	1	1	1	1	1	1	1	1	1	1	1	1	1	1	0	35	16	2.1875
PF13500.1	AAA domain	1	1	1	1	2	3	4	3	2	1	0	1	1	1	1	1	2	1	1	1	1	1	1	1	1	1	2	1	1	1	1	0	1	1	1	1	1	1	1	1	1	1	35	16	2.1875
PF03223.10	V-ATPase subunit C	1	1	1	1	2	2	2	4	1	1	2	2	2	1	1	1	1	1	1	1	1	1	1	1	1	1	2	1	1	1	1	1	1	1	1	1	1	1	1	1	1	1	35	17	2.05882
PF03813.9	Nrap protein	1	1	1	1	2	2	3	3	1	2	1	1	1	1	1	1	2	1	1	1	1	1	1	2	1	1	2	2	1	1	1	1	1	1	1	1	1	1	1	1	1	1	35	18	1.94444
PF03224.9	V-ATPase subunit H	1	1	1	2	2	2	2	2	1	1	1	1	1	1	1	1	1	1	1	1	2	2	2	1	2	1	2	2	1	1	1	1	1	1	1	1	1	1	1	1	1	1	35	18	1.94444
PF01213.14	Adenylate cyclase associated (CAP) N terminal	1	1	1	1	1	1	2	2	2	1	1	1	1	1	3	1	2	1	2	1	2	1	1	2	1	1	2	1	2	1	1	1	1	1	1	1	1	1	1	1	1	1	35	18	1.94444
PF00368.13	Hydroxymethylglutaryl-coenzyme A reductase	1	1	1	1	2	3	4	4	1	1	1	1	1	1	1	1	1	1	1	1	1	1	1	1	1	1	2	1	1	1	1	1	1	1	1	2	1	1	1	1	1	1	35	18	1.94444
PF06419.6	Conserved oligomeric complex COG6	1	1	0	0	3	4	4	3	2	2	2	2	2	1	1	0	1	1	1	1	0	0	0	1	0	2	2	1	1	1	1	1	1	1	1	1	1	1	1	2	1	1	35	18	1.94444
PF04752.7	ChaC-like protein	1	1	2	1	2	2	2	2	1	1	1	1	1	1	1	1	1	1	1	1	2	2	2	1	2	1	2	1	1	2	1	1	1	1	2	1	1	1	1	1	1	1	35	19	1.84211
PF12054.3	Domain of unknown function (DUF3535)	1	1	1	1	2	2	2	2	1	1	1	1	2	1	1	1	1	1	1	1	2	2	3	1	1	1	2	1	1	1	1	2	1	1	2	1	1	1	1	1	1	1	35	19	1.84211
PF02270.10	Transcription initiation factor IIF, beta subunit	1	1	2	2	2	2	2	2	1	1	2	1	1	1	1	2	1	1	1	1	1	1	1	1	1	2	2	2	1	1	2	1	1	1	1	1	1	2	1	1	1	1	35	20	1.75
PF08625.6	Utp13 specific WD40 associated domain	1	1	1	1	3	3	3	3	1	2	1	1	1	1	1	1	1	1	1	1	1	1	1	1	1	1	2	1	1	2	2	1	1	2	1	1	2	2	1	1	2	1	35	23	1.52174
PF00815.15	Histidinol dehydrogenase	1	1	1	1	3	3	3	3	2	1	1	1	1	1	1	1	1	1	1	1	1	1	1	1	1	1	2	1	1	3	2	1	1	2	1	1	2	2	1	2	2	1	35	25	1.4
PF08303.6	tRNA ligase kinase domain	1	2	1	1	2	2	2	3	1	2	1	1	1	1	2	1	2	1	1	1	1	1	1	1	1	1	2	2	1	2	1	1	2	2	2	1	2	2	1	2	2	2	35	27	1.2963
PF02205.15	WH2 motif	1	1	0	1	4	2	3	2	1	2	1	1	1	2	1	1	1	2	0	1	1	1	1	1	1	2	6	1	1	1	2	1	2	1	1	3	2	1	2	2	1	2	35	29	1.2069
PF01205.14	Uncharacterized protein family UPF0029	0	1	0	1	4	4	4	4	2	1	1	1	1	2	1	1	1	1	1	1	0	0	0	1	0	2	2	2	2	2	2	2	2	2	2	2	2	2	1	2	2	2	35	31	1.12903
PF04129.7	Vps52 / Sac2 family	1	2	1	1	3	3	3	3	1	1	1	1	1	1	2	1	1	1	1	1	1	1	1	0	1	1	2	2	2	2	3	1	3	2	4	1	3	3	1	3	3	2	35	37	0.945946
PF13741.1	Mitochondrial ribosomal protein S25	1	1	1	1	2	2	3	2	1	1	2	2	2	1	1	1	1	1	1	1	1	1	1	1	1	1	2	1	1	1	1	1	1	0	1	1	1	1	1	1	1	1	34	16	2.125
PF00231.14	ATP synthase	1	1	1	1	4	3	3	2	1	1	1	1	1	1	1	1	1	1	1	1	1	1	1	1	1	1	2	1	1	1	1	1	1	1	1	1	1	1	1	1	1	1	34	17	2
PF08317.6	Spc7 kinetochore protein	1	1	1	1	3	3	2	1	1	1	1	1	2	1	1	1	2	1	1	2	1	1	1	1	1	1	2	1	1	1	1	1	1	1	1	1	1	1	1	1	1	1	34	17	2
PF02516.9	Oligosaccharyl transferase STT3 subunit	1	1	1	1	3	3	3	3	1	1	1	1	1	1	1	1	1	1	1	1	1	1	1	1	1	1	2	1	1	1	1	1	1	1	1	1	1	1	1	1	1	1	34	17	2
PF03208.14	PRA1 family protein	1	2	1	1	3	2	2	2	1	1	1	1	1	1	2	1	1	1	1	1	1	1	1	1	1	2	2	1	2	1	1	1	1	1	1	1	1	1	1	1	1	1	34	18	1.88889
PF09731.4	Mitochondrial inner membrane protein	1	1	1	1	1	1	1	6	1	1	1	1	1	1	1	1	1	1	1	1	2	2	1	2	1	1	2	1	1	1	1	1	1	1	1	2	1	1	1	1	1	1	34	18	1.88889
PF04054.10	CCR4-Not complex component, Not1	1	1	1	1	2	2	2	2	1	1	2	2	2	2	1	1	1	1	1	1	1	1	1	1	1	1	4	1	1	1	1	1	1	1	1	1	1	0	1	1	1	1	34	18	1.88889
PF04180.9	Low temperature viability protein	1	1	1	2	2	2	2	2	1	1	1	1	1	1	1	2	2	1	1	1	1	1	1	1	1	2	2	1	1	1	1	1	1	1	2	1	1	1	1	1	1	1	34	18	1.88889
PF12460.3	RNAPII transcription regulator C-terminal	2	1	1	1	4	4	2	4	2	2	1	1	1	1	1	1	0	1	1	1	0	0	0	1	0	1	2	1	1	1	1	2	1	1	2	1	1	1	1	1	1	1	34	19	1.78947
PF10230.4	Uncharacterised conserved protein (DUF2305)	1	1	1	2	2	2	2	2	1	1	1	1	1	1	1	1	2	1	1	2	1	1	1	1	1	2	6	1	0	3	0	2	1	1	2	2	1	1	2	1	0	0	34	23	1.47826
PF00464.14	Serine hydroxymethyltransferase	1	1	1	1	2	4	2	4	1	1	1	1	1	1	1	1	1	1	1	1	1	1	1	1	1	1	4	1	1	1	1	3	1	1	2	2	1	1	2	1	1	1	34	24	1.41667
PF00255.14	Glutathione peroxidase	1	1	1	1	2	2	2	2	1	1	2	2	2	2	1	1	1	1	1	1	1	1	1	1	1	1	8	1	2	1	1	1	1	1	1	3	1	1	1	1	1	1	34	26	1.30769
PF12722.2	High-temperature-induced dauer-formation protein	0	1	0	1	3	3	2	3	1	1	1	1	1	1	1	1	1	1	2	2	1	1	1	1	1	2	2	1	2	1	2	1	2	3	2	1	2	1	1	2	2	2	34	27	1.25926
PF06728.8	GPI transamidase subunit PIG-U	1	1	1	1	2	2	2	2	1	1	2	2	2	2	1	1	1	1	1	1	1	1	1	1	1	1	4	2	1	1	1	2	1	2	2	2	1	2	2	1	1	2	34	27	1.25926
PF03969.11	AFG1-like ATPase	1	1	1	1	2	2	2	2	1	1	1	1	1	1	1	1	2	1	1	1	2	2	2	1	1	1	5	2	2	3	4	3	2	3	3	1	2	1	1	2	3	2	34	39	0.871795
PF02190.11	ATP-dependent protease La (LON) domain	1	2	1	1	2	2	2	2	1	1	1	1	1	1	2	2	1	2	1	1	1	1	1	1	1	1	4	3	1	3	3	2	3	3	3	1	3	2	4	3	3	1	34	42	0.809524
PF04142.10	Nucleotide-sugar transporter	1	2	1	1	1	1	1	3	1	2	2	2	2	2	1	1	1	2	1	0	1	1	1	1	1	1	2	2	2	8	4	3	3	5	7	0	3	2	2	3	5	1	34	52	0.653846
PF13934.1	Nuclear pore complex assembly	1	1	1	1	3	4	2	1	1	2	1	1	1	1	1	1	1	1	1	1	1	1	1	1	1	1	0	1	1	1	1	1	1	1	1	0	1	1	1	1	0	1	33	13	2.53846
PF08429.6	PLU-1-like protein	1	1	1	1	3	3	3	2	1	2	1	1	1	1	1	1	1	1	1	1	0	1	0	2	1	1	2	1	1	1	1	1	1	1	0	0	1	1	1	1	1	0	33	14	2.35714
PF11326.3	Protein of unknown function (DUF3128)	1	1	1	1	2	2	2	3	2	2	1	1	1	1	1	1	1	1	1	1	1	1	1	1	1	1	2	0	1	1	1	1	1	0	1	1	1	1	1	1	1	0	33	14	2.35714
PF11274.3	Protein of unknown function (DUF3074)	1	1	1	1	1	2	1	4	2	2	1	1	1	1	1	1	2	1	1	1	1	1	1	1	1	1	2	0	1	1	1	2	1	1	0	0	1	1	0	1	1	1	33	14	2.35714
PF05700.6	Breast carcinoma amplified sequence 2 (BCAS2)	1	1	1	1	2	2	2	2	1	1	2	2	2	1	1	1	1	1	1	1	1	1	1	1	1	1	0	1	1	1	1	1	1	1	1	0	1	1	1	1	1	1	33	14	2.35714
PF01784.13	NIF3 (NGG1p interacting factor 3)	1	1	1	1	2	2	2	2	1	1	1	1	1	1	1	1	1	1	1	1	2	2	2	1	1	1	2	1	1	1	1	1	1	1	1	1	1	1	1	1	1	1	33	17	1.94118
PF02799.10	Myristoyl-CoA:protein N-myristoyltransferase, C-terminal domain	1	1	1	1	1	1	2	3	1	1	1	1	1	1	2	1	1	1	1	1	1	2	2	2	1	1	2	1	1	1	1	1	1	1	1	1	1	1	1	1	1	1	33	17	1.94118
PF04889.7	Cwf15/Cwc15 cell cycle control protein	2	1	1	1	1	1	1	2	2	1	1	1	1	0	1	1	1	1	1	1	2	2	2	1	2	2	2	1	1	1	0	2	1	1	1	1	1	1	1	1	1	1	33	17	1.94118
PF01208.12	Uroporphyrinogen decarboxylase (URO-D)	1	1	1	1	2	2	2	2	1	1	2	2	2	1	1	1	1	1	1	1	1	1	1	1	1	1	2	1	1	1	1	1	1	1	1	1	1	1	1	1	1	1	33	17	1.94118
PF04547.7	Calcium-activated chloride channel	1	1	1	1	2	2	3	3	1	1	1	1	1	2	1	1	1	1	1	1	1	1	1	1	1	1	2	1	1	1	1	1	1	1	1	1	1	1	1	1	1	1	33	17	1.94118
PF03133.10	Tubulin-tyrosine ligase family	0	1	0	1	3	3	3	3	2	1	1	1	1	1	1	2	0	1	1	1	1	1	1	1	1	1	2	1	1	1	1	1	1	1	1	1	1	1	1	1	1	2	33	18	1.83333
PF04045.9	Arp2/3 complex, 34 kD subunit p34-Arc	1	1	1	1	2	2	2	2	1	1	2	2	2	1	1	1	1	1	1	1	1	1	1	1	1	1	2	1	1	1	1	2	1	1	1	1	1	1	1	1	1	1	33	18	1.83333
PF10447.4	Exosome component EXOSC1/CSL4	2	1	1	2	2	2	2	2	1	1	0	0	0	1	1	2	0	2	0	1	2	2	2	1	2	1	2	1	1	1	1	1	1	1	2	1	1	1	1	1	1	1	33	18	1.83333
PF03540.8	Transcription initiation factor TFIID 23-30kDa subunit	1	1	1	1	2	2	2	2	1	1	2	2	2	1	1	1	1	1	1	1	1	1	1	1	1	1	2	1	2	1	1	1	1	1	1	1	1	1	1	1	1	1	33	18	1.83333
PF01956.11	Integral membrane protein DUF106	1	1	1	1	2	2	2	2	1	1	2	2	2	1	1	1	1	1	1	1	1	1	1	1	1	1	2	1	1	1	1	1	1	1	2	1	1	1	1	1	1	1	33	18	1.83333
PF01227.17	GTP cyclohydrolase I	1	1	1	1	2	2	2	2	1	1	2	2	2	2	1	1	0	1	1	1	1	1	1	1	1	1	2	1	1	1	2	1	1	1	1	1	1	1	1	1	1	1	33	18	1.83333
PF08318.7	COG4 transport protein	1	1	1	1	2	2	2	2	1	1	2	2	2	1	1	1	1	1	1	1	1	1	1	1	1	1	2	1	2	1	1	1	1	1	1	1	1	1	1	1	1	2	33	19	1.73684
PF06814.8	Lung seven transmembrane receptor	1	1	1	1	2	2	2	2	1	1	1	1	1	1	1	1	0	1	1	1	2	2	2	1	2	1	2	1	1	1	2	1	1	1	1	2	1	1	1	1	1	1	33	19	1.73684
PF00275.15	EPSP synthase (3-phosphoshikimate 1-carboxyvinyltransferase)	1	1	1	1	2	2	2	3	1	2	1	1	1	1	1	1	2	1	1	1	1	1	1	1	1	1	2	1	1	1	1	1	1	1	3	1	1	1	1	1	1	1	33	19	1.73684
PF05879.7	Root hair defective 3 GTP-binding protein (RHD3)	1	1	1	1	2	2	2	3	1	1	1	1	1	1	1	1	1	1	2	2	1	1	1	1	1	1	2	1	1	1	1	1	1	1	2	1	1	1	1	2	1	1	33	19	1.73684
PF05712.8	MRG	1	1	1	1	2	2	2	2	1	1	2	2	2	1	1	1	1	1	1	1	1	1	1	1	1	1	2	2	1	1	1	1	1	1	2	1	1	1	1	1	1	1	33	19	1.73684
PF02724.9	CDC45-like protein	0	1	0	1	3	3	2	2	1	1	1	1	1	1	1	2	1	1	1	1	2	1	2	2	0	1	4	1	1	1	1	2	1	1	0	1	1	2	1	1	1	1	33	20	1.65
PF12824.2	Mitochondrial ribosomal protein subunit L20	2	1	2	1	2	2	1	2	1	1	1	1	1	1	1	1	1	1	2	2	1	1	1	1	1	1	2	2	0	2	1	1	1	1	2	1	1	2	1	1	1	1	33	20	1.65
PF14324.1	PINIT domain	1	1	1	1	2	2	2	2	1	1	2	2	2	1	1	1	1	1	1	1	1	1	1	1	1	1	2	1	1	1	1	2	1	2	2	2	1	1	1	1	1	1	33	21	1.57143
PF02077.10	SURF4 family	1	1	1	1	2	2	2	2	1	1	2	2	2	1	1	1	1	1	1	1	1	1	1	1	1	1	2	3	1	1	1	1	1	1	4	1	1	1	1	1	1	1	33	22	1.5
PF09794.4	Transport protein Avl9	0	2	0	1	3	3	3	3	2	1	2	1	1	1	1	1	1	2	1	1	1	0	0	1	0	1	4	2	1	1	1	2	1	1	1	2	1	1	1	1	1	1	33	22	1.5
PF05470.7	Eukaryotic translation initiation factor 3 subunit 8 N-terminus	1	1	1	1	2	2	2	2	1	1	1	1	1	1	3	1	1	1	1	1	1	1	1	2	1	1	4	2	1	1	1	1	1	1	1	2	1	2	2	1	1	1	33	23	1.43478
PF01264.16	Chorismate synthase	1	1	1	1	2	2	2	2	1	1	2	2	2	1	1	1	1	1	1	1	1	1	1	1	1	1	1	1	1	1	2	1	2	2	2	1	2	2	1	2	2	1	33	24	1.375
PF05378.8	Hydantoinase/oxoprolinase N-terminal region	1	1	1	1	2	2	2	2	1	1	2	2	2	1	1	1	1	1	1	1	1	1	1	1	1	1	2	1	4	1	1	3	1	1	1	1	1	1	3	1	1	1	33	24	1.375
PF10455.4	Bin/amphiphysin/Rvs domain for vesicular trafficking	1	1	1	1	2	2	2	2	1	1	2	2	2	1	1	1	1	1	1	1	1	1	1	1	1	1	4	1	1	1	1	3	1	1	2	2	1	1	2	1	1	1	33	24	1.375
PF09295.5	ChAPs (Chs5p-Arf1p-binding proteins)	0	1	1	1	1	4	1	2	2	2	1	1	1	1	2	1	0	2	1	1	1	1	1	1	1	2	4	3	1	1	1	1	1	1	1	7	1	1	1	1	1	1	33	27	1.22222
PF13831.1	PHD-finger	1	1	1	1	2	2	2	2	1	1	2	2	2	1	1	1	1	1	1	1	1	1	1	1	1	1	4	1	2	2	2	3	2	2	2	1	2	3	2	2	2	1	33	33	1
PF00035.20	Double-stranded RNA binding motif	1	1	1	1	2	2	1	2	1	1	1	1	1	1	1	1	1	1	1	1	2	2	1	1	1	3	6	9	2	1	1	2	1	1	1	2	2	1	1	2	1	1	33	34	0.970588
PF04909.9	Amidohydrolase	1	1	1	1	2	2	2	2	1	1	1	1	1	1	1	1	1	1	1	1	1	1	1	2	1	3	2	3	2	4	2	5	2	3	1	1	3	2	4	2	3	1	33	40	0.825
PF01243.15	Pyridoxamine 5'-phosphate oxidase	1	1	1	1	2	3	3	2	2	1	1	1	1	1	1	1	2	1	1	1	1	1	1	0	1	1	6	2	2	3	2	3	2	2	4	3	2	2	2	2	2	2	33	41	0.804878
PF01041.12	DegT/DnrJ/EryC1/StrS aminotransferase family	1	2	1	1	2	2	2	2	1	1	1	1	1	1	1	1	3	1	1	1	1	1	1	1	1	1	10	4	1	1	1	6	1	1	2	5	1	1	7	2	1	2	33	46	0.717391
PF02475.11	Met-10+ like-protein	1	2	1	1	2	2	2	2	1	1	1	1	1	2	2	1	0	1	1	1	1	1	1	1	1	2	8	2	3	3	2	3	2	2	4	4	2	1	3	2	2	7	33	50	0.66
PF01124.13	MAPEG family	1	1	1	1	1	1	1	2	1	1	1	1	1	2	2	1	1	2	2	2	1	1	1	2	1	1	0	4	2	5	4	5	5	3	1	0	5	3	2	5	7	1	33	52	0.634615
PF00503.15	G-protein alpha subunit	1	1	1	1	2	2	2	2	1	1	2	2	2	1	1	1	1	1	1	1	1	1	1	1	1	1	4	17	3	4	4	4	4	4	6	2	4	4	3	4	4	2	33	73	0.452055
PF00883.16	Cytosol aminopeptidase family, catalytic domain	1	1	1	1	3	2	3	2	1	1	1	1	1	1	1	1	1	1	1	1	1	1	1	1	1	1	0	1	0	0	1	0	1	1	2	0	1	1	0	1	1	1	32	11	2.90909
PF06775.9	Putative adipose-regulatory protein (Seipin)	1	1	1	1	2	2	2	2	2	2	1	1	1	1	1	1	1	1	1	1	1	1	1	1	1	1	0	1	0	1	1	1	1	1	2	0	1	2	1	1	1	1	32	15	2.13333
PF09751.4	Nuclear protein Es2	1	1	1	1	2	2	2	2	1	1	1	1	1	1	1	1	1	1	2	2	1	1	1	1	1	1	0	1	1	1	1	1	1	1	1	0	1	1	1	1	1	2	32	15	2.13333
PF04057.7	Replication factor-A protein 1, N-terminal domain	1	1	1	1	2	2	1	2	1	1	2	2	2	1	1	1	1	1	1	1	1	1	1	1	1	1	2	1	1	1	1	1	1	1	1	1	1	1	1	1	1	1	32	17	1.88235
PF04188.8	Mannosyltransferase (PIG-V))	1	1	1	1	2	2	2	2	1	1	1	1	1	1	1	1	2	1	1	1	1	1	1	1	1	2	2	1	1	1	1	1	1	0	1	1	1	1	2	1	1	1	32	17	1.88235
PF04869.9	Uso1 / p115 like vesicle tethering protein, head region	1	1	1	1	2	3	2	2	1	1	1	1	1	1	1	1	1	1	1	1	1	1	1	2	1	1	2	1	1	1	1	1	1	1	1	1	1	1	1	1	1	1	32	17	1.88235
PF11935.3	Domain of unknown function (DUF3453)	1	1	1	1	2	2	2	2	1	1	1	2	2	1	1	1	1	1	1	1	1	1	1	1	1	1	2	2	1	1	1	1	1	1	1	1	1	1	1	1	1	1	32	18	1.77778
PF13534.1	4Fe-4S dicluster domain	1	1	1	1	2	2	2	2	1	1	1	1	1	1	1	1	1	1	1	1	1	1	1	2	1	2	2	1	2	1	1	1	1	1	0	1	1	1	1	1	2	1	32	18	1.77778
PF09402.5	Man1-Src1p-C-terminal domain	1	1	1	1	3	2	2	2	1	1	1	1	1	1	1	1	1	1	1	2	1	1	1	1	1	1	2	1	1	1	1	2	1	1	1	2	1	1	1	1	1	1	32	19	1.68421
PF08326.7	Acetyl-CoA carboxylase, central region	1	1	1	1	2	2	2	2	1	1	2	2	1	0	2	1	1	1	1	1	1	1	1	1	1	1	2	1	1	2	1	1	1	1	1	2	1	1	1	1	1	1	32	19	1.68421
PF13015.1	Glucosidase II beta subunit-like protein	1	1	1	1	3	2	2	3	1	1	1	1	1	1	1	1	1	1	1	1	1	1	1	1	1	1	2	1	1	1	1	1	1	1	2	2	1	1	1	1	1	1	32	19	1.68421
PF05020.10	NPL4 family, putative zinc binding region	1	1	1	1	2	2	2	2	1	1	1	1	1	1	1	1	1	1	1	1	1	1	1	2	2	1	2	1	1	1	1	2	1	1	2	1	1	1	1	1	1	1	32	19	1.68421
PF10310.4	Protein of unknown function (DUF2413)	1	1	0	1	2	2	4	3	1	1	1	1	1	1	1	1	1	1	1	1	1	1	1	1	1	1	4	1	1	1	1	1	1	1	1	1	1	1	1	1	1	1	32	19	1.68421
PF09382.5	RQC domain	1	1	1	1	2	2	2	2	1	1	1	1	1	2	1	1	1	2	1	1	1	1	1	1	1	1	2	2	1	1	1	1	1	1	1	1	1	2	1	1	1	1	32	19	1.68421
PF12774.2	Hydrolytic ATP binding site of dynein motor region D1	1	1	1	1	2	2	2	2	1	1	1	1	1	1	1	1	2	1	1	1	1	1	1	1	1	2	2	1	1	1	1	2	1	1	2	1	1	1	1	1	0	2	32	19	1.68421
PF04095.11	Nicotinate phosphoribosyltransferase (NAPRTase) family	1	1	2	1	2	2	2	2	1	1	1	1	1	1	1	1	1	1	1	1	2	1	1	1	1	1	2	2	1	1	1	1	1	1	1	1	1	2	2	1	1	1	32	20	1.6
PF14823.1	Sirohaem biosynthesis protein C-terminal	1	2	1	1	2	2	2	2	1	1	1	1	2	1	1	1	1	1	1	1	1	1	1	1	1	1	2	2	1	1	1	2	1	1	0	1	1	2	1	1	1	2	32	20	1.6
PF10359.4	RNA pol II promoter Fmp27 protein domain	1	1	1	1	2	2	2	3	1	2	1	1	1	1	1	1	1	1	0	1	1	1	1	2	1	1	4	1	1	1	1	2	1	1	1	2	1	1	1	1	1	0	32	20	1.6
PF06862.7	Protein of unknown function (DUF1253)	1	1	1	1	2	2	2	2	1	1	1	2	1	2	1	1	1	1	1	1	1	1	1	1	1	1	4	1	1	1	1	2	1	1	2	1	1	1	1	1	1	1	32	21	1.52381
PF01852.14	START domain	2	0	2	1	1	1	0	1	0	2	1	1	1	0	2	2	1	2	1	1	2	2	2	1	2	1	0	1	1	1	2	0	3	3	2	0	3	0	0	2	3	1	32	22	1.45455
PF12271.3	Chitin synthase III catalytic subunit	1	1	1	1	2	2	2	2	1	1	1	1	1	1	1	1	1	1	1	1	1	2	1	1	1	2	2	2	1	1	1	2	1	1	2	1	1	2	2	1	0	2	32	22	1.45455
PF14617.1	U3-containing 90S pre-ribosomal complex subunit	1	1	1	1	2	2	2	2	1	1	1	1	1	2	1	1	1	1	1	1	1	1	1	2	1	1	2	1	1	1	2	1	2	2	1	1	2	1	1	2	2	1	32	23	1.3913
PF08669.6	Glycine cleavage T-protein C-terminal barrel domain	1	2	1	1	2	2	2	2	1	1	1	1	1	1	1	1	1	1	1	1	1	1	1	2	1	1	2	1	1	1	2	1	2	2	1	1	2	1	1	2	2	2	32	24	1.33333
PF00568.18	WH1 domain	1	2	1	2	2	2	2	2	1	1	1	1	0	1	2	2	0	2	1	1	0	0	1	1	1	2	2	3	1	3	1	1	1	1	3	1	1	2	1	1	1	1	32	24	1.33333
PF00113.17	Enolase, C-terminal TIM barrel domain	1	1	1	1	2	2	3	2	1	1	1	1	1	1	1	1	1	1	1	1	1	1	1	2	1	1	2	1	3	1	1	3	1	1	1	5	1	0	1	1	1	1	32	24	1.33333
PF00244.15	14-3-3 protein	1	1	1	1	3	3	1	3	1	1	1	1	1	1	1	1	1	1	1	1	1	1	1	1	1	1	2	2	1	1	1	4	1	1	2	2	1	1	3	1	1	1	32	25	1.28
PF04121.8	Nuclear pore protein 84 / 107	1	1	1	1	2	2	2	2	1	1	1	1	1	1	1	1	1	1	2	1	1	1	1	2	1	1	2	1	1	1	2	1	2	2	3	1	2	3	1	2	1	1	32	26	1.23077
PF03074.11	Glutamate-cysteine ligase	1	1	1	1	2	2	2	2	1	1	1	1	1	1	1	1	1	1	1	1	1	1	2	2	1	1	4	2	2	2	2	1	2	2	1	1	2	2	1	2	2	2	32	30	1.06667
PF01156.14	Inosine-uridine preferring nucleoside hydrolase	1	2	1	1	2	2	2	2	1	1	1	1	1	1	1	1	1	1	1	1	1	1	1	2	1	1	2	2	1	2	2	6	2	2	0	1	2	2	2	2	2	0	32	30	1.06667
PF14765.1	Polyketide synthase dehydratase	1	1	1	1	2	2	2	2	1	1	1	1	1	1	2	1	1	2	1	1	1	1	1	1	1	1	0	2	0	1	1	9	1	1	0	0	1	2	8	1	3	0	32	30	1.06667
PF15411.1	Pleckstrin homology domain	1	1	1	1	1	1	2	2	1	1	1	1	1	1	1	1	1	1	1	1	2	2	2	1	2	1	2	2	2	2	2	2	2	2	2	2	2	2	2	2	2	2	32	32	1
PF10373.4	Est1 DNA/RNA binding domain	1	1	1	1	2	2	2	2	1	1	1	1	1	1	2	1	2	1	1	1	1	1	1	1	1	1	2	2	2	2	2	2	2	2	2	2	2	2	2	2	2	2	32	32	1
PF12223.3	Protein of unknown function (DUF3602)	1	1	2	1	2	2	2	2	1	1	0	1	1	2	2	1	1	1	0	0	1	1	1	2	1	2	4	2	4	1	1	5	1	1	2	3	1	2	2	1	1	2	32	33	0.969697
PF04825.8	N terminus of Rad21 / Rec8 like protein	1	1	1	1	2	2	2	2	1	1	1	1	1	2	1	1	1	1	1	1	1	1	1	1	1	2	4	2	2	3	2	2	2	2	2	2	2	2	2	2	2	2	32	35	0.914286
PF03239.9	Iron permease FTR1 family	2	0	2	2	2	2	2	2	2	2	0	0	0	0	0	2	0	2	0	0	2	2	2	0	2	2	10	0	5	2	2	2	2	2	1	2	2	0	1	2	2	0	32	35	0.914286
PF04511.10	Der1-like family	1	2	0	1	2	2	1	4	1	1	0	0	0	1	2	2	0	2	1	1	1	1	1	2	1	2	6	4	1	2	1	3	2	2	3	2	2	2	2	2	1	2	32	37	0.864865
PF00857.15	Isochorismatase family	1	1	1	0	2	3	2	3	1	2	1	1	1	1	1	1	2	2	0	0	1	1	1	1	1	1	2	6	3	7	1	3	1	1	2	1	1	4	6	1	1	2	32	42	0.761905
PF00654.15	Voltage gated chloride channel	1	1	1	1	1	2	1	2	1	1	2	2	2	2	1	1	1	1	1	1	1	1	1	1	1	1	6	3	2	2	2	4	2	2	4	1	2	2	3	2	2	3	32	42	0.761905
PF00483.18	Nucleotidyl transferase	1	1	1	1	2	2	2	2	1	1	1	1	1	1	1	2	2	1	1	1	1	1	1	1	1	1	8	3	3	1	2	2	2	2	3	2	2	2	3	2	2	4	32	43	0.744186
PF02460.13	Patched family	1	1	1	1	2	2	2	2	1	1	1	1	1	1	1	1	1	1	2	1	1	1	1	2	1	1	4	3	5	3	3	3	3	3	3	1	3	1	1	3	4	1	32	44	0.727273
PF01039.17	Carboxyl transferase domain	1	1	1	1	2	2	2	2	1	1	1	1	1	1	2	1	1	1	1	1	1	2	1	1	1	1	2	3	2	4	3	2	4	4	2	2	3	3	2	3	4	1	32	44	0.727273
PF01557.13	Fumarylacetoacetate (FAA) hydrolase family	1	1	0	1	2	2	2	2	1	1	1	1	1	2	1	1	1	1	1	1	2	1	2	1	1	1	4	3	3	5	1	7	5	5	1	1	4	2	3	3	4	2	32	53	0.603774
PF13536.1	Multidrug resistance efflux transporter	1	2	1	1	2	2	2	2	1	1	1	1	1	1	1	1	1	1	1	1	1	1	1	2	1	1	4	5	5	5	5	5	4	7	4	3	5	1	1	4	4	2	32	64	0.5
PF02801.17	Beta-ketoacyl synthase, C-terminal domain	1	1	1	1	2	2	2	2	1	1	1	1	1	1	2	1	1	2	1	1	1	1	1	1	1	1	4	3	1	2	3	11	6	4	2	2	3	3	14	3	5	1	32	67	0.477612
PF10156.4	Subunit 17 of Mediator complex	1	1	0	2	2	2	2	2	1	1	1	1	1	1	1	1	1	2	1	1	1	1	1	1	1	1	2	1	1	1	0	1	0	0	1	1	0	1	1	1	1	1	31	13	2.38462
PF06888.7	Putative Phosphatase	1	1	1	1	2	2	2	2	1	1	1	1	1	1	1	1	1	1	1	1	1	2	1	1	1	1	2	1	1	2	1	0	1	1	0	1	1	1	0	1	1	1	31	15	2.06667
PF08172.7	CASP C terminal	0	1	2	1	2	2	2	2	1	1	1	1	1	2	1	0	1	1	1	1	1	1	2	1	1	1	2	1	1	1	0	1	1	1	1	1	1	1	1	1	1	0	31	15	2.06667
PF01872.12	RibD C-terminal domain	1	1	1	1	2	2	2	2	1	1	1	1	1	0	1	1	1	1	1	1	2	2	1	1	1	1	2	1	0	0	1	1	1	1	1	1	1	1	1	1	1	1	31	15	2.06667
PF02040.10	Arsenical pump membrane protein	0	2	0	0	2	2	2	4	2	2	0	0	0	0	2	2	2	0	0	0	1	0	1	4	1	2	0	1	3	1	1	0	1	2	0	0	2	1	0	1	1	1	31	15	2.06667
PF00262.13	Calreticulin family	1	1	1	1	2	2	2	2	1	1	1	1	1	1	1	1	1	1	1	1	1	1	1	2	1	1	2	1	1	1	1	1	1	1	1	1	1	1	1	1	0	1	31	16	1.9375
PF07767.6	Nop53 (60S ribosomal biogenesis)	1	1	1	1	2	2	3	2	1	1	1	1	1	1	1	1	1	1	1	1	1	1	1	1	1	1	2	1	1	1	1	1	1	1	0	1	1	1	1	1	1	1	31	16	1.9375
PF12929.2	Stretch-activated Ca2+-permeable channel component	1	1	1	1	2	2	2	2	1	1	1	1	1	1	1	1	2	1	1	1	1	1	1	1	1	1	2	1	1	1	1	1	1	1	1	1	1	1	1	1	1	0	31	16	1.9375
PF01084.15	Ribosomal protein S18	1	1	1	1	2	2	2	2	1	2	1	1	1	1	1	1	1	1	1	1	1	1	1	1	1	1	2	1	1	1	1	1	1	1	1	1	1	1	1	1	0	1	31	16	1.9375
PF09127.6	Leukotriene A4 hydrolase, C-terminal	1	1	1	1	2	2	2	3	1	1	1	1	1	1	1	1	1	1	1	1	1	1	1	1	1	1	2	1	1	1	1	1	1	1	1	1	1	1	0	1	1	1	31	16	1.9375
PF13718.1	GNAT acetyltransferase 2	1	1	1	1	2	2	2	1	2	2	1	1	1	1	1	1	1	1	1	1	1	1	1	1	1	1	2	1	1	1	1	1	1	1	1	1	1	1	1	1	1	1	31	17	1.82353
PF07946.9	Protein of unknown function (DUF1682)	1	1	1	1	2	2	2	2	1	1	1	1	1	1	1	1	2	1	1	1	1	1	1	1	1	1	2	1	1	1	1	1	1	1	1	1	1	1	1	1	1	1	31	17	1.82353
PF14806.1	Coatomer beta subunit appendage platform	2	1	1	1	2	2	2	2	1	1	1	1	1	1	1	1	1	1	1	1	1	1	1	1	1	1	2	1	1	1	1	1	1	1	1	1	1	1	1	1	1	1	31	17	1.82353
PF05179.9	RNA pol II accessory factor, Cdc73 family	1	1	1	2	2	2	2	2	1	1	1	1	1	1	1	1	1	1	1	1	1	1	1	1	1	1	2	1	1	1	1	1	1	1	1	1	1	1	1	1	1	1	31	17	1.82353
PF00731.15	AIR carboxylase	1	1	1	1	2	2	2	2	1	1	1	1	1	1	1	1	1	1	1	1	1	1	1	2	1	1	2	1	1	1	1	1	1	1	1	1	1	1	1	1	1	1	31	17	1.82353
PF08767.6	CRM1 C terminal	1	1	1	1	2	2	2	2	1	1	1	1	1	1	1	1	1	2	1	1	1	1	1	1	1	1	2	1	1	1	1	1	1	1	1	1	1	1	1	1	1	1	31	17	1.82353
PF11931.3	Domain of unknown function (DUF3449)	1	1	1	1	2	2	2	2	1	1	1	1	1	2	1	1	1	1	1	1	1	1	1	1	1	1	2	1	1	1	1	1	1	1	1	1	1	1	1	1	1	1	31	17	1.82353
PF14748.1	Pyrroline-5-carboxylate reductase dimerisation	1	1	1	1	2	2	2	2	1	1	1	1	1	1	1	1	1	1	1	1	2	1	1	1	1	1	2	1	1	1	1	1	1	1	1	1	1	1	1	1	1	1	31	17	1.82353
PF08385.7	Dynein heavy chain, N-terminal region 1	1	1	1	1	2	2	2	2	1	1	1	1	1	1	1	1	1	1	1	1	1	1	2	1	1	1	2	1	1	1	1	2	1	1	1	1	1	1	1	1	0	1	31	17	1.82353
PF04084.9	Origin recognition complex subunit 2	1	1	1	1	2	2	2	2	1	1	1	1	1	1	1	1	1	1	1	1	1	1	1	2	1	1	2	1	1	1	1	1	1	1	1	1	1	1	1	1	1	1	31	17	1.82353
PF09736.4	Pre-mRNA-splicing factor of RES complex	1	1	1	1	1	2	2	2	1	1	2	2	2	1	1	1	0	1	1	1	1	1	1	1	1	1	2	1	1	1	1	1	1	1	1	1	1	1	1	1	1	1	31	17	1.82353
PF11707.3	Ribosome 60S biogenesis N-terminal	1	1	1	1	2	2	2	3	1	1	1	1	1	1	1	1	1	1	1	1	1	1	1	1	1	1	2	1	1	1	1	1	1	1	1	1	1	1	1	1	1	1	31	17	1.82353
PF06870.7	A49-like RNA polymerase I associated factor	1	1	1	1	2	2	2	2	1	1	1	1	1	1	1	1	2	1	1	1	1	1	1	1	1	1	2	1	1	1	2	1	1	1	1	1	1	1	1	1	1	1	31	18	1.72222
PF02548.10	Ketopantoate hydroxymethyltransferase	1	1	1	1	2	2	3	2	1	1	1	1	1	1	1	1	1	1	1	1	1	1	1	1	1	1	2	2	1	1	1	1	1	1	1	1	1	1	1	1	1	1	31	18	1.72222
PF00742.14	Homoserine dehydrogenase	1	1	1	1	2	2	2	2	1	2	1	1	1	1	1	1	1	1	1	1	1	1	1	1	1	1	2	1	1	1	1	1	1	1	2	1	1	1	1	1	1	1	31	18	1.72222
PF02919.10	Eukaryotic DNA topoisomerase I, DNA binding fragment	0	1	2	1	2	2	2	2	1	1	2	1	1	1	1	1	1	1	1	1	1	1	1	1	1	1	2	1	1	1	1	2	1	1	1	1	1	1	1	1	1	1	31	18	1.72222
PF00384.17	Molybdopterin oxidoreductase	1	1	1	1	2	2	2	2	1	1	1	2	1	1	1	1	1	1	1	1	1	1	1	1	1	1	4	1	1	1	1	1	1	1	1	0	1	1	1	1	1	1	31	18	1.72222
PF06602.9	Myotubularin-like phosphatase domain	1	1	1	1	2	2	2	2	1	2	1	1	1	1	1	1	0	1	1	1	1	1	1	2	1	1	2	1	1	1	1	2	1	1	1	1	1	1	1	1	1	1	31	18	1.72222
PF06087.7	Tyrosyl-DNA phosphodiesterase	1	2	1	1	2	2	2	2	1	1	1	1	1	1	1	1	0	1	1	1	1	1	1	2	1	1	0	1	1	1	1	2	1	1	2	1	1	1	2	1	1	1	31	18	1.72222
PF00162.14	Phosphoglycerate kinase	1	1	1	1	2	2	3	2	1	1	1	1	1	1	1	1	1	1	1	1	1	1	1	1	1	1	2	1	2	1	1	1	1	1	1	1	1	1	1	1	1	1	31	18	1.72222
PF01991.13	ATP synthase (E/31 kDa) subunit	1	1	1	1	2	2	2	2	1	1	1	1	2	1	1	1	1	1	1	1	1	1	1	1	1	1	2	1	1	1	2	2	0	1	1	1	1	1	1	1	1	1	31	18	1.72222
PF06017.8	Myosin tail	1	1	1	1	2	2	2	2	1	1	1	1	1	2	1	1	1	1	1	1	1	1	1	1	1	1	2	1	1	1	1	1	1	1	1	2	1	1	1	1	1	1	31	18	1.72222
PF02153.12	Prephenate dehydrogenase	1	1	1	1	2	2	2	2	1	1	1	2	1	2	1	1	0	1	1	1	1	1	1	1	1	1	2	1	1	1	1	2	1	1	1	1	1	1	1	1	1	1	31	18	1.72222
PF11882.3	Domain of unknown function (DUF3402)	1	1	1	1	3	3	2	1	1	1	1	1	1	1	1	1	1	1	1	1	1	1	1	1	1	1	2	1	1	1	1	2	1	1	1	1	1	1	1	1	1	1	31	18	1.72222
PF03849.9	Transcription factor Tfb2	1	1	2	1	2	2	2	3	1	1	1	1	1	1	1	1	0	1	1	1	1	1	1	1	1	1	2	1	1	1	1	1	1	1	2	1	1	1	1	1	1	1	31	18	1.72222
PF01086.12	Clathrin light chain	2	1	1	1	2	2	2	2	1	1	1	1	1	1	1	1	1	1	1	1	1	1	1	1	1	1	2	1	1	2	1	1	1	1	1	1	1	1	1	1	1	1	31	18	1.72222
PF00215.19	Orotidine 5'-phosphate decarboxylase / HUMPS family	1	1	1	1	1	2	1	2	1	1	2	2	2	1	1	1	1	1	1	1	1	1	1	1	1	1	2	1	1	1	1	1	1	1	1	1	1	1	2	1	1	1	31	18	1.72222
PF04080.8	Per1-like	1	1	1	1	2	2	2	2	1	1	1	1	1	1	1	1	1	1	1	1	1	1	1	2	1	1	4	1	1	1	1	1	1	1	1	1	1	1	1	1	1	1	31	19	1.63158
PF06244.7	Protein of unknown function (DUF1014)	1	1	1	1	2	2	2	2	1	1	1	1	1	1	1	1	1	1	1	1	1	1	1	1	1	2	2	2	1	1	1	2	1	1	1	0	1	1	1	2	1	1	31	19	1.63158
PF10408.4	Ubiquitin elongating factor core	1	1	1	1	3	2	2	2	1	1	1	1	1	1	1	1	1	1	1	1	1	1	1	1	1	1	2	1	1	1	1	2	1	1	2	1	1	1	1	1	1	1	31	19	1.63158
PF01142.13	tRNA pseudouridine synthase D (TruD)	1	1	1	1	2	2	2	2	1	1	1	1	1	1	1	1	0	1	1	1	2	1	2	1	1	1	2	1	1	1	1	1	1	1	1	1	2	1	1	1	2	1	31	19	1.63158
PF02569.10	Pantoate-beta-alanine ligase	1	1	1	1	2	2	2	2	1	1	1	1	1	1	1	1	1	1	1	1	1	1	1	1	1	2	2	1	2	1	1	1	1	1	3	1	1	1	1	1	0	1	31	19	1.63158
PF01015.13	Ribosomal S3Ae family	1	1	1	1	1	4	1	3	1	1	1	1	1	1	1	1	1	1	1	1	1	1	1	1	1	1	2	1	1	1	1	1	1	1	2	2	1	1	1	1	1	1	31	19	1.63158
PF04928.12	Poly(A) polymerase central domain	1	1	1	1	1	1	2	2	1	1	2	2	2	1	1	1	1	1	1	1	1	1	1	1	1	1	2	1	1	1	1	2	1	1	1	1	1	1	2	1	1	1	31	19	1.63158
PF09734.4	RNA polymerase III transcription factor (TF)IIIC subunit	1	1	1	1	3	2	2	2	1	1	1	1	1	1	1	1	1	1	1	1	1	1	1	1	1	1	2	1	2	1	1	2	1	1	1	1	1	1	1	1	1	1	31	19	1.63158
PF00750.14	tRNA synthetases class I (R)	1	2	1	1	2	2	2	2	1	1	1	1	1	1	1	1	1	1	1	1	1	1	1	1	1	1	2	1	1	1	1	1	1	1	1	2	1	1	3	1	1	1	31	20	1.55
PF09073.5	BUD22	1	1	1	1	1	2	2	2	1	1	1	1	1	1	1	1	0	2	2	2	1	1	1	1	1	1	2	1	1	1	2	2	1	1	1	1	2	1	1	1	1	1	31	20	1.55
PF01808.13	AICARFT/IMPCHase bienzyme	1	1	1	1	2	2	2	2	1	1	1	1	1	1	1	1	1	1	1	1	1	1	2	1	1	1	2	1	2	1	1	1	2	1	2	2	1	1	1	1	1	1	31	21	1.47619
PF07479.9	NAD-dependent glycerol-3-phosphate dehydrogenase C-terminus	1	1	1	1	2	2	2	2	1	2	1	1	1	1	1	1	1	1	1	1	1	1	1	1	1	1	4	1	2	1	1	1	1	1	0	2	1	1	1	1	1	2	31	21	1.47619
PF08696.6	DNA replication factor Dna2	1	1	1	1	3	2	1	2	1	2	1	1	1	1	2	1	1	1	1	0	1	1	1	1	1	1	2	1	1	0	2	2	2	2	1	1	2	0	1	2	2	1	31	22	1.40909
PF14533.1	Ubiquitin-specific protease C-terminal	1	1	1	1	2	2	2	3	1	1	1	1	1	1	1	1	1	1	1	1	1	1	1	1	1	1	2	1	1	1	1	1	1	1	6	1	1	1	1	1	1	1	31	22	1.40909
PF03731.10	Ku70/Ku80 N-terminal alpha/beta domain	1	1	1	1	2	2	2	2	1	1	1	1	1	1	1	1	1	1	1	1	1	1	1	2	1	1	2	2	2	1	2	2	1	1	1	2	1	1	2	1	1	1	31	23	1.34783
PF02990.11	Endomembrane protein 70	1	2	1	1	2	2	2	2	1	1	1	1	1	1	1	1	1	1	1	1	1	1	1	1	1	1	6	1	1	1	1	2	1	1	1	3	1	1	2	1	1	0	31	24	1.29167
PF12765.2	HEAT repeat associated with sister chromatid cohesion	0	2	0	0	2	1	2	2	1	1	1	1	1	1	3	1	2	1	2	2	0	0	0	2	1	2	2	2	2	1	1	1	3	2	1	1	2	1	1	2	1	1	31	24	1.29167
PF03949.10	Malic enzyme, NAD binding domain	1	1	1	1	2	2	2	2	1	1	1	1	1	2	1	1	1	1	1	1	1	1	1	1	1	1	2	2	3	2	1	3	1	1	2	1	1	1	1	1	1	2	31	25	1.24
PF02450.10	Lecithin:cholesterol acyltransferase	1	1	1	1	2	2	2	2	1	1	1	1	1	2	1	1	1	1	1	1	1	1	1	1	1	1	2	1	1	2	2	3	2	2	1	2	2	0	1	1	2	1	31	25	1.24
PF11957.3	THO complex subunit 1 transcription elongation factor	1	1	1	1	2	2	2	2	1	1	1	1	1	1	1	1	1	1	1	1	1	1	1	2	1	1	0	1	1	1	3	1	3	2	1	1	2	1	1	3	3	1	31	25	1.24
PF01071.14	Phosphoribosylglycinamide synthetase, ATP-grasp (A) domain	1	1	1	1	2	2	2	2	1	1	1	1	1	1	1	1	1	2	1	1	1	1	1	1	1	1	2	2	1	1	2	1	1	3	1	1	2	1	1	2	4	1	31	26	1.19231
PF01434.13	Peptidase family M41	1	1	1	1	2	2	2	2	1	1	1	1	1	1	1	1	1	1	1	1	1	1	1	2	1	1	6	2	2	1	1	2	1	1	2	3	1	1	2	1	1	1	31	28	1.10714
PF01262.16	Alanine dehydrogenase/PNT, C-terminal domain	1	1	1	1	2	2	2	3	2	1	1	1	1	1	1	1	0	1	1	1	1	1	1	1	1	1	4	5	2	2	1	2	1	1	3	1	1	1	2	1	1	1	31	29	1.06897
PF08740.6	BCS1 N terminal	1	1	1	1	2	2	2	2	1	1	1	1	1	1	1	1	2	1	1	1	1	1	1	1	1	1	2	8	1	2	1	3	1	1	1	1	1	1	3	1	1	1	31	29	1.06897
PF03070.11	TENA/THI-4/PQQC family	1	1	1	1	2	2	2	2	1	1	1	1	1	1	1	1	1	1	1	1	1	1	1	2	1	1	4	1	4	2	1	3	1	1	1	4	1	2	1	1	1	2	31	30	1.03333
PF05277.7	Protein of unknown function (DUF726)	1	1	1	1	2	2	2	2	1	1	1	1	1	1	1	1	1	1	1	1	1	1	1	1	1	2	2	2	3	2	2	3	2	2	2	1	2	2	2	2	2	2	31	33	0.939394
PF01088.16	Ubiquitin carboxyl-terminal hydrolase, family 1	1	2	1	1	2	2	2	2	1	1	1	1	1	1	1	1	1	1	1	1	1	1	1	1	1	1	4	5	2	1	1	5	1	1	2	1	1	1	5	1	1	1	31	33	0.939394
PF02880.11	Phosphoglucomutase/phosphomannomutase, alpha/beta/alpha domain III	1	1	1	1	2	2	2	2	1	1	1	1	1	1	1	1	2	1	1	1	1	1	1	1	1	1	4	2	1	2	2	1	2	2	4	3	2	2	2	2	2	2	31	35	0.885714
PF04438.11	HIT zinc finger	2	2	2	1	2	3	1	2	1	2	1	1	1	1	2	1	0	2	0	0	1	0	1	0	1	1	4	1	0	3	0	3	2	3	4	2	2	1	3	3	2	3	31	36	0.861111
PF08390.6	TRAM1-like protein	1	1	1	1	2	2	2	2	1	1	1	1	1	1	1	1	1	1	1	1	1	1	1	2	1	1	4	2	3	2	2	2	2	2	3	2	2	2	3	2	2	2	31	37	0.837838
PF13964.1	Kelch motif	1	1	1	1	2	2	2	2	1	1	1	1	1	1	1	1	1	1	1	1	1	1	1	2	1	1	4	3	4	2	2	5	1	2	1	4	2	2	1	1	1	2	31	37	0.837838
PF02894.12	Oxidoreductase family, C-terminal alpha/beta domain	0	1	0	0	3	3	3	2	1	2	1	1	1	1	2	1	2	1	1	1	0	0	0	1	1	2	4	3	10	2	2	2	3	3	0	1	2	2	1	2	2	3	31	42	0.738095
PF01263.15	Aldose 1-epimerase	1	0	1	1	1	1	3	3	2	1	1	1	1	1	1	1	1	1	1	1	1	1	1	2	1	1	4	3	1	2	3	7	3	3	4	4	3	2	3	3	3	2	31	50	0.62
PF03727.11	Hexokinase	1	2	1	1	2	2	1	2	1	1	1	1	1	1	1	1	1	1	1	1	1	1	1	2	1	1	8	3	2	2	2	5	2	2	5	4	2	2	6	2	2	2	31	51	0.607843
PF00349.16	Hexokinase	1	2	1	1	2	2	1	2	1	1	1	1	1	1	1	1	1	1	1	1	1	1	1	2	1	1	8	2	2	2	2	5	2	2	5	5	2	2	7	2	2	2	31	52	0.596154
PF01055.21	Glycosyl hydrolases family 31	1	1	1	1	2	2	2	2	1	1	2	1	1	1	1	1	1	1	1	1	1	1	1	1	1	1	6	4	3	3	3	6	4	4	3	1	3	2	2	3	3	2	31	52	0.596154
PF10342.4	Ser-Thr-rich glycosyl-phosphatidyl-inositol-anchored membrane family	1	1	1	1	2	2	2	2	1	1	1	1	2	1	1	1	1	1	1	1	1	1	1	1	1	1	2	7	3	7	2	4	5	4	7	2	5	4	4	5	6	5	31	72	0.430556
PF01270.12	Glycosyl hydrolases family 8	1	1	1	1	2	2	2	2	1	1	1	1	1	1	1	1	1	1	1	1	1	1	1	1	1	1	0	0	0	0	0	0	1	1	0	0	1	1	0	1	1	0	30	6	5
PF01762.16	Galactosyltransferase	1	1	1	1	2	2	2	2	1	1	1	1	1	1	1	1	1	1	1	1	1	1	1	1	1	1	0	0	1	1	1	0	1	0	1	0	0	0	0	0	1	2	30	8	3.75
PF12580.3	Tripeptidyl peptidase II	1	1	1	1	2	2	2	2	1	1	1	1	1	1	1	1	1	1	1	1	1	1	1	1	1	1	0	0	0	1	1	0	1	1	0	0	1	1	0	1	1	0	30	8	3.75
PF01855.14	Pyruvate flavodoxin/ferredoxin oxidoreductase, thiamine diP-bdg	2	0	1	2	2	2	2	2	1	1	1	1	1	1	1	1	1	2	0	0	1	1	1	1	1	1	0	0	0	1	1	1	1	1	0	0	1	1	0	1	1	0	30	9	3.33333
PF05032.7	Spo12 family	1	1	1	1	2	2	2	2	1	1	1	1	1	1	1	1	1	1	1	1	1	1	1	1	1	1	0	1	1	1	0	1	0	0	1	2	0	0	1	0	0	1	30	9	3.33333
PF01050.13	Mannose-6-phosphate isomerase	1	1	1	1	2	2	2	2	1	1	1	1	1	1	1	1	1	1	1	1	1	1	1	1	1	1	0	0	2	1	1	0	1	1	0	0	1	1	0	1	1	0	30	10	3
PF12627.2	Probable RNA and SrmB- binding site of polymerase A	1	1	1	1	2	2	2	2	1	1	1	1	1	1	1	1	1	1	1	1	1	1	1	1	1	1	2	1	0	1	0	1	0	0	1	1	0	0	1	1	0	1	30	10	3
PF04073.10	Aminoacyl-tRNA editing domain	1	1	1	1	2	2	2	2	1	1	1	1	1	1	1	1	1	1	1	1	1	1	1	1	1	1	0	1	1	1	1	0	1	1	0	0	1	1	0	1	1	1	30	11	2.72727
PF00889.14	Elongation factor TS	1	1	1	1	2	2	2	2	1	1	1	1	1	1	1	1	1	1	1	1	1	1	1	1	1	1	0	1	1	1	1	0	1	1	0	0	1	1	0	1	1	1	30	11	2.72727
PF01329.14	Pterin 4 alpha carbinolamine dehydratase	1	1	1	1	2	2	2	2	1	1	1	1	1	1	1	1	1	1	1	1	1	1	1	1	1	1	2	0	0	1	1	1	1	0	0	1	1	1	1	1	0	1	30	12	2.5
PF03313.10	Serine dehydratase alpha chain	1	1	1	1	2	2	2	2	1	1	1	1	1	1	1	1	1	1	1	1	1	1	1	1	1	1	0	2	0	1	1	0	1	1	1	0	1	1	0	1	1	1	30	12	2.5
PF00142.13	4Fe-4S iron sulfur cluster binding proteins, NifH/frxC family	1	1	1	1	2	2	2	2	1	1	1	1	1	1	1	1	1	1	1	1	1	1	1	1	1	1	0	1	1	0	1	1	1	1	1	0	1	0	1	1	1	1	30	12	2.5
PF06159.8	Protein of unknown function (DUF974)	1	0	1	1	3	3	2	2	1	1	1	1	1	1	1	1	1	1	1	1	1	1	1	0	1	1	0	1	1	0	1	1	1	1	1	0	1	1	1	1	1	0	30	12	2.5
PF08170.7	POPLD (NUC188) domain	1	1	1	1	2	2	2	2	1	1	1	1	1	1	1	1	1	1	1	1	1	1	1	1	1	1	2	1	1	1	1	1	1	0	1	1	0	1	1	1	0	0	30	13	2.30769
PF10262.4	Rdx family	1	1	1	1	2	2	2	2	1	1	1	1	1	1	1	1	1	1	1	1	1	1	1	1	1	1	2	0	1	1	0	1	1	1	0	0	1	1	1	1	1	1	30	13	2.30769
PF10180.4	Uncharacterised conserved protein (DUF2373)	1	1	1	1	2	2	2	2	1	1	1	1	1	1	1	1	1	1	1	1	1	1	1	1	1	1	2	1	1	1	1	1	1	1	0	1	1	0	1	1	1	0	30	14	2.14286
PF12430.3	Abscisic acid G-protein coupled receptor	1	1	1	1	2	2	2	2	1	1	1	1	1	1	1	1	1	1	1	1	1	1	1	1	1	1	2	1	1	1	0	1	1	1	0	1	1	1	0	1	1	1	30	14	2.14286
PF06127.6	Protein of unknown function (DUF962)	1	1	1	1	2	2	2	2	1	1	1	1	1	1	1	1	1	1	1	1	1	1	1	1	1	1	2	1	1	0	1	1	1	1	1	1	1	0	1	1	1	0	30	14	2.14286
PF05176.9	ATP10 protein	1	1	1	1	2	2	2	2	1	1	1	1	1	0	1	1	1	1	1	1	1	1	1	1	1	2	2	1	1	1	0	1	1	1	1	1	1	1	1	0	0	1	30	14	2.14286
PF02897.10	Prolyl oligopeptidase, N-terminal beta-propeller domain	1	1	1	1	2	2	2	2	1	1	1	1	1	1	1	1	1	1	1	1	1	1	1	1	1	1	0	1	2	1	1	0	1	1	2	0	1	1	0	1	1	1	30	14	2.14286
PF08216.6	Catenin-beta-like, Arm-motif containing nuclear	1	1	1	1	2	2	2	2	1	1	1	1	1	1	1	1	1	1	1	1	1	1	1	1	1	1	0	1	1	1	1	1	1	1	1	0	1	1	1	1	1	1	30	14	2.14286
PF08427.5	Domain of unknown function (DUF1741)	1	1	1	1	2	2	2	2	1	1	1	1	1	1	1	1	1	1	1	1	1	1	1	1	1	1	2	0	0	1	1	1	1	1	1	0	1	1	1	1	1	1	30	14	2.14286
PF14881.1	Tubulin domain	1	1	1	1	2	2	2	2	1	1	1	1	1	1	1	1	1	1	1	1	1	1	1	1	1	1	2	1	0	0	1	1	1	1	0	1	1	1	1	1	1	1	30	14	2.14286
PF06658.7	Protein of unknown function (DUF1168)	1	1	1	1	2	2	2	2	1	1	1	1	1	1	1	1	1	1	1	1	1	1	1	1	1	1	0	1	1	1	1	1	1	1	1	0	1	1	1	1	1	1	30	14	2.14286
PF12002.3	MgsA AAA+ ATPase C terminal	1	1	1	1	2	2	2	2	1	1	1	1	1	1	1	1	1	1	1	1	1	1	1	1	1	1	2	0	1	0	1	1	1	1	1	1	1	1	1	0	1	1	30	14	2.14286
PF02928.11	C5HC2 zinc finger	1	1	1	1	2	2	2	2	1	1	1	1	1	1	1	1	1	1	1	1	1	1	1	1	1	1	0	1	1	1	1	1	1	1	1	0	1	1	1	1	1	1	30	14	2.14286
PF06229.7	FRG1-like family	1	1	1	1	2	2	2	2	1	1	1	1	1	1	1	1	1	1	1	1	1	1	1	1	1	1	0	1	1	1	1	1	1	1	1	0	1	1	1	1	1	1	30	14	2.14286
PF10338.4	Protein of unknown function (DUF2423)	1	1	1	1	2	2	2	2	1	1	1	1	1	1	1	1	1	1	1	1	1	1	1	1	1	1	2	1	1	1	1	1	1	1	1	1	1	0	1	1	1	0	30	15	2
PF05856.7	ARP2/3 complex 20 kDa subunit (ARPC4)	1	1	1	1	2	2	2	2	1	1	1	1	1	1	1	1	1	1	1	1	1	1	1	1	1	1	2	1	1	1	1	1	1	1	1	1	1	1	1	0	1	0	30	15	2
PF04258.8	Signal peptide peptidase	1	1	1	1	2	2	2	2	1	1	1	1	1	1	1	1	1	1	1	1	1	1	1	1	1	1	0	0	1	1	1	1	1	1	2	1	1	1	1	1	1	1	30	15	2
PF04182.7	B-block binding subunit of TFIIIC	1	1	1	1	2	2	2	2	1	1	1	1	1	1	1	1	1	1	1	1	1	1	1	1	1	1	2	1	1	0	1	1	1	1	1	1	1	0	1	1	1	1	30	15	2
PF04558.10	Glutaminyl-tRNA synthetase, non-specific RNA binding region part 1	1	1	1	1	2	2	2	2	1	1	1	1	1	1	1	1	1	1	1	1	1	1	1	1	1	1	2	1	1	1	1	0	1	1	1	1	1	1	0	1	1	1	30	15	2
PF12330.3	Domain of unknown function (DUF3635)	1	1	1	1	2	2	2	2	1	1	1	1	1	1	1	1	1	1	1	1	1	1	1	1	1	1	0	1	1	1	1	1	1	1	1	2	1	1	1	1	1	0	30	15	2
PF08695.5	Cytochrome oxidase complex assembly protein 1	1	1	1	1	2	2	2	2	1	1	1	1	1	1	1	1	1	1	1	1	1	1	1	1	1	1	2	1	1	1	0	1	1	1	1	1	1	1	2	0	1	0	30	15	2
PF10306.4	Hypothetical protein FLILHELTA	1	1	1	1	2	2	2	2	1	1	1	1	1	1	1	1	1	1	1	1	1	1	1	1	1	1	2	1	0	1	1	1	1	1	1	1	1	1	1	1	1	0	30	15	2
PF10253.4	Mitotic checkpoint regulator, MAD2B-interacting	1	1	1	1	2	2	2	2	1	1	1	1	1	1	1	1	1	1	1	1	1	1	1	1	1	1	0	1	1	1	1	1	1	1	1	0	1	1	1	2	1	1	30	15	2
PF09440.5	eIF3 subunit 6 N terminal domain	1	1	1	1	2	2	2	2	1	1	1	1	1	1	1	1	1	1	1	1	1	1	1	1	1	1	0	1	1	1	1	1	1	1	2	0	1	1	1	1	1	1	30	15	2
PF03720.10	UDP-glucose/GDP-mannose dehydrogenase family, UDP binding domain	1	2	1	1	2	2	1	2	1	1	1	1	1	1	1	1	1	1	1	1	1	1	1	1	1	1	0	1	1	1	1	3	1	1	1	0	1	1	0	1	1	1	30	15	2
PF07842.7	GC-rich sequence DNA-binding factor-like protein	1	1	1	1	2	2	2	2	1	1	1	1	1	1	1	1	1	1	1	1	1	1	1	1	1	1	0	1	2	1	1	1	1	1	1	0	1	1	1	1	1	1	30	15	2
PF04557.10	Glutaminyl-tRNA synthetase, non-specific RNA binding region part 2	1	1	1	1	2	2	2	2	1	1	1	1	1	1	1	1	1	1	1	1	1	1	1	1	1	1	2	1	1	1	1	0	1	1	1	1	1	1	0	1	1	1	30	15	2
PF07542.6	ATP12 chaperone protein	1	1	1	1	2	2	2	2	1	1	1	1	1	1	1	1	1	1	1	1	1	1	1	1	1	1	0	1	1	1	1	1	1	1	1	1	1	1	1	1	1	1	30	15	2
PF09384.5	UTP15 C terminal	1	1	1	1	2	2	2	2	1	1	1	1	1	1	1	1	1	1	1	1	1	1	1	1	1	1	0	1	1	1	1	1	1	1	1	1	1	1	1	1	1	1	30	15	2
PF00886.14	Ribosomal protein S16	1	1	1	1	2	2	2	2	1	1	1	1	1	1	1	1	1	1	1	1	1	1	1	1	1	1	2	1	1	1	1	1	1	0	1	1	1	0	1	1	1	1	30	15	2
PF13907.1	Domain of unknown function (DUF4208)	1	1	1	1	2	2	2	2	1	1	1	1	1	1	1	1	1	1	1	1	1	1	1	1	1	1	2	1	1	1	1	0	0	1	1	1	1	1	1	1	1	1	30	15	2
PF10429.4	Nuclear pore RNA shuttling protein Mtr2	1	1	1	1	2	2	2	2	1	1	1	1	1	1	1	1	1	1	1	1	1	1	1	1	1	1	2	1	1	1	1	0	1	1	1	1	1	1	0	1	1	1	30	15	2
PF01747.12	ATP-sulfurylase	1	1	1	1	2	2	2	2	1	1	1	1	1	1	1	1	1	1	1	1	1	1	1	1	1	1	2	1	1	1	1	1	1	1	0	1	1	1	1	1	1	1	30	16	1.875
PF00329.14	Respiratory-chain NADH dehydrogenase, 30 Kd subunit	1	1	1	1	2	2	2	2	1	1	1	1	1	1	1	1	1	1	1	1	1	1	1	1	1	1	2	1	1	1	1	1	1	1	1	0	1	1	1	1	1	1	30	16	1.875
PF06221.8	Putative zinc finger motif, C2HC5-type	1	1	1	1	2	2	2	2	1	1	1	1	1	1	1	1	1	1	1	1	1	1	1	1	1	1	2	1	1	1	1	1	1	1	1	1	1	1	1	1	1	0	30	16	1.875
PF04987.9	Phosphatidylinositolglycan class N (PIG-N)	1	1	1	1	2	2	2	2	1	1	1	1	1	1	1	1	2	1	1	1	1	1	1	1	1	0	2	1	0	1	1	1	1	1	1	1	1	1	2	1	1	0	30	16	1.875
PF13558.1	Putative exonuclease SbcCD, C subunit	1	1	1	1	2	2	2	2	1	1	1	1	1	1	1	1	1	1	1	1	1	1	1	1	1	1	2	1	1	0	1	1	1	1	1	1	1	1	1	1	1	1	30	16	1.875
PF08375.6	Proteasome regulatory subunit C-terminal	1	1	1	1	2	2	2	2	1	1	1	1	1	1	1	1	1	1	1	1	1	1	1	1	1	1	1	1	1	1	1	1	1	1	1	1	1	1	1	1	1	1	30	16	1.875
PF10018.4	Vitamin-D-receptor interacting Mediator subunit 4	1	1	1	1	2	2	2	2	1	1	1	1	1	1	1	1	1	1	1	1	1	1	1	1	1	1	2	1	1	1	1	1	1	1	1	1	1	1	1	1	0	1	30	16	1.875
PF05255.6	Uncharacterised protein family (UPF0220)	1	1	1	1	2	2	2	2	1	1	1	1	1	1	1	1	1	1	1	1	1	1	1	1	1	1	2	1	1	1	0	1	1	1	1	1	1	1	1	1	1	1	30	16	1.875
PF08213.6	Mitochondrial domain of unknown function (DUF1713)	1	1	1	1	2	2	2	2	1	1	1	1	1	1	1	1	1	1	1	1	1	1	1	1	1	1	2	0	1	1	1	1	1	1	1	1	1	1	1	1	1	1	30	16	1.875
PF10558.4	Mitochondrial 18 KDa protein (MTP18)	1	1	1	1	2	2	2	2	1	1	1	1	1	1	1	1	1	1	1	1	1	1	1	1	1	1	2	1	1	1	1	1	1	1	2	0	1	1	1	1	1	0	30	16	1.875
PF03941.10	Inner centromere protein, ARK binding region	1	1	1	1	2	2	2	2	1	1	1	1	1	1	1	1	1	1	1	1	1	1	1	1	1	1	2	1	1	1	1	1	1	1	1	1	1	0	1	1	1	1	30	16	1.875
PF03007.11	Wax ester synthase-like Acyl-CoA acyltransferase domain	1	1	1	1	2	2	2	2	1	1	1	1	1	1	1	1	1	1	1	1	1	1	1	1	1	1	0	0	0	2	2	0	2	2	0	0	2	2	0	2	2	0	30	16	1.875
PF12247.3	Temperature dependent protein affecting M2 dsRNA replication	1	1	1	1	2	2	2	2	1	1	1	1	1	1	1	1	1	1	1	1	1	1	1	1	1	1	2	1	1	1	1	1	1	1	1	1	1	0	1	1	1	1	30	16	1.875
PF05064.8	Nsp1-like C-terminal region	1	1	1	1	2	2	2	2	1	1	1	1	1	1	1	1	1	1	1	1	1	1	1	1	1	1	2	1	1	1	1	1	1	0	1	1	1	1	1	1	1	1	30	16	1.875
PF01512.12	Respiratory-chain NADH dehydrogenase 51 Kd subunit	1	1	1	1	2	2	2	2	1	1	1	1	1	1	1	1	1	1	1	1	1	1	1	1	1	1	2	1	1	1	1	1	1	1	1	0	1	1	1	1	1	1	30	16	1.875
PF06644.6	ATP11 protein	1	1	1	1	2	2	2	2	1	1	1	1	1	1	1	1	1	1	1	1	1	1	1	1	1	1	2	1	1	0	1	1	1	1	1	1	1	1	1	1	1	1	30	16	1.875
PF04112.8	Mak10 subunit, NatC N(alpha)-terminal acetyltransferase	1	1	1	1	2	2	2	2	1	1	1	1	1	1	1	1	1	1	1	1	1	1	1	1	1	1	2	1	1	1	1	1	1	1	1	1	1	1	1	1	1	0	30	16	1.875
PF06991.6	Splicing factor, Prp19-binding domain	2	1	1	1	2	2	2	2	1	1	1	1	1	1	1	1	1	1	1	1	0	1	1	1	1	1	2	1	1	1	1	1	1	1	1	0	1	1	1	1	1	1	30	16	1.875
PF08656.5	DASH complex subunit Dad3	1	1	1	1	2	2	2	2	1	1	1	1	1	1	1	1	1	1	1	1	1	1	1	1	1	1	2	1	0	1	1	1	1	1	1	1	1	1	1	1	1	1	30	16	1.875
PF14306.1	PUA-like domain	1	1	1	1	2	2	2	2	1	1	1	1	1	1	1	1	1	1	1	1	1	1	1	1	1	1	2	1	1	1	1	1	1	1	0	1	1	1	1	1	1	1	30	16	1.875
PF09326.6	Domain of unknown function (DUF1982)	1	1	1	1	2	2	2	2	1	1	1	1	1	1	1	1	1	1	1	1	1	1	1	1	1	1	2	1	1	1	1	1	1	1	1	0	1	1	1	1	1	1	30	16	1.875
PF04821.9	Timeless protein	1	1	1	1	2	2	2	2	1	1	1	1	1	1	1	1	1	1	1	1	1	1	1	1	1	1	2	1	1	1	0	1	1	1	1	1	1	1	1	1	1	1	30	16	1.875
PF13874.1	Nucleoporin complex subunit 54	1	1	1	1	2	2	2	2	1	1	1	1	1	1	1	1	1	1	1	1	1	1	1	1	1	1	2	1	1	1	0	1	1	1	1	1	1	1	1	1	1	1	30	16	1.875
PF06650.7	Protein of unknown function (DUF1162)	1	1	1	1	2	2	2	2	1	1	1	1	1	1	1	1	1	1	1	1	1	1	1	1	1	1	2	1	1	1	1	1	1	1	1	1	1	1	1	1	0	1	30	16	1.875
PF10291.4	Muniscin C-terminal mu homology domain	1	1	1	1	2	2	2	2	1	1	1	1	1	1	1	1	1	1	1	1	1	1	1	1	1	1	2	0	1	1	1	1	1	1	1	1	1	1	1	1	1	1	30	16	1.875
PF12780.2	P-loop containing dynein motor region D4	1	1	1	1	2	2	2	2	1	1	1	1	1	1	1	1	1	1	1	1	1	1	1	1	1	1	2	1	1	1	0	2	1	1	1	1	1	1	1	1	0	1	30	16	1.875
PF06479.7	Ribonuclease 2-5A	1	1	1	1	2	2	2	2	1	1	1	1	1	1	1	1	1	1	1	1	1	1	1	1	1	1	2	1	1	1	1	1	1	1	1	1	1	1	1	1	1	0	30	16	1.875
PF12842.2	Domain of unknown function (DUF3819)	1	1	1	1	2	2	2	2	1	1	1	1	1	1	1	1	1	1	1	1	1	1	1	1	1	1	2	1	1	1	1	1	1	1	1	1	1	0	1	1	1	1	30	16	1.875
PF04733.9	Coatomer epsilon subunit	1	1	1	1	2	2	2	2	1	1	1	1	1	1	1	1	1	1	1	1	1	1	1	1	1	1	2	0	1	1	1	1	1	1	1	1	1	1	1	1	1	1	30	16	1.875
PF09444.5	MRC1-like domain	1	1	1	1	2	2	2	2	1	1	1	1	1	1	1	1	1	1	1	1	1	1	1	1	1	1	2	1	1	0	1	1	1	1	0	1	1	1	2	1	1	1	30	16	1.875
PF00303.14	Thymidylate synthase	1	1	1	1	2	2	2	2	1	1	1	1	1	1	1	1	1	1	1	1	1	1	1	1	1	1	2	1	1	1	0	1	1	1	1	1	1	1	1	1	1	1	30	16	1.875
PF04614.7	Pex19 protein family	1	1	1	1	2	2	2	2	1	1	1	1	1	1	1	1	1	1	1	1	1	1	1	1	1	1	2	1	1	1	1	1	1	1	1	1	1	0	1	1	1	1	30	16	1.875
PF08953.6	Domain of unknown function (DUF1899)	1	1	1	1	2	2	2	2	1	1	1	1	1	1	1	1	1	1	1	1	1	1	1	1	1	1	2	1	1	1	1	1	1	1	1	1	1	1	1	1	1	0	30	16	1.875
PF05236.9	Transcription initiation factor TFIID component TAF4 family	1	1	1	1	2	2	2	2	1	1	1	1	1	1	1	1	1	1	1	1	1	1	1	1	1	1	2	1	1	1	1	1	1	1	0	1	1	1	1	1	1	1	30	16	1.875
PF01267.12	F-actin capping protein alpha subunit	1	1	1	1	2	2	2	3	1	1	1	1	1	1	1	1	0	1	1	1	1	1	1	1	1	1	2	1	1	1	1	1	1	1	0	1	1	1	1	1	1	1	30	16	1.875
PF06732.6	Pescadillo N-terminus	1	1	1	1	2	2	2	2	1	1	1	1	1	1	1	1	1	1	1	1	1	1	1	1	1	1	2	1	1	1	1	1	1	1	1	1	1	1	1	1	0	1	30	16	1.875
PF05132.9	RNA polymerase III RPC4	1	1	1	1	2	2	2	2	1	1	1	1	1	1	1	1	1	1	1	1	1	1	1	1	1	1	2	1	1	1	1	1	1	1	0	1	1	1	1	1	1	1	30	16	1.875
PF02104.10	SURF1 family	1	1	1	1	2	2	2	2	1	1	1	1	1	1	1	1	1	1	1	1	1	1	1	1	1	1	2	1	1	1	1	1	1	1	1	1	1	1	1	1	0	1	30	16	1.875
PF12110.3	Nuclear protein 96	1	1	1	1	1	2	2	2	1	1	1	1	1	1	1	1	2	1	1	1	1	1	1	1	1	1	2	1	1	1	1	1	1	0	1	1	1	1	1	1	1	1	30	16	1.875
PF12745.2	Anticodon binding domain of tRNAs	1	1	1	1	2	2	2	2	1	1	1	1	1	1	1	1	1	1	1	1	1	1	1	1	1	1	2	1	1	1	1	1	1	1	1	1	1	1	1	1	1	0	30	16	1.875
PF12896.2	Anaphase-promoting complex, cyclosome, subunit 4	1	1	1	1	2	2	2	2	1	1	1	1	1	1	1	1	1	1	1	1	1	1	1	1	1	1	2	1	1	0	1	1	1	1	0	1	1	1	2	1	1	1	30	16	1.875
PF10288.4	Protein of unknown function (DUF2392)	1	1	1	1	2	2	2	2	1	1	1	1	1	1	1	1	1	1	1	1	1	1	1	1	1	1	2	0	1	1	1	1	1	1	1	1	1	1	1	1	1	1	30	16	1.875
PF01608.12	I/LWEQ domain	1	1	1	1	2	2	2	2	1	1	1	1	1	1	1	1	1	1	1	1	1	1	1	1	1	1	2	1	1	1	1	1	1	1	0	1	1	1	1	1	1	1	30	16	1.875
PF01257.14	Thioredoxin-like [2Fe-2S] ferredoxin	1	1	1	1	1	1	1	2	1	1	2	2	2	1	1	1	1	1	1	1	1	1	1	1	1	1	2	1	1	1	1	1	1	1	1	0	1	1	1	1	1	1	30	16	1.875
PF10531.4	SLBB domain	1	1	1	1	2	2	2	2	1	1	1	1	1	1	1	1	1	1	1	1	1	1	1	1	1	1	2	1	1	1	1	1	1	1	1	0	1	1	1	1	1	1	30	16	1.875
PF10033.4	Autophagy-related protein 13	1	1	1	1	2	2	2	2	1	1	1	1	1	1	1	1	1	1	1	1	1	1	1	1	1	1	2	1	1	1	1	1	1	1	1	1	1	0	1	1	1	1	30	16	1.875
PF00342.14	Phosphoglucose isomerase	1	1	1	1	2	2	2	2	1	1	1	1	1	1	1	1	1	1	1	1	1	1	1	1	1	1	2	1	1	1	1	1	1	1	1	1	1	1	1	1	0	1	30	16	1.875
PF08161.7	NUC173 domain	1	1	1	1	2	2	2	2	1	1	1	1	1	1	1	1	1	1	1	1	1	1	1	1	1	1	2	1	1	1	1	1	1	1	0	1	1	1	1	1	1	1	30	16	1.875
PF06978.6	Ribonucleases P/MRP protein subunit POP1	1	1	1	1	2	2	2	2	1	1	1	1	1	1	1	1	1	1	1	1	1	1	1	1	1	1	2	1	1	1	1	1	1	1	1	1	1	1	1	1	1	0	30	16	1.875
PF10588.4	NADH-ubiquinone oxidoreductase-G iron-sulfur binding region	1	1	1	1	2	2	2	2	1	1	1	1	1	1	1	1	1	1	1	1	1	1	1	1	1	1	2	1	1	1	1	1	1	1	1	0	1	1	1	1	1	1	30	16	1.875
PF11709.3	Mitochondrial ribosomal protein subunit	1	1	1	1	2	2	2	2	1	1	1	1	1	1	1	1	1	1	1	1	1	1	1	1	1	1	2	1	1	1	1	1	1	1	1	1	1	0	1	1	1	1	30	16	1.875
PF10589.4	NADH-ubiquinone oxidoreductase-F iron-sulfur binding region	1	1	1	1	2	2	2	2	1	1	1	1	1	1	1	1	1	1	1	1	1	1	1	1	1	1	2	1	1	1	1	1	1	1	1	0	1	1	1	1	1	1	30	16	1.875
PF14629.1	Origin recognition complex (ORC) subunit 4 C-terminus	1	1	1	1	2	2	2	2	1	1	1	1	1	1	1	1	1	1	1	1	1	1	1	1	1	1	2	1	1	1	0	1	1	1	1	1	1	1	1	1	1	1	30	16	1.875
PF02064.10	MAS20 protein import receptor	1	1	1	1	2	2	2	2	1	1	1	1	1	1	1	1	1	1	1	1	1	1	1	1	1	1	2	1	1	1	1	1	1	1	1	1	1	1	1	1	1	1	30	17	1.76471
PF03839.11	Translocation protein Sec62	1	1	1	1	2	2	2	2	1	1	1	1	1	1	1	1	1	1	1	1	1	1	1	1	1	1	2	1	1	1	1	1	1	1	1	1	1	1	1	1	1	1	30	17	1.76471
PF02906.9	Iron only hydrogenase large subunit, C-terminal domain	1	1	1	1	2	2	2	2	1	1	1	1	1	1	1	1	1	1	1	1	1	1	1	1	1	1	2	1	1	1	1	1	1	1	1	1	1	1	1	1	1	1	30	17	1.76471
PF00705.13	Proliferating cell nuclear antigen, N-terminal domain	1	1	1	1	2	2	2	2	1	1	1	1	1	1	1	1	1	1	1	1	1	1	1	1	1	1	2	1	1	1	1	1	1	1	1	1	1	1	1	1	1	1	30	17	1.76471
PF10273.4	Pre-rRNA-processing protein TSR2	1	1	1	1	2	2	2	2	1	1	1	1	1	1	1	1	1	1	1	1	1	1	1	1	1	1	2	1	1	1	1	1	1	1	1	1	1	1	1	1	1	1	30	17	1.76471
PF01650.13	Peptidase C13 family	1	1	1	1	2	2	2	2	1	1	1	1	1	1	1	1	1	1	1	1	1	1	1	1	1	1	2	1	1	1	1	1	1	1	1	1	1	1	1	1	1	1	30	17	1.76471
PF00834.14	Ribulose-phosphate 3 epimerase family	1	1	1	1	2	2	2	2	1	1	1	1	1	1	1	1	1	1	1	1	1	1	1	1	1	1	2	1	1	1	1	1	1	1	1	1	1	1	1	1	1	1	30	17	1.76471
PF01749.15	Importin beta binding domain	1	1	1	1	2	2	2	2	1	1	1	1	1	1	1	1	1	1	1	1	1	1	1	1	1	1	2	1	1	1	1	1	1	1	1	1	1	1	1	1	1	1	30	17	1.76471
PF04189.8	Gcd10p family	1	1	1	1	2	2	2	2	1	1	1	1	1	1	1	1	1	1	1	1	1	1	1	1	1	1	2	1	1	1	1	1	1	1	1	1	1	1	1	1	1	1	30	17	1.76471
PF04795.7	PAPA-1-like conserved region	1	1	1	1	2	2	2	2	1	1	1	1	1	1	1	1	1	1	1	1	1	1	1	1	1	1	2	1	0	1	1	2	1	1	1	1	1	1	1	1	1	1	30	17	1.76471
PF06248.8	Centromere/kinetochore Zw10	1	2	0	1	2	3	3	4	1	2	1	0	0	0	1	1	0	0	2	2	0	0	1	1	1	1	0	2	0	1	1	2	1	1	2	0	1	1	1	1	1	2	30	17	1.76471
PF05546.6	She9 / Mdm33 family	1	1	1	1	2	2	2	2	1	1	1	1	1	1	1	1	1	1	1	1	1	1	1	1	1	1	2	1	1	1	1	1	1	1	1	1	1	1	1	1	1	1	30	17	1.76471
PF04064.8	Domain of unknown function (DUF384)	1	1	1	1	2	2	2	2	1	1	1	1	1	1	1	1	1	1	1	1	1	1	1	1	1	1	2	1	1	1	1	1	1	1	1	1	1	1	1	1	1	1	30	17	1.76471
PF06968.8	Biotin and Thiamin Synthesis associated domain	1	1	1	1	2	2	2	2	1	1	1	1	1	1	1	1	1	1	1	1	1	1	1	1	1	1	2	1	1	1	1	1	1	1	1	1	1	1	1	1	1	1	30	17	1.76471
PF03568.12	Peptidase family C50	1	1	1	1	2	2	2	2	1	1	1	1	1	1	1	1	0	1	1	1	2	1	1	1	1	1	2	1	1	1	1	1	1	0	2	1	1	1	1	1	1	1	30	17	1.76471
PF14666.1	Rapamycin-insensitive companion of mTOR, middle domain	1	1	1	1	2	2	2	2	1	1	1	1	1	1	1	1	0	1	1	1	2	1	1	1	1	1	2	1	1	1	1	1	1	1	1	1	1	1	1	1	1	1	30	17	1.76471
PF14824.1	Sirohaem biosynthesis protein central	1	1	1	1	2	2	2	2	1	1	1	1	1	1	1	1	1	1	1	1	1	1	1	1	1	1	2	1	1	2	1	1	1	1	0	1	1	1	1	1	1	1	30	17	1.76471
PF04192.7	Utp21 specific WD40 associated putative domain	1	1	1	1	2	2	2	2	1	1	1	1	1	1	1	1	1	1	1	1	1	1	1	1	1	1	2	1	1	1	1	1	1	1	1	1	1	1	1	1	1	1	30	17	1.76471
PF13507.1	CobB/CobQ-like glutamine amidotransferase domain	1	1	1	1	2	2	2	2	1	1	1	1	1	1	1	1	1	1	1	1	1	1	1	1	1	1	2	1	1	1	1	1	1	1	1	1	1	1	1	1	1	1	30	17	1.76471
PF02784.11	Pyridoxal-dependent decarboxylase, pyridoxal binding domain	1	1	1	1	2	2	2	2	1	1	1	1	1	1	1	1	1	1	1	1	1	1	1	1	1	1	2	1	1	1	1	1	1	1	1	1	1	1	1	1	1	1	30	17	1.76471
PF13838.1	Clathrin-H-link	1	1	1	1	2	2	2	2	1	1	1	1	1	1	1	1	1	1	1	1	1	1	1	1	1	1	2	1	1	1	1	1	1	1	1	1	1	1	1	1	1	1	30	17	1.76471
PF01502.13	Phosphoribosyl-AMP cyclohydrolase	1	1	1	1	2	2	2	2	1	1	1	1	1	1	1	1	1	1	1	1	1	1	1	1	1	1	2	1	1	1	1	1	1	1	1	1	1	1	1	1	1	1	30	17	1.76471
PF08158.7	NUC130/3NT domain	1	1	1	1	2	2	2	2	1	1	1	1	1	1	1	1	1	1	1	1	1	1	1	1	1	1	2	1	1	1	1	1	1	1	1	1	1	1	1	1	1	1	30	17	1.76471
PF04281.8	Mitochondrial import receptor subunit Tom22	1	1	1	1	2	2	2	2	1	1	1	1	1	1	1	1	1	1	1	1	1	1	1	1	1	1	2	1	1	1	1	1	1	1	1	1	1	1	1	1	1	1	30	17	1.76471
PF04729.8	ASF1 like histone chaperone	1	1	1	1	2	2	1	2	1	1	1	1	1	1	1	1	1	1	1	1	1	1	1	2	1	1	2	1	1	1	1	1	1	1	1	1	1	1	1	1	1	1	30	17	1.76471
PF08609.5	Nucleotide exchange factor Fes1	1	1	1	1	2	2	2	2	1	1	1	1	1	1	1	1	1	1	1	1	1	1	1	1	1	1	2	1	1	1	1	1	1	1	1	1	1	1	1	1	1	1	30	17	1.76471
PF03972.9	MmgE/PrpD family	1	1	1	1	2	2	2	2	1	1	1	1	1	1	1	1	1	1	1	1	1	1	1	1	1	1	0	1	0	1	1	1	1	1	4	1	1	2	1	1	1	0	30	17	1.76471
PF09431.5	Protein of unknown function (DUF2013)	1	1	1	1	2	2	2	2	1	1	1	1	1	1	1	1	1	1	1	1	1	1	1	1	1	1	2	1	1	1	1	1	1	1	1	1	1	1	1	1	1	1	30	17	1.76471
PF14635.1	Helix-hairpin-helix motif	1	1	1	1	2	2	2	2	1	1	1	1	1	1	1	1	1	1	1	1	1	1	1	1	1	1	2	1	1	1	1	1	1	1	1	1	1	1	1	1	1	1	30	17	1.76471
PF04898.9	Glutamate synthase central domain	1	1	1	1	2	2	2	2	1	1	1	1	1	1	1	1	1	1	1	1	1	1	1	1	1	1	2	1	1	1	1	2	1	1	1	1	1	1	1	1	1	0	30	17	1.76471
PF08718.6	Glycolipid transfer protein (GLTP)	1	1	1	1	1	2	2	2	1	1	1	1	1	1	1	1	2	1	1	1	1	1	1	1	1	1	2	2	1	1	1	1	1	1	1	0	1	1	1	1	1	1	30	17	1.76471
PF09368.5	Sas10 C-terminal domain	1	1	1	1	2	2	2	2	1	1	1	1	1	1	1	1	1	1	1	1	1	1	1	1	1	1	2	1	1	1	1	1	1	1	1	1	1	1	1	1	1	1	30	17	1.76471
PF06777.6	Protein of unknown function (DUF1227)	1	1	1	1	2	2	2	2	1	1	1	1	1	1	1	1	1	1	1	1	1	1	1	1	1	1	2	1	1	1	1	1	1	1	1	1	1	1	1	1	1	1	30	17	1.76471
PF07718.7	Coatomer beta C-terminal region	1	1	1	1	2	2	2	2	1	1	1	1	1	1	1	1	1	1	1	1	1	1	1	1	1	1	2	1	1	1	1	1	1	1	1	1	1	1	1	1	1	1	30	17	1.76471
PF04118.9	Dopey, N-terminal	1	1	1	1	2	2	2	2	1	1	1	1	1	1	1	1	1	1	1	1	1	1	1	1	1	1	2	1	1	1	1	1	1	1	1	1	1	1	1	1	1	1	30	17	1.76471
PF05291.6	Bystin	1	1	1	1	2	2	2	2	1	1	1	1	1	1	1	1	1	1	1	1	1	1	1	1	1	1	2	1	1	1	1	1	1	1	1	1	1	1	1	1	1	1	30	17	1.76471
PF00838.12	Translationally controlled tumour protein	1	1	1	1	2	2	2	2	1	1	1	1	1	1	1	1	1	1	1	1	1	1	1	1	1	1	2	1	1	1	1	1	1	1	1	1	1	1	1	1	1	1	30	17	1.76471
PF08572.5	pre-mRNA processing factor 3 (PRP3)	1	1	1	1	2	2	2	2	1	1	1	1	1	1	1	1	1	1	1	1	1	1	1	1	1	1	2	1	1	1	1	1	1	1	1	1	1	1	1	1	1	1	30	17	1.76471
PF03998.8	Utp11 protein	1	1	1	1	2	2	2	2	1	1	1	1	1	1	1	1	1	1	1	1	1	1	1	1	1	1	2	1	1	0	1	1	1	1	2	1	1	1	1	1	1	1	30	17	1.76471
PF00278.17	Pyridoxal-dependent decarboxylase, C-terminal sheet domain	1	1	1	1	2	2	2	2	1	1	1	1	1	1	1	1	1	1	1	1	1	1	1	1	1	1	2	1	1	1	1	1	1	1	1	1	1	1	1	1	1	1	30	17	1.76471
PF08644.6	FACT complex subunit (SPT16/CDC68)	1	1	1	1	2	2	2	2	1	1	1	1	1	1	1	1	1	1	1	1	1	1	1	1	1	1	2	1	1	1	1	1	1	1	1	1	1	1	1	1	1	1	30	17	1.76471
PF01125.12	G10 protein	1	1	1	1	2	2	2	2	1	1	1	1	1	1	1	1	1	1	1	1	1	1	1	1	1	1	2	1	1	1	1	1	1	1	1	1	1	1	1	1	1	1	30	17	1.76471
PF14852.1	Fis1 N-terminal tetratricopeptide repeat	1	1	1	1	2	2	2	2	1	1	1	1	1	1	1	1	1	1	1	1	1	1	1	1	1	1	2	1	1	1	1	1	1	1	1	1	1	1	1	1	1	1	30	17	1.76471
PF03371.10	PRP38 family	1	1	1	1	2	2	2	2	1	1	1	1	1	1	1	1	1	1	1	1	1	1	1	1	1	1	2	1	1	1	1	1	1	1	1	1	1	1	1	1	1	1	30	17	1.76471
PF09088.6	MIF4G like	1	1	1	1	2	2	2	2	1	1	1	1	1	1	1	1	1	1	1	1	1	1	1	1	1	1	2	1	1	1	1	1	1	1	1	1	1	1	1	1	1	1	30	17	1.76471
PF12542.3	Pre-mRNA splicing factor	1	1	1	1	2	2	2	2	1	1	1	1	1	1	1	1	1	1	1	1	1	1	1	1	1	1	2	1	1	1	1	1	1	1	1	1	1	1	1	1	1	1	30	17	1.76471
PF04801.8	Sin-like protein conserved region	1	1	1	1	2	2	2	2	1	1	1	1	1	1	1	1	1	1	1	1	1	1	1	1	1	1	2	1	1	1	1	1	1	1	1	1	1	1	1	1	1	1	30	17	1.76471
PF03870.10	RNA polymerase Rpb8	1	1	1	1	2	2	2	2	1	1	1	1	1	1	1	1	1	1	1	1	1	1	1	1	1	1	2	1	1	1	1	1	1	1	1	1	1	1	1	1	1	1	30	17	1.76471
PF08059.8	SEP domain	1	1	1	1	2	2	2	2	1	1	1	1	1	1	1	1	1	1	1	1	1	1	1	1	1	1	2	1	1	1	1	1	1	1	1	1	1	1	1	1	1	1	30	17	1.76471
PF08029.6	HisG, C-terminal domain	1	1	1	1	2	2	2	2	1	1	1	1	1	1	1	1	1	1	1	1	1	1	1	1	1	1	2	1	1	1	1	1	1	1	1	1	1	1	1	1	1	1	30	17	1.76471
PF04494.10	WD40 associated region in TFIID subunit	1	1	1	1	2	2	2	2	1	1	1	1	1	1	1	1	1	1	1	1	1	1	1	1	1	1	2	1	1	1	1	1	1	1	1	1	1	1	1	1	1	1	30	17	1.76471
PF13278.1	Putative amidotransferase	1	1	1	1	2	2	2	2	1	1	1	1	1	1	1	1	1	1	1	1	1	1	1	1	1	1	0	4	0	1	1	2	2	1	0	0	1	1	3	0	0	1	30	17	1.76471
PF08597.5	Translation initiation factor eIF3 subunit	1	1	1	1	2	2	2	2	1	1	1	1	1	1	1	1	1	1	1	1	1	1	1	1	1	1	2	1	1	1	1	1	1	1	1	1	1	1	1	1	1	1	30	17	1.76471
PF09801.4	Integral membrane protein S linking to the trans Golgi network	1	1	1	1	2	2	2	2	1	1	1	1	1	1	1	1	1	1	0	1	1	1	1	1	1	2	2	2	1	1	0	1	1	1	1	1	1	1	1	1	1	1	30	17	1.76471
PF03081.10	Exo70 exocyst complex subunit	1	1	2	1	2	2	1	2	1	1	1	1	1	1	1	1	1	1	1	1	1	1	1	1	1	1	2	1	1	1	1	1	1	1	1	1	1	1	1	1	1	1	30	17	1.76471
PF08772.6	Nin one binding (NOB1) Zn-ribbon like	1	1	1	1	2	2	2	2	1	1	1	1	1	1	1	1	1	1	1	1	1	1	1	1	1	1	2	1	1	1	1	1	1	1	1	1	1	1	1	1	1	1	30	17	1.76471
PF02844.10	Phosphoribosylglycinamide synthetase, N domain	1	1	1	1	2	2	2	2	1	1	1	1	1	1	1	1	1	1	1	1	1	1	1	1	1	1	2	1	1	1	1	1	1	1	1	1	1	1	1	1	1	1	30	17	1.76471
PF09180.6	Prolyl-tRNA synthetase, C-terminal	1	1	1	1	2	2	2	2	1	1	1	1	1	1	1	1	1	1	1	1	1	1	1	1	1	1	2	1	1	1	1	1	1	1	1	1	1	1	1	1	1	1	30	17	1.76471
PF08655.5	DASH complex subunit Ask1	1	1	1	1	2	2	2	2	1	1	1	1	1	1	1	1	1	1	1	1	1	1	1	1	1	1	2	1	1	1	1	1	1	1	1	1	1	1	1	1	1	1	30	17	1.76471
PF14878.1	Death-like domain of SPT6	1	1	1	1	2	2	2	2	1	1	1	1	1	1	1	1	1	1	1	1	1	1	1	1	1	1	2	1	1	1	1	1	1	1	1	1	1	1	1	1	1	1	30	17	1.76471
PF04063.9	Domain of unknown function (DUF383)	1	1	1	1	2	2	2	2	1	1	1	1	1	1	1	1	1	1	1	1	1	1	1	1	1	1	2	1	1	1	1	1	1	1	1	1	1	1	1	1	1	1	30	17	1.76471
PF01158.13	Ribosomal protein L36e	1	1	1	1	2	2	2	2	1	1	0	0	0	1	1	1	1	1	1	1	2	2	1	1	2	1	2	1	1	1	1	1	1	1	1	2	1	1	1	1	0	1	30	17	1.76471
PF12922.2	non-SMC mitotic condensation complex subunit 1, N-term	1	1	1	1	2	2	2	2	1	1	1	1	1	1	1	1	1	1	1	1	1	1	1	1	1	1	2	1	1	1	1	1	1	1	1	1	1	1	1	1	1	1	30	17	1.76471
PF00591.16	Glycosyl transferase family, a/b domain	1	1	1	1	2	2	2	2	1	1	1	1	1	1	1	1	1	1	1	1	1	1	1	1	1	1	2	1	1	1	1	1	1	1	1	1	1	1	1	1	1	1	30	17	1.76471
PF04104.9	Eukaryotic and archaeal DNA primase, large subunit	1	1	1	1	2	2	2	2	1	1	1	1	1	1	1	1	1	1	1	1	1	1	1	1	1	1	2	1	1	1	1	1	1	1	1	1	1	1	1	1	1	1	30	17	1.76471
PF12254.3	DNA polymerase alpha subunit p180 N terminal	1	1	1	1	2	2	2	2	1	1	1	1	1	1	1	1	1	1	1	1	1	1	1	1	1	1	2	1	1	1	1	1	1	1	1	1	1	1	1	1	1	1	30	17	1.76471
PF07539.7	Down-regulated in metastasis	1	1	1	1	2	2	2	2	1	1	1	1	1	1	1	1	1	1	1	1	1	1	1	1	1	1	2	1	1	1	1	1	1	1	1	1	1	1	1	1	1	1	30	17	1.76471
PF01215.14	Cytochrome c oxidase subunit Vb	1	1	1	1	2	2	2	2	1	1	1	1	1	1	1	1	1	1	1	1	1	1	1	1	1	1	2	1	1	1	1	1	1	1	1	1	1	1	1	1	1	1	30	17	1.76471
PF02045.10	CCAAT-binding transcription factor (CBF-B/NF-YA) subunit B	1	1	1	1	2	2	2	2	1	1	1	1	1	1	1	1	1	1	1	1	1	1	1	1	1	1	2	1	1	1	1	1	1	1	1	1	1	1	1	1	1	1	30	17	1.76471
PF03271.12	EB1-like C-terminal motif	1	1	1	1	2	2	2	2	1	1	1	1	1	1	1	1	1	1	1	1	1	1	1	1	1	1	2	1	1	1	1	1	1	1	1	1	1	1	1	1	1	1	30	17	1.76471
PF06424.7	PRP1 splicing factor, N-terminal	1	1	1	1	2	2	2	2	1	1	1	1	1	1	1	1	1	1	1	1	1	1	1	1	1	1	2	1	1	1	1	1	1	1	1	1	1	1	1	1	1	1	30	17	1.76471
PF06418.9	CTP synthase N-terminus	1	1	1	1	2	2	2	2	1	1	1	1	1	1	1	1	1	1	1	1	1	1	1	1	1	1	2	1	1	1	1	1	1	1	0	2	1	1	1	1	1	1	30	17	1.76471
PF04935.7	Surfeit locus protein 6	1	1	1	1	2	2	2	2	1	1	1	1	1	1	1	1	1	1	1	1	1	1	1	1	1	1	2	1	1	1	1	1	1	1	1	1	1	1	1	1	1	1	30	17	1.76471
PF09797.4	N-acetyltransferase B complex (NatB) non catalytic subunit	1	1	0	1	3	3	2	2	1	1	1	1	1	1	1	1	0	1	1	1	1	1	1	1	1	1	2	1	1	1	1	1	1	1	1	1	1	1	1	1	1	1	30	17	1.76471
PF03194.10	LUC7 N_terminus	1	1	1	1	1	1	3	3	1	1	1	1	1	1	1	1	1	1	1	1	1	1	1	1	1	1	2	1	1	1	1	1	1	1	1	1	1	1	1	1	1	1	30	17	1.76471
PF13766.1	2-enoyl-CoA Hydratase C-terminal region	1	1	1	1	2	2	2	2	1	1	1	1	1	1	1	1	1	1	1	1	1	1	1	1	1	1	2	1	1	1	1	1	1	1	1	1	1	1	1	1	1	1	30	17	1.76471
PF08147.7	DBP10CT (NUC160) domain	1	1	1	1	2	2	2	2	1	1	1	1	1	1	1	1	1	1	1	1	1	1	1	1	1	1	2	1	1	1	1	1	1	1	1	1	1	1	1	1	1	1	30	17	1.76471
PF12519.3	Protein of unknown function (DUF3722)	1	1	1	1	2	3	2	1	2	1	1	1	1	1	1	1	1	1	0	0	1	1	1	2	1	1	2	1	1	1	1	1	1	1	1	1	1	1	1	1	1	1	30	17	1.76471
PF08155.6	NOGCT (NUC087) domain	1	1	1	1	2	2	2	2	1	1	1	1	1	1	1	1	1	1	1	1	1	1	1	1	1	1	2	1	1	1	1	1	1	1	1	1	1	1	1	1	1	1	30	17	1.76471
PF08149.6	BING4CT (NUC141) domain	1	1	1	1	2	2	2	2	1	1	1	1	1	1	1	1	1	1	1	1	1	1	1	1	1	1	2	1	1	1	1	1	1	1	1	1	1	1	1	1	1	1	30	17	1.76471
PF14853.1	Fis1 C-terminal tetratricopeptide repeat	1	1	1	1	2	2	2	2	1	1	1	1	1	1	1	1	1	1	1	1	1	1	1	1	1	1	2	1	1	1	1	1	1	1	1	1	1	1	1	1	1	1	30	17	1.76471
PF10197.4	N-terminal domain of CBF1 interacting co-repressor CIR	1	1	1	1	2	2	2	2	1	1	1	1	1	1	1	1	1	1	1	1	1	1	1	1	1	1	2	1	1	1	1	1	1	1	1	1	1	1	1	1	1	1	30	17	1.76471
PF04910.9	Transcriptional repressor TCF25	1	1	1	1	2	2	2	2	1	1	1	1	1	1	1	1	1	1	1	1	1	1	1	1	1	1	2	1	1	1	1	1	1	1	1	1	1	1	1	1	1	1	30	17	1.76471
PF00762.14	Ferrochelatase	1	1	1	1	2	2	2	2	1	1	1	1	1	1	1	1	1	1	1	1	1	1	1	1	1	1	2	1	1	1	1	1	1	1	1	1	1	1	1	1	1	1	30	17	1.76471
PF09262.6	Peroxisome biogenesis factor 1, N-terminal	1	1	1	1	2	2	2	2	1	1	1	1	1	1	1	1	1	1	1	1	1	1	1	1	1	1	2	1	1	1	1	1	1	1	1	1	1	1	1	1	1	1	30	17	1.76471
PF02581.12	Thiamine monophosphate synthase/TENI	1	1	1	1	2	2	2	2	1	1	1	1	1	1	1	1	1	1	1	1	1	1	1	1	1	1	2	1	1	1	1	1	1	1	1	1	1	1	1	1	1	1	30	17	1.76471
PF12619.3	Mini-chromosome maintenance protein 2	1	1	1	1	2	2	2	2	1	1	1	1	1	1	1	1	1	1	1	1	1	1	1	1	1	1	2	1	1	1	1	1	1	1	1	1	1	1	1	1	1	1	30	17	1.76471
PF08752.5	Coatomer gamma subunit appendage platform subdomain	1	1	1	1	2	2	2	2	1	1	1	1	1	1	1	1	1	1	1	1	1	1	1	1	1	1	2	1	1	1	1	1	1	1	1	1	1	1	1	1	1	1	30	17	1.76471
PF06858.9	Nucleolar GTP-binding protein 1 (NOG1)	1	1	1	1	2	2	2	2	1	1	1	1	1	1	1	1	1	1	1	1	1	1	1	1	1	1	2	1	1	1	1	1	1	1	1	1	1	1	1	1	1	1	30	17	1.76471
PF03997.7	VPS28 protein	1	1	1	1	2	2	2	2	1	1	1	1	1	1	1	1	1	1	1	1	1	1	1	1	1	1	2	1	1	1	1	1	1	1	1	1	1	1	1	1	1	1	30	17	1.76471
PF05189.8	RNA 3'-terminal phosphate cyclase (RTC), insert domain	1	1	1	1	2	2	2	2	1	1	1	1	1	1	1	1	1	1	1	1	1	1	1	1	1	1	2	2	1	1	1	1	1	1	1	1	1	1	1	1	0	1	30	17	1.76471
PF01894.12	Uncharacterised protein family UPF0047	1	1	1	1	2	2	2	2	1	1	1	1	1	1	1	1	1	1	1	1	1	1	1	1	1	1	2	1	1	1	1	1	1	2	1	0	1	1	1	1	1	1	30	17	1.76471
PF01503.12	Phosphoribosyl-ATP pyrophosphohydrolase	1	1	1	1	2	2	2	2	1	1	1	1	1	1	1	1	1	1	1	1	1	1	1	1	1	1	2	1	1	1	1	1	1	1	1	1	1	1	1	1	1	1	30	17	1.76471
PF01592.11	NifU-like N terminal domain	1	1	1	1	2	2	2	2	1	1	1	1	1	1	1	1	1	1	1	1	1	1	1	1	1	1	2	1	1	1	1	1	1	1	0	2	1	1	1	1	1	1	30	17	1.76471
PF14671.1	Dual specificity protein phosphatase, N-terminal half	1	1	1	1	2	2	2	2	1	1	1	1	1	1	1	1	1	1	1	1	1	1	1	1	1	1	2	1	1	1	1	1	1	1	1	1	1	1	1	1	1	1	30	17	1.76471
PF00953.16	Glycosyl transferase family 4	1	1	1	1	2	2	2	2	1	1	1	1	1	1	1	1	1	1	1	1	1	1	1	1	1	1	2	1	1	1	1	1	1	1	1	1	1	1	1	1	1	1	30	17	1.76471
PF12936.2	KRI1-like family C-terminal	1	1	1	1	2	2	2	2	1	1	1	1	1	1	1	1	1	1	1	1	1	1	1	1	1	1	2	1	1	1	1	1	1	1	1	1	1	1	1	1	1	1	30	17	1.76471
PF02167.10	Cytochrome C1 family	1	1	1	1	2	2	2	2	1	1	1	1	1	1	1	1	1	1	1	1	1	1	1	1	1	1	2	1	1	1	1	1	1	1	1	1	1	1	1	1	1	1	30	17	1.76471
PF11788.3	39S mitochondrial ribosomal protein L46	1	1	1	1	2	2	2	2	1	1	1	1	1	1	1	1	1	1	1	1	1	1	1	1	1	1	2	1	1	1	1	1	1	1	1	1	1	1	1	1	1	1	30	17	1.76471
PF12246.3	Temperature dependent protein affecting M2 dsRNA replication	1	1	1	1	2	2	2	2	1	1	1	1	1	1	1	1	1	1	1	1	1	1	1	1	1	1	2	1	1	1	1	1	1	1	1	1	1	1	1	1	1	1	30	17	1.76471
PF09358.5	Ubiquitin-activating enzyme e1 C-terminal domain	1	1	1	1	2	2	2	2	1	1	1	1	1	1	1	1	1	1	1	1	1	1	1	1	1	1	2	1	1	1	1	1	1	1	1	1	1	1	1	1	1	1	30	17	1.76471
PF06391.8	CDK-activating kinase assembly factor MAT1	1	1	1	1	2	2	2	2	1	1	2	1	1	1	1	1	0	1	1	1	1	1	1	1	1	1	2	1	1	1	1	1	1	1	1	1	1	1	1	1	1	1	30	17	1.76471
PF03398.9	Regulator of Vps4 activity in the MVB pathway	1	1	1	1	2	2	1	2	1	1	2	2	1	1	1	0	1	1	1	1	1	1	1	1	1	1	2	2	1	1	1	1	1	1	0	1	1	1	2	1	1	0	30	17	1.76471
PF11698.3	V-ATPase subunit H	1	1	1	1	2	2	2	2	1	1	1	1	1	1	1	1	1	1	1	1	1	1	1	1	1	1	2	1	1	1	1	1	1	1	1	1	1	1	1	1	1	1	30	17	1.76471
PF14691.1	Dihydroprymidine dehydrogenase domain II, 4Fe-4S cluster	1	1	1	1	2	2	2	2	1	1	1	1	1	1	1	1	1	1	1	1	1	1	1	1	1	1	2	1	1	1	1	2	1	1	1	1	1	1	1	1	1	0	30	17	1.76471
PF10193.4	Telomere length regulation protein	1	1	1	1	2	2	2	2	1	1	1	1	1	1	1	1	1	1	1	1	1	1	1	1	1	1	2	1	1	1	1	1	1	1	1	1	1	1	1	1	1	1	30	17	1.76471
PF10236.4	Mitochondrial ribosomal death-associated protein 3	1	1	1	1	2	2	2	2	1	1	1	1	1	1	1	1	1	1	1	1	1	1	1	1	1	1	2	1	1	1	1	1	1	1	1	1	1	1	1	1	1	1	30	17	1.76471
PF14698.1	Argininosuccinate lyase C-terminal	1	1	1	1	2	2	2	2	1	1	1	1	1	1	1	1	1	1	1	1	1	1	1	1	1	1	2	1	1	1	1	1	1	1	1	1	1	1	1	1	1	1	30	17	1.76471
PF05093.8	Cytokine-induced anti-apoptosis inhibitor 1, Fe-S biogenesis	1	1	1	1	2	2	2	2	1	1	1	1	1	1	1	1	1	1	1	1	1	1	1	1	1	1	2	1	1	1	1	1	1	1	1	1	1	1	1	1	1	1	30	17	1.76471
PF08069.7	Ribosomal S13/S15 N-terminal domain	1	1	1	1	2	2	2	2	1	1	1	1	1	1	1	1	1	1	1	1	1	1	1	1	1	1	2	1	1	1	1	1	1	0	2	1	1	1	1	1	1	1	30	17	1.76471
PF01743.15	Poly A polymerase head domain	1	1	1	1	2	2	2	2	1	1	1	1	1	1	1	1	1	1	1	1	1	1	1	1	1	1	2	1	1	1	1	1	1	1	2	1	1	0	1	1	1	1	30	17	1.76471
PF06046.8	Exocyst complex component Sec6	1	1	1	1	2	2	2	2	1	1	1	1	1	1	1	1	1	1	1	1	1	1	1	1	1	1	2	1	1	1	1	1	1	1	1	1	1	1	1	1	1	1	30	17	1.76471
PF03690.8	Uncharacterised protein family (UPF0160)	1	1	1	1	2	2	2	2	1	1	1	1	1	1	1	1	1	1	1	1	1	1	1	1	1	1	2	1	1	1	1	1	1	1	1	1	1	1	1	1	1	1	30	17	1.76471
PF01165.15	Ribosomal protein S21	1	1	1	1	2	2	2	2	1	1	1	1	1	1	1	1	1	1	1	1	1	1	1	1	1	1	2	1	1	1	1	1	1	1	1	1	1	1	1	1	1	1	30	17	1.76471
PF04031.8	Las1-like	1	1	1	1	2	2	2	2	1	1	1	1	1	1	1	1	1	1	1	1	1	1	1	1	1	1	2	1	1	1	1	1	1	1	1	1	1	1	1	1	1	1	30	17	1.76471
PF04037.8	Domain of unknown function (DUF382)	1	1	1	1	2	2	2	2	1	1	1	1	1	1	1	1	1	1	1	1	1	1	1	1	1	1	2	1	1	1	1	1	1	1	1	1	1	1	1	1	1	1	30	17	1.76471
PF02843.11	Phosphoribosylglycinamide synthetase, C domain	1	1	1	1	2	2	2	2	1	1	1	1	1	1	1	1	1	1	1	1	1	1	1	1	1	1	2	1	1	1	1	1	1	1	1	1	1	1	1	1	1	1	30	17	1.76471
PF04718.10	Mitochondrial ATP synthase g subunit	1	1	1	1	2	2	2	2	1	1	1	1	1	1	1	1	1	1	1	1	1	1	1	1	1	1	2	1	1	1	1	1	1	1	1	1	1	1	1	1	1	1	30	17	1.76471
PF06741.8	LsmAD domain	1	1	1	1	2	2	2	2	1	1	1	1	1	1	1	1	1	1	1	1	1	1	1	1	1	1	2	1	1	1	1	1	1	1	1	1	1	1	1	1	1	1	30	17	1.76471
PF02978.14	Signal peptide binding domain	1	1	1	1	2	2	2	2	1	1	1	1	1	1	1	1	1	1	1	1	1	1	1	1	1	1	2	1	1	1	1	1	1	1	1	1	1	1	1	1	1	1	30	17	1.76471
PF04658.8	TAFII55 protein conserved region	1	1	1	1	2	2	2	2	1	1	1	1	1	1	1	1	1	1	1	1	1	1	1	1	1	1	2	1	1	1	1	1	1	1	1	1	1	1	1	1	1	1	30	17	1.76471
PF00211.15	Adenylate and Guanylate cyclase catalytic domain	1	1	1	1	2	2	2	2	1	1	1	1	1	1	1	1	1	1	1	1	1	1	1	1	1	1	2	1	1	1	1	2	1	1	1	1	1	1	1	1	1	1	30	18	1.66667
PF05008.10	Vesicle transport v-SNARE protein N-terminus	1	1	1	1	2	2	2	2	1	1	1	1	1	1	1	1	1	1	1	1	1	1	1	1	1	1	2	2	1	1	1	1	1	1	1	1	1	1	1	1	1	1	30	18	1.66667
PF00709.16	Adenylosuccinate synthetase	1	1	1	1	2	2	2	2	1	1	1	1	1	1	1	1	1	1	1	1	1	1	1	1	1	1	2	1	1	1	1	1	1	1	1	1	1	1	2	1	1	1	30	18	1.66667
PF01493.14	GXGXG motif	1	1	1	1	2	2	2	2	1	1	1	1	1	1	1	1	1	1	1	1	1	1	1	1	1	1	2	1	1	1	1	2	1	1	2	1	1	1	1	1	1	0	30	18	1.66667
PF10540.4	Munc13 (mammalian uncoordinated) homology domain	1	1	1	1	2	2	2	2	1	1	1	1	1	1	1	1	1	1	1	1	1	1	1	1	1	1	2	1	2	1	1	1	1	1	1	1	1	1	1	1	1	1	30	18	1.66667
PF00316.15	Fructose-1-6-bisphosphatase	1	1	1	1	2	2	2	2	1	1	1	1	1	1	1	1	1	1	1	1	1	1	1	1	1	1	2	1	1	1	1	2	1	1	1	1	1	1	1	1	1	1	30	18	1.66667
PF05221.12	S-adenosyl-L-homocysteine hydrolase	1	1	1	1	2	2	2	2	1	1	1	1	1	1	1	1	1	1	1	1	1	1	1	1	1	1	2	1	1	1	1	2	1	1	1	1	1	1	1	1	1	1	30	18	1.66667
PF02628.10	Cytochrome oxidase assembly protein	1	1	1	1	2	2	2	2	1	1	1	1	1	1	1	1	1	1	1	1	1	1	1	1	1	1	2	1	1	1	1	1	1	1	2	1	1	1	1	1	1	1	30	18	1.66667
PF00290.15	Tryptophan synthase alpha chain	1	1	1	1	2	2	2	2	1	1	1	1	1	1	1	1	1	1	1	1	1	1	1	1	1	1	2	1	1	1	1	1	1	1	2	1	1	1	1	1	1	1	30	18	1.66667
PF01293.15	Phosphoenolpyruvate carboxykinase	1	1	1	1	2	2	2	2	1	1	1	1	1	1	1	1	1	1	1	1	1	1	1	1	1	1	2	1	1	1	1	1	1	1	1	1	1	1	2	1	1	1	30	18	1.66667
PF12353.3	Eukaryotic translation initiation factor 3 subunit G	1	1	1	1	2	2	2	2	1	1	1	1	1	1	1	1	1	1	1	1	1	1	1	1	1	1	2	1	1	1	1	1	1	1	2	1	1	1	1	1	1	1	30	18	1.66667
PF15277.1	Exocyst complex component SEC3 N-terminal PIP2 binding PH	1	1	1	1	2	2	2	2	1	1	1	1	1	1	1	1	1	1	1	1	1	1	1	1	1	1	2	1	1	1	1	2	1	1	1	1	1	1	1	1	1	1	30	18	1.66667
PF04981.8	NMD3 family	1	1	1	1	2	2	2	2	1	1	1	1	1	1	1	1	1	1	1	1	1	1	1	1	1	1	2	1	1	1	1	1	1	1	2	1	1	1	1	1	1	1	30	18	1.66667
PF12781.2	ATP-binding dynein motor region D5	1	1	1	1	2	2	2	2	1	1	1	1	1	1	1	1	1	1	1	1	1	1	1	1	1	1	2	1	1	1	1	2	1	1	1	1	1	1	1	1	1	1	30	18	1.66667
PF10360.4	Protein of unknown function (DUF2433)	1	1	1	1	2	2	2	2	1	1	1	1	1	1	1	1	1	1	1	1	1	1	1	1	1	1	2	1	2	1	1	2	1	1	1	0	1	1	1	1	1	1	30	18	1.66667
PF08153.7	NGP1NT (NUC091) domain	1	1	1	1	2	2	2	2	1	1	1	1	1	1	1	1	1	1	1	1	1	1	1	1	1	1	2	1	1	1	1	1	1	1	2	1	1	1	1	1	1	1	30	18	1.66667
PF11718.3	Pre-mRNA 3'-end-processing endonuclease polyadenylation factor C-term	1	1	1	1	2	2	2	2	1	1	1	1	1	1	1	1	1	1	1	1	1	1	1	1	1	1	2	1	1	1	1	1	1	1	1	2	1	1	1	1	1	1	30	18	1.66667
PF11916.3	Vacuolar protein 14 C-terminal Fig4p binding	1	1	1	1	2	2	2	2	1	1	1	1	1	1	1	1	1	1	1	1	1	1	1	1	1	1	2	1	1	1	1	3	1	1	1	1	1	1	1	1	1	0	30	18	1.66667
PF10397.4	Adenylosuccinate lyase C-terminus	1	1	1	1	2	2	2	2	1	1	1	1	1	1	1	1	1	1	1	1	1	1	1	1	1	1	2	1	1	1	1	1	1	2	1	1	1	1	1	1	1	1	30	18	1.66667
PF08418.5	DNA polymerase alpha subunit B N-terminal	1	1	1	1	2	2	2	2	1	1	1	1	1	1	1	1	1	1	1	1	1	1	1	1	1	1	2	1	1	1	1	1	1	1	1	1	1	1	1	1	1	2	30	18	1.66667
PF08552.6	Inositolphosphorylceramide synthase subunit Kei1	1	1	1	1	2	2	2	2	1	1	1	1	1	1	1	1	1	1	1	1	1	1	1	1	1	1	3	1	1	1	1	1	1	1	1	1	1	1	1	1	1	1	30	18	1.66667
PF14370.1	C-terminal topoisomerase domain	1	1	1	1	2	2	2	2	1	1	1	1	1	1	1	1	1	1	1	1	1	1	1	1	1	1	2	1	1	1	1	2	1	1	1	1	1	1	1	1	1	1	30	18	1.66667
PF02637.13	GatB domain	1	1	1	1	1	1	2	2	1	1	2	2	1	1	1	1	1	1	1	1	1	1	1	1	1	1	2	2	1	1	1	1	1	1	1	1	1	1	1	1	1	1	30	18	1.66667
PF09785.4	Prp31 C terminal domain	1	1	1	1	2	2	2	2	1	1	1	1	1	1	1	1	1	1	1	1	1	1	1	1	1	1	2	1	1	1	1	1	1	1	2	1	1	1	1	1	1	1	30	18	1.66667
PF01916.12	Deoxyhypusine synthase	1	1	1	1	2	2	2	2	1	1	1	1	1	1	1	1	1	1	1	1	1	1	1	1	1	1	2	1	1	1	1	1	1	1	2	1	1	1	1	1	1	1	30	18	1.66667
PF04078.8	Cell differentiation family, Rcd1-like	1	1	1	1	2	2	2	2	1	1	1	1	1	1	1	1	1	1	1	1	1	1	1	1	1	1	2	1	1	1	1	1	1	1	2	1	1	1	1	1	1	1	30	18	1.66667
PF01992.11	ATP synthase (C/AC39) subunit	1	1	1	1	2	2	2	2	1	1	1	1	1	1	1	1	1	1	1	1	1	1	1	1	1	1	2	1	1	1	1	1	1	1	2	1	1	1	1	1	1	1	30	18	1.66667
PF05875.7	Ceramidase	1	1	1	1	2	2	2	2	1	1	1	1	1	1	1	1	1	1	1	1	1	1	1	1	1	1	2	1	1	1	1	1	1	1	3	2	1	1	1	1	0	0	30	18	1.66667
PF08164.7	Apoptosis-antagonizing transcription factor, C-terminal	1	1	1	1	2	2	2	2	1	1	1	1	1	1	1	1	1	1	1	1	1	1	1	1	1	1	2	1	1	1	1	1	1	1	1	1	1	1	2	1	1	1	30	18	1.66667
PF01634.13	ATP phosphoribosyltransferase	1	1	1	1	2	2	2	2	1	1	1	1	1	1	1	1	1	1	1	1	1	1	1	1	1	1	2	1	1	1	1	2	1	1	1	1	1	1	1	1	1	1	30	18	1.66667
PF01016.14	Ribosomal L27 protein	1	1	1	1	2	2	2	2	1	1	1	1	1	1	1	1	1	1	1	1	1	1	1	1	1	1	2	1	1	1	1	1	2	1	1	1	1	1	1	1	1	1	30	18	1.66667
PF07535.7	DBF zinc finger	1	1	1	1	2	2	2	2	1	1	1	1	1	1	1	1	1	1	1	1	1	1	1	1	1	1	2	1	1	1	1	1	1	1	2	1	1	1	1	1	1	1	30	18	1.66667
PF02630.9	SCO1/SenC	1	1	1	1	2	2	2	2	1	1	1	1	1	1	1	1	1	1	1	1	1	1	1	1	1	1	2	1	1	1	1	1	1	1	1	2	1	1	1	1	1	1	30	18	1.66667
PF05007.8	Mannosyltransferase (PIG-M)	1	1	1	1	2	2	2	2	1	1	1	1	1	1	1	1	1	1	1	1	1	1	1	1	1	1	2	1	2	1	1	1	1	1	1	1	1	1	1	1	1	1	30	18	1.66667
PF12777.2	Microtubule-binding stalk of dynein motor	1	1	1	1	2	2	2	2	1	1	1	1	1	1	1	1	1	1	1	1	1	1	1	1	1	1	2	1	1	1	1	2	1	1	1	1	1	1	1	1	1	1	30	18	1.66667
PF14632.1	Acidic N-terminal SPT6	1	1	1	1	2	2	2	2	1	1	1	1	1	1	1	1	1	1	1	1	1	1	1	1	1	1	2	1	1	1	1	1	1	1	2	1	1	1	1	1	1	1	30	18	1.66667
PF01028.15	Eukaryotic DNA topoisomerase I, catalytic core	1	1	1	1	2	2	2	2	1	1	1	1	1	1	1	1	1	1	1	1	1	1	1	1	1	1	2	1	1	1	1	2	1	1	1	1	1	1	1	1	1	1	30	18	1.66667
PF01929.12	Ribosomal protein L14	1	1	1	1	2	2	2	2	1	1	1	1	1	1	1	1	1	1	1	1	1	1	1	1	1	1	2	1	1	1	1	1	1	1	1	2	1	1	1	1	1	1	30	18	1.66667
PF02436.13	Conserved carboxylase domain	1	1	1	1	2	2	2	2	1	1	1	1	1	1	1	1	1	1	1	1	1	1	1	1	1	1	2	1	1	1	1	1	1	1	1	2	1	1	1	1	1	1	30	18	1.66667
PF08393.8	Dynein heavy chain, N-terminal region 2	1	1	1	1	2	2	2	2	1	1	1	1	1	1	1	1	1	1	1	1	1	1	1	1	1	1	2	1	1	1	1	2	1	1	2	1	1	1	1	1	0	1	30	18	1.66667
PF09280.6	XPC-binding domain	1	1	1	1	2	2	2	2	1	1	1	1	1	1	1	1	1	1	1	1	1	1	1	1	1	1	2	1	1	1	1	1	1	1	2	1	1	1	1	1	1	1	30	18	1.66667
PF01159.14	Ribosomal protein L6e	1	1	1	1	2	2	2	2	1	1	1	1	1	1	1	1	1	1	1	1	1	1	1	1	1	1	2	1	1	1	1	1	1	1	1	2	1	1	1	1	1	1	30	18	1.66667
PF01280.15	Ribosomal protein L19e	1	1	1	1	2	2	2	2	1	1	1	1	1	1	1	1	1	1	1	1	1	1	1	1	1	1	2	1	1	1	1	1	1	1	1	2	1	1	1	1	1	1	30	18	1.66667
PF05182.8	Fip1 motif	1	1	1	1	2	2	2	2	1	1	1	1	1	1	1	1	1	1	1	1	1	1	1	1	1	1	2	1	1	1	1	1	1	1	2	1	1	1	1	1	1	1	30	18	1.66667
PF08630.5	Dfp1/Him1, central region	1	1	1	1	2	2	2	2	1	1	1	1	1	1	1	1	1	1	1	1	1	1	1	1	1	1	2	1	1	1	1	1	1	1	2	1	1	1	1	1	1	1	30	18	1.66667
PF02284.11	Cytochrome c oxidase subunit Va	1	1	1	1	2	2	2	2	1	1	1	1	1	1	1	1	1	1	1	1	1	1	1	1	1	1	2	1	1	1	1	2	1	1	1	1	1	1	1	1	1	1	30	18	1.66667
PF08632.5	Activator of mitotic machinery Cdc14 phosphatase activation C-term	1	1	1	1	2	2	2	2	1	1	1	1	1	1	1	1	1	1	1	1	1	1	1	1	1	1	2	1	1	1	1	2	1	1	1	2	1	1	1	1	0	1	30	18	1.66667
PF04046.11	PSP	1	1	1	1	2	2	2	2	1	1	1	1	1	1	1	1	1	1	1	1	1	1	1	1	1	1	2	1	1	1	1	1	1	1	2	1	1	1	1	1	1	1	30	18	1.66667
PF08606.6	Prp19/Pso4-like	1	1	1	1	2	2	2	2	1	1	1	1	1	1	1	1	1	1	1	1	1	1	1	1	1	1	2	1	1	2	1	1	1	1	1	1	1	1	1	1	1	1	30	18	1.66667
PF01199.13	Ribosomal protein L34e	1	1	1	1	2	2	2	2	1	1	1	1	1	1	1	1	1	1	1	1	1	1	1	1	1	1	2	1	1	1	1	1	1	1	1	2	1	1	1	1	1	1	30	18	1.66667
PF07928.7	Vps54-like protein	1	1	1	1	2	2	2	2	1	1	1	1	1	1	1	1	1	1	1	1	1	1	1	1	1	1	2	1	1	1	1	1	1	1	1	0	1	2	2	1	1	1	30	18	1.66667
PF01259.13	SAICAR synthetase	1	1	1	1	2	2	2	2	1	1	1	1	1	1	1	1	1	1	1	1	1	1	1	1	1	1	2	1	1	1	1	1	1	1	1	1	1	2	1	1	1	1	30	18	1.66667
PF00235.14	Profilin	1	1	1	1	2	2	2	2	1	1	1	1	1	1	1	1	1	1	1	1	1	1	1	1	1	1	2	1	1	1	1	2	1	0	1	1	1	1	1	1	2	1	30	18	1.66667
PF02940.10	mRNA capping enzyme, beta chain	1	2	1	1	2	2	1	2	1	1	2	1	1	0	1	1	1	1	1	1	1	1	1	1	1	1	2	1	1	1	1	1	1	1	1	2	1	1	1	1	1	1	30	18	1.66667
PF12719.2	Nuclear condensing complex subunits, C-term domain	1	1	1	1	2	2	2	2	1	1	1	1	1	1	1	1	1	1	1	1	1	1	1	1	1	1	2	3	1	1	1	1	1	1	1	1	1	1	1	1	1	1	30	19	1.57895
PF03332.8	Eukaryotic phosphomannomutase	1	1	1	1	2	2	2	2	1	1	1	1	1	1	1	1	1	1	1	1	1	1	1	1	1	1	2	2	1	1	1	1	1	1	1	1	1	2	1	1	1	1	30	19	1.57895
PF00189.15	Ribosomal protein S3, C-terminal domain	1	1	1	1	2	2	2	2	1	1	1	1	1	1	1	1	1	1	1	1	1	1	1	1	1	1	2	1	1	1	1	1	1	1	2	1	2	1	1	1	1	1	30	19	1.57895
PF01381.17	Helix-turn-helix	1	1	1	1	2	2	2	2	1	1	1	1	1	1	1	1	1	1	1	1	1	1	1	1	1	1	2	3	1	1	1	2	1	1	1	1	1	1	1	1	0	1	30	19	1.57895
PF02263.14	Guanylate-binding protein, N-terminal domain	1	1	1	1	2	2	2	2	1	1	1	1	1	1	1	1	1	1	1	1	1	1	1	1	1	1	2	2	1	1	1	1	1	1	1	1	1	1	1	2	1	1	30	19	1.57895
PF13299.1	Cleavage and polyadenylation factor 2 C-terminal	1	1	1	1	2	2	2	2	1	1	1	1	1	1	1	1	1	1	1	1	1	1	1	1	1	1	2	1	1	1	1	2	1	1	2	1	1	1	1	1	1	1	30	19	1.57895
PF00917.21	MATH domain	1	1	1	1	2	2	2	2	1	1	1	1	1	1	1	1	1	1	1	1	1	1	1	1	1	1	2	1	1	1	1	1	1	1	2	1	1	1	2	1	1	1	30	19	1.57895
PF02431.10	Chalcone-flavanone isomerase	1	1	1	1	2	2	2	2	1	1	1	1	1	1	1	1	1	1	1	1	1	1	1	1	1	1	2	1	1	1	1	1	1	1	2	2	1	1	1	1	1	1	30	19	1.57895
PF00635.21	MSP (Major sperm protein) domain	1	1	1	1	2	2	2	2	1	1	1	1	1	1	1	1	1	1	1	1	1	1	1	1	1	1	2	3	1	1	1	1	1	0	1	2	1	1	1	1	1	1	30	19	1.57895
PF12807.2	Translation initiation factor eIF3 subunit 135	1	1	1	1	2	2	2	2	1	1	1	1	1	1	1	1	1	1	1	1	1	1	1	1	1	1	4	0	1	1	1	1	1	1	1	2	1	1	1	1	1	1	30	19	1.57895
PF01680.12	SOR/SNZ family	1	1	1	1	2	2	2	2	1	1	1	1	1	1	1	1	1	1	1	1	1	1	1	1	1	1	2	1	1	1	1	1	1	1	1	3	1	1	1	1	1	1	30	19	1.57895
PF07065.9	D123	1	1	1	1	2	2	2	2	1	1	1	1	1	1	1	1	1	1	1	1	1	1	1	1	1	1	2	1	1	1	2	1	1	1	1	1	1	2	1	1	1	1	30	19	1.57895
PF06026.9	Ribose 5-phosphate isomerase A (phosphoriboisomerase A)	1	1	1	1	2	2	2	2	1	1	1	1	1	1	1	1	1	1	1	1	1	1	1	1	1	1	2	1	1	1	1	2	1	1	1	1	1	1	1	1	1	2	30	19	1.57895
PF07521.7	RNA-metabolising metallo-beta-lactamase	1	1	1	1	2	2	2	2	1	1	1	1	1	1	1	1	1	1	1	1	1	1	1	1	1	1	2	1	1	1	1	3	1	1	1	1	1	1	1	1	1	1	30	19	1.57895
PF01238.16	Phosphomannose isomerase type I	1	1	1	1	2	2	2	2	1	1	1	1	1	1	1	1	1	1	1	1	1	1	1	1	1	1	2	1	2	1	1	2	1	1	1	1	1	1	1	1	1	1	30	19	1.57895
PF00670.16	S-adenosyl-L-homocysteine hydrolase, NAD binding domain	1	1	1	1	2	2	2	2	1	1	1	1	1	1	1	1	1	1	1	1	1	1	1	1	1	1	2	1	1	1	1	2	1	2	1	1	1	1	1	1	1	1	30	19	1.57895
PF00833.13	Ribosomal S17	1	1	1	1	2	2	2	2	1	1	1	1	1	1	1	1	1	1	1	1	1	1	1	1	1	1	2	1	1	1	1	1	1	1	2	2	1	1	1	1	1	1	30	19	1.57895
PF00218.16	Indole-3-glycerol phosphate synthase	1	1	1	1	2	2	2	2	1	1	1	1	1	1	1	1	1	1	1	1	1	1	1	1	1	1	2	2	1	1	1	2	1	1	1	1	1	1	1	1	1	1	30	19	1.57895
PF02910.15	Fumarate reductase flavoprotein C-term	1	1	1	1	2	2	2	2	1	1	1	1	1	1	1	1	1	1	1	1	1	1	1	1	1	1	4	1	1	1	1	1	1	1	1	2	1	0	1	1	1	1	30	19	1.57895
PF03999.7	Microtubule associated protein (MAP65/ASE1 family)	1	1	1	1	2	2	2	2	1	1	1	1	1	1	1	1	1	1	1	1	1	1	1	1	1	1	2	1	1	1	1	1	1	1	2	1	2	1	1	1	1	1	30	19	1.57895
PF09346.5	SMI1 / KNR4 family (SUKH-1)	1	1	1	1	2	2	2	2	1	1	1	1	1	1	1	1	1	1	1	1	1	1	1	1	1	1	4	1	1	1	1	1	1	1	1	1	1	1	1	1	1	1	30	19	1.57895
PF02110.10	Hydroxyethylthiazole kinase family	1	1	1	1	2	2	2	2	1	1	1	1	1	1	1	1	1	1	1	1	1	1	1	1	1	1	2	1	1	1	1	2	1	1	1	1	1	1	1	1	1	2	30	19	1.57895
PF14633.1	SH2 domain	1	1	1	1	2	2	2	2	1	1	1	1	1	1	1	1	1	1	1	1	1	1	1	1	1	1	2	3	1	1	1	1	1	1	1	1	1	1	1	1	1	1	30	19	1.57895
PF14630.1	Origin recognition complex (ORC) subunit 5 C-terminus	1	1	1	1	2	2	2	2	1	1	1	1	1	1	1	1	1	1	1	1	1	1	1	1	1	1	2	1	1	1	1	2	1	2	1	1	1	1	1	1	1	1	30	19	1.57895
PF08622.5	Svf1-like	1	1	1	1	2	2	2	2	1	1	1	1	1	1	1	1	1	1	1	1	1	1	1	1	1	1	2	1	1	1	1	1	1	1	1	3	1	1	1	1	1	1	30	19	1.57895
PF05021.10	NPL4 family	1	1	1	1	2	2	2	2	1	1	1	1	1	1	1	1	1	1	1	1	1	1	1	1	1	1	2	1	1	1	1	2	1	1	2	1	1	1	1	1	1	1	30	19	1.57895
PF05746.10	DALR anticodon binding domain	1	1	1	1	2	2	2	2	1	1	1	1	1	1	1	1	1	1	1	1	1	1	1	1	1	1	2	1	1	1	1	1	1	1	1	2	1	1	2	1	1	1	30	19	1.57895
PF10415.4	Fumarase C C-terminus	1	1	1	1	2	2	2	2	1	1	1	1	1	1	1	1	1	1	1	1	1	1	1	1	1	1	4	1	1	1	1	1	1	1	1	1	1	1	1	1	1	1	30	19	1.57895
PF02545.9	Maf-like protein	1	1	1	1	2	2	2	2	1	1	1	1	1	1	1	1	1	1	1	1	1	1	1	1	1	1	2	2	1	1	1	1	1	1	1	1	1	1	1	1	1	2	30	19	1.57895
PF04934.9	MED6 mediator sub complex component	1	1	1	1	1	1	2	2	1	1	2	2	1	1	1	1	1	1	1	1	1	1	1	1	1	1	4	1	1	1	1	1	1	1	1	1	1	1	1	1	1	1	30	19	1.57895
PF01251.13	Ribosomal protein S7e	1	1	1	1	1	2	1	2	1	1	1	2	2	1	1	1	1	1	1	1	1	1	1	1	1	1	2	1	1	1	1	1	2	1	1	2	1	1	1	1	1	1	30	19	1.57895
PF09769.4	Apolipoprotein O	2	1	1	1	2	2	2	2	1	1	0	1	0	1	1	2	1	1	1	1	1	1	1	1	1	1	4	1	1	1	1	1	1	1	1	1	1	1	1	1	1	1	30	19	1.57895
PF14639.1	Holliday-junction resolvase-like of SPT6	1	1	1	1	2	2	2	2	1	1	1	1	1	1	1	1	1	1	1	1	1	1	1	1	1	1	2	1	2	1	1	1	1	1	1	1	1	1	1	1	1	2	30	19	1.57895
PF07492.6	Neutral trehalase Ca2+ binding domain	1	1	1	1	2	2	2	2	1	1	1	1	1	1	1	1	1	1	1	1	1	1	1	1	1	1	2	1	1	1	1	1	1	1	2	2	1	1	1	1	1	1	30	19	1.57895
PF05625.6	PAXNEB protein	1	1	1	1	2	2	2	2	1	1	1	1	1	1	1	1	1	1	1	1	1	1	1	1	1	1	2	1	1	1	1	1	2	1	1	1	1	2	1	2	1	1	30	20	1.5
PF02966.11	Mitosis protein DIM1	1	1	1	1	2	2	2	2	1	1	1	1	1	0	1	1	1	2	1	1	1	1	1	1	1	1	2	1	1	1	1	2	1	1	2	2	1	1	1	1	1	1	30	20	1.5
PF03587.9	EMG1/NEP1 methyltransferase	1	1	1	1	2	2	2	2	1	1	1	1	1	1	1	1	1	1	1	1	1	1	1	1	1	1	2	3	1	1	1	2	1	1	1	1	1	1	1	1	1	1	30	20	1.5
PF04098.10	Rad52/22 family double-strand break repair protein	1	2	1	1	2	2	2	2	1	1	1	1	1	1	1	1	1	1	0	1	1	1	1	1	1	1	4	1	1	1	1	1	1	1	1	2	1	1	1	1	1	1	30	20	1.5
PF00393.14	6-phosphogluconate dehydrogenase, C-terminal domain	1	1	1	1	2	2	2	2	1	1	1	1	1	1	1	1	1	1	1	1	1	1	1	1	1	1	2	1	1	1	1	2	1	1	1	2	1	1	2	1	1	1	30	20	1.5
PF03643.10	Vacuolar protein sorting-associated protein 26	1	1	1	1	2	2	2	2	1	1	1	1	1	1	1	1	1	1	1	1	1	1	1	1	1	1	2	1	1	2	1	1	4	1	0	1	1	1	1	1	1	1	30	20	1.5
PF01092.14	Ribosomal protein S6e	1	1	1	1	2	2	2	2	1	1	1	1	1	1	1	1	1	1	1	1	1	1	1	1	1	1	2	1	1	1	1	3	1	1	1	2	1	1	1	1	1	1	30	20	1.5
PF00224.16	Pyruvate kinase, barrel domain	1	1	1	1	2	2	2	2	1	1	1	1	1	1	1	1	1	1	1	1	1	1	1	1	1	1	2	1	2	1	1	2	1	1	1	2	1	1	1	1	1	1	30	20	1.5
PF10559.4	Plug domain of Sec61p	1	1	1	1	2	2	2	2	1	1	1	1	1	1	1	1	1	1	1	1	1	1	1	1	1	1	4	1	1	1	1	1	1	1	2	2	1	1	0	1	1	1	30	20	1.5
PF00647.14	Elongation factor 1 gamma, conserved domain	1	1	1	1	2	2	2	2	1	1	1	1	1	1	1	1	1	1	1	1	1	1	1	1	1	1	4	1	1	1	1	1	1	1	1	2	1	1	1	1	1	1	30	20	1.5
PF08596.5	Lethal giant larvae(Lgl) like, C-terminal	1	1	1	1	2	2	2	2	1	1	1	1	1	1	1	1	1	1	1	1	1	1	1	1	1	1	2	1	1	2	1	2	1	1	1	2	1	1	1	1	2	0	30	20	1.5
PF09110.6	HAND	1	1	1	1	2	2	2	2	1	1	1	1	1	1	1	1	1	1	1	1	1	1	1	1	1	1	4	1	1	1	1	1	1	1	1	2	1	1	1	1	1	1	30	20	1.5
PF01466.14	Skp1 family, dimerisation domain	1	1	1	1	2	2	2	2	1	1	1	1	1	1	1	1	1	1	1	1	1	1	1	1	1	1	2	3	1	1	1	2	1	1	1	1	1	1	1	1	1	1	30	20	1.5
PF12157.3	Protein of unknown function (DUF3591)	1	1	1	1	2	2	2	2	1	1	1	1	1	1	1	1	1	1	1	1	1	1	1	1	1	1	4	1	1	1	1	1	1	1	2	1	1	1	1	1	1	1	30	20	1.5
PF01833.19	IPT/TIG domain	1	1	1	1	2	2	2	2	1	1	1	1	1	1	1	1	1	1	1	1	1	1	1	1	1	1	2	1	1	2	1	2	1	1	1	2	1	1	1	1	1	1	30	20	1.5
PF02887.11	Pyruvate kinase, alpha/beta domain	1	1	1	1	2	2	2	2	1	1	1	1	1	1	1	1	1	1	1	1	1	1	1	1	1	1	2	1	2	1	1	2	1	1	1	2	1	1	1	1	1	1	30	20	1.5
PF07064.8	RIC1	1	1	1	1	2	2	2	2	1	1	1	1	1	1	1	1	1	1	1	1	1	1	1	1	1	1	2	1	1	1	1	1	2	2	2	1	1	1	1	1	1	1	30	20	1.5
PF09111.5	SLIDE	1	1	1	1	2	2	2	2	1	1	1	1	1	1	1	1	1	1	1	1	1	1	1	1	1	1	4	1	1	1	1	1	1	1	1	2	1	1	1	1	1	1	30	20	1.5
PF14288.1	1,3-beta-glucan synthase subunit FKS1, domain-1	1	1	1	1	2	2	2	2	1	1	1	1	1	1	1	1	1	1	1	1	1	1	1	1	1	1	6	2	1	1	1	1	1	1	0	3	1	0	1	1	1	0	30	21	1.42857
PF00521.15	DNA gyrase/topoisomerase IV, subunit A	1	1	1	1	1	2	1	4	1	1	1	1	1	1	1	1	1	1	1	1	1	1	1	1	1	1	2	3	1	1	1	2	1	1	2	1	1	1	1	1	1	1	30	21	1.42857
PF01483.15	Proprotein convertase P-domain	1	1	1	1	2	2	2	2	1	1	1	1	1	1	1	1	1	1	1	1	1	1	1	1	1	1	2	3	1	1	1	3	1	0	1	1	1	1	2	1	1	1	30	21	1.42857
PF09174.5	Maf1 regulator	1	1	1	1	2	2	2	2	1	1	1	1	1	1	1	1	1	1	1	1	1	1	1	1	1	1	4	1	2	1	1	1	1	1	1	1	1	1	1	1	1	2	30	21	1.42857
PF02733.12	Dak1 domain	1	1	1	1	2	2	2	2	1	1	1	1	1	1	1	1	1	1	1	1	1	1	1	1	1	1	2	1	2	1	1	2	1	1	1	2	1	1	1	1	1	2	30	21	1.42857
PF02538.9	Hydantoinase B/oxoprolinase	1	1	1	1	2	2	2	2	1	1	1	1	1	1	1	1	1	1	1	1	1	1	1	1	1	1	2	1	4	1	1	2	1	1	1	1	1	1	1	1	1	1	30	21	1.42857
PF06480.10	FtsH Extracellular	1	1	1	1	2	2	2	2	1	1	1	1	1	1	1	1	1	1	1	1	1	1	1	1	1	1	4	1	2	1	1	1	1	1	1	2	1	1	1	1	1	1	30	21	1.42857
PF05529.7	B-cell receptor-associated protein 31-like	1	1	1	1	2	2	2	2	1	1	1	1	1	1	1	1	1	1	1	1	1	1	1	1	1	1	4	1	1	1	1	1	1	1	1	3	1	1	1	1	1	1	30	21	1.42857
PF08311.7	Mad3/BUB1 homology region 1	1	1	1	1	2	2	2	2	1	1	1	1	1	1	1	1	1	1	1	1	1	1	1	1	1	1	2	2	1	0	1	1	1	1	4	2	1	1	1	1	1	1	30	21	1.42857
PF06813.8	Nodulin-like	1	1	1	1	2	2	2	2	1	1	1	1	1	1	1	1	1	1	1	1	1	1	1	1	1	1	4	1	1	2	1	1	1	1	2	1	1	1	1	1	1	1	30	21	1.42857
PF04387.9	Protein tyrosine phosphatase-like protein, PTPLA	1	1	1	1	2	2	2	2	1	1	1	1	1	1	1	1	1	1	1	1	1	1	1	1	1	1	6	1	1	1	1	1	1	1	0	1	1	1	2	1	1	1	30	21	1.42857
PF10351.4	Golgi-body localisation protein domain	1	1	1	1	2	2	1	2	1	1	1	1	1	1	1	1	2	1	1	1	1	1	1	1	1	1	4	1	1	1	1	2	1	1	1	3	1	1	1	1	1	0	30	21	1.42857
PF04739.10	5'-AMP-activated protein kinase beta subunit, interation domain	1	1	1	1	2	2	2	2	1	1	1	1	1	1	1	1	1	1	1	1	1	1	1	1	1	1	4	1	1	1	1	1	1	1	1	3	1	1	1	1	1	1	30	21	1.42857
PF02734.12	DAK2 domain	1	1	1	1	2	2	2	2	1	1	1	1	1	1	1	1	1	1	1	1	1	1	1	1	1	1	2	1	2	1	1	2	1	1	1	2	1	1	1	1	1	2	30	21	1.42857
PF00344.15	SecY translocase	1	1	1	1	2	2	2	2	1	1	1	1	1	1	1	1	1	1	1	1	1	1	1	1	1	1	4	1	1	1	1	1	1	1	2	2	1	1	1	1	1	1	30	21	1.42857
PF01775.12	Ribosomal L18ae/LX protein domain	1	1	1	1	1	1	1	2	1	1	2	2	2	1	1	1	1	1	1	1	1	1	1	1	1	1	2	1	1	1	1	2	1	1	2	2	1	1	1	1	2	1	30	21	1.42857
PF00939.14	Sodium:sulfate symporter transmembrane region	1	1	1	1	2	2	2	2	1	1	1	1	1	1	1	1	1	1	1	1	1	1	1	1	1	1	4	1	1	1	1	1	1	1	2	2	1	1	1	1	1	1	30	21	1.42857
PF01885.11	RNA 2'-phosphotransferase, Tpt1 / KptA family	1	1	1	1	2	2	2	2	1	1	1	1	1	1	1	1	1	1	1	1	1	1	1	1	1	1	2	3	1	1	1	2	1	1	1	1	1	2	1	1	1	1	30	21	1.42857
PF03291.11	mRNA capping enzyme	1	1	1	1	2	2	2	2	1	1	1	1	1	1	1	1	1	1	1	1	1	1	1	1	1	1	2	1	1	1	1	2	2	1	2	1	2	1	1	1	1	1	30	21	1.42857
PF10297.4	Minimal binding motif of Hap4 for binding to Hap2/3/5	1	1	1	1	2	2	2	2	1	1	1	1	1	1	1	1	1	1	1	1	1	1	1	1	1	1	6	1	1	1	1	1	1	1	1	2	1	1	1	1	1	1	30	22	1.36364
PF01268.14	Formate--tetrahydrofolate ligase	1	1	1	1	3	2	1	2	1	1	1	1	1	1	1	1	1	1	1	1	1	1	1	1	1	1	4	1	1	1	1	2	1	1	2	2	1	1	1	1	1	1	30	22	1.36364
PF07876.7	Stress responsive A/B Barrel Domain	1	1	1	1	2	2	2	2	1	1	1	1	1	1	1	1	1	1	1	1	1	1	1	1	1	1	0	0	2	2	1	3	2	2	0	0	2	0	2	2	2	2	30	22	1.36364
PF08491.5	Squalene epoxidase	1	1	1	1	2	2	2	2	1	1	1	1	1	1	1	1	1	1	1	1	1	1	1	1	1	1	2	3	2	1	1	3	1	1	1	1	1	1	1	1	1	1	30	22	1.36364
PF06428.6	GDP/GTP exchange factor Sec2p	1	1	1	1	2	2	2	2	1	1	1	1	1	1	1	1	1	1	1	1	1	1	1	1	1	1	2	2	2	1	1	2	1	1	1	1	1	1	2	1	1	2	30	22	1.36364
PF03982.8	Diacylglycerol acyltransferase	1	1	1	1	2	2	2	2	1	1	1	1	1	1	1	1	1	1	1	1	1	1	1	1	1	1	6	1	2	1	1	1	2	0	1	2	1	1	1	1	1	1	30	23	1.30435
PF09359.5	VTC domain	1	1	1	1	2	2	2	2	1	1	1	1	1	1	1	1	1	1	1	1	1	1	1	1	1	1	4	1	1	1	1	2	1	1	1	3	1	1	2	1	1	1	30	23	1.30435
PF04641.7	Rtf2 RING-finger	1	1	1	1	2	2	1	2	1	1	1	0	0	1	1	1	1	2	1	1	1	1	1	2	1	2	2	2	1	2	1	1	2	2	1	0	1	1	1	2	2	2	30	23	1.30435
PF01137.16	RNA 3'-terminal phosphate cyclase	1	1	1	1	2	2	2	2	1	1	1	1	1	1	1	1	1	1	1	1	1	1	1	1	1	1	2	3	1	1	1	3	1	1	1	1	1	1	3	1	1	1	30	23	1.30435
PF08954.6	Domain of unknown function (DUF1900)	1	1	1	1	2	2	2	2	1	1	1	1	1	1	1	1	1	1	1	1	1	1	1	1	1	1	2	1	3	3	1	1	1	1	3	1	1	3	1	1	1	0	30	24	1.25
PF03952.11	Enolase, N-terminal domain	1	1	1	1	2	2	2	2	1	1	1	1	1	1	1	1	1	1	1	1	1	1	1	1	1	1	2	1	3	1	1	3	1	1	1	5	1	0	1	1	1	1	30	24	1.25
PF02359.13	Cell division protein 48 (CDC48), N-terminal domain	1	1	1	1	2	2	2	2	1	1	1	1	1	1	1	1	1	1	1	1	1	1	1	1	1	1	4	1	1	1	1	3	1	1	2	2	1	1	2	1	1	1	30	24	1.25
PF01564.12	Spermine/spermidine synthase	1	1	1	1	2	2	2	2	1	1	1	1	1	1	1	1	1	1	1	1	1	1	1	1	1	1	4	2	1	1	1	2	1	1	2	2	1	1	2	1	1	1	30	24	1.25
PF01487.10	Type I 3-dehydroquinase	1	1	1	1	1	1	1	2	1	1	1	1	1	1	1	1	1	1	1	1	2	2	2	1	1	1	2	1	1	4	1	4	1	1	3	1	1	1	1	1	1	1	30	25	1.2
PF08123.8	Histone methylation protein DOT1	1	1	1	1	2	2	2	2	1	1	1	1	1	1	1	1	1	1	1	1	1	1	1	1	1	1	2	2	1	2	1	1	1	1	4	1	2	2	1	2	1	1	30	25	1.2
PF01968.13	Hydantoinase/oxoprolinase	1	1	1	1	2	2	2	2	1	1	1	1	1	1	1	1	1	1	1	1	1	1	1	1	1	1	2	1	4	1	1	3	1	1	2	1	1	1	3	1	1	1	30	25	1.2
PF08101.6	Domain of unknown function (DUF1708)	1	1	1	1	2	2	2	2	1	1	1	1	1	1	1	1	1	1	1	1	1	1	1	1	1	1	2	3	1	2	2	1	2	2	1	1	2	1	1	2	2	0	30	25	1.2
PF12624.2	N-terminal region of Chorein, a TM vesicle-mediated sorter	1	1	1	1	2	2	2	2	1	1	1	1	1	1	1	1	1	1	1	1	1	1	1	1	1	1	2	2	2	2	2	1	2	2	1	1	2	1	1	2	1	2	30	26	1.15385
PF12436.3	ICP0-binding domain of Ubiquitin-specific protease 7	1	1	1	1	2	2	2	2	1	1	1	1	1	1	1	1	1	1	1	1	1	1	1	1	1	1	2	3	1	1	1	1	1	1	7	1	1	1	2	1	1	1	30	26	1.15385
PF00390.14	Malic enzyme, N-terminal domain	1	1	1	1	2	2	2	2	1	1	1	1	1	1	1	1	1	1	1	1	1	1	1	1	1	1	2	3	3	2	1	3	1	1	2	1	1	1	1	1	1	2	30	26	1.15385
PF00885.14	6,7-dimethyl-8-ribityllumazine synthase	1	1	1	1	2	2	2	2	1	1	1	1	1	1	1	1	1	1	1	1	1	1	1	1	1	1	2	2	2	2	2	2	2	2	1	1	2	0	1	2	2	2	30	27	1.11111
PF02891.15	MIZ/SP-RING zinc finger	1	1	1	1	2	2	2	2	1	1	1	1	1	1	1	1	1	1	1	1	1	1	1	1	1	1	4	1	1	1	1	3	1	1	4	3	1	1	2	1	1	1	30	27	1.11111
PF02580.11	D-Tyr-tRNA(Tyr) deacylase	1	1	1	1	3	2	2	3	1	1	1	0	0	1	1	1	1	1	1	1	1	1	1	1	1	1	4	1	1	2	2	1	1	2	2	1	2	2	1	2	2	1	30	27	1.11111
PF03388.8	Legume-like lectin family	1	1	1	1	2	2	2	2	1	1	1	1	1	1	1	1	1	1	1	1	1	1	1	1	1	1	4	1	2	1	1	2	1	1	3	4	1	1	2	1	1	1	30	27	1.11111
PF01432.15	Peptidase family M3	1	1	1	1	1	1	1	2	1	1	2	2	2	1	1	1	1	1	1	1	1	1	1	1	1	1	4	2	2	1	3	2	1	1	2	2	1	1	2	1	1	1	30	27	1.11111
PF01210.18	NAD-dependent glycerol-3-phosphate dehydrogenase N-terminus	1	1	1	1	2	2	2	2	1	1	1	1	1	1	1	1	1	1	1	1	1	1	1	1	1	1	6	1	2	4	1	1	1	1	0	2	1	1	1	1	2	2	30	27	1.11111
PF00849.17	RNA pseudouridylate synthase	1	1	1	1	2	2	2	2	1	1	1	1	1	1	1	1	1	1	1	1	1	1	1	1	1	1	6	2	1	1	1	2	1	1	2	4	1	1	1	1	1	2	30	28	1.07143
PF08797.6	HIRAN domain	1	1	1	1	2	2	2	2	1	1	1	1	1	1	1	1	1	1	1	1	1	1	1	1	1	1	2	2	2	1	2	3	2	2	1	1	2	1	2	2	2	1	30	28	1.07143
PF04979.9	Protein phosphatase inhibitor 2 (IPP-2)	1	2	1	1	1	2	1	2	1	1	1	1	2	1	1	1	1	1	1	1	1	1	1	1	1	1	2	2	1	2	2	2	2	2	2	1	2	2	1	2	2	2	30	29	1.03448
PF13792.1	Sulfate transporter N-terminal domain with GLY motif	1	1	1	1	2	2	2	2	1	1	1	1	1	1	1	1	1	1	1	1	1	1	1	1	1	1	4	2	3	1	1	4	1	1	1	3	1	1	3	1	1	1	30	29	1.03448
PF05195.11	Aminopeptidase P, N-terminal domain	1	1	1	1	2	2	2	2	1	1	1	1	1	1	1	1	1	1	1	1	1	1	1	1	1	1	4	2	2	1	1	5	1	1	2	2	1	1	3	1	1	1	30	29	1.03448
PF07575.8	Nup85 Nucleoporin	1	1	1	1	2	2	2	2	1	1	1	1	1	1	1	1	1	1	1	1	1	1	1	1	1	1	2	2	4	2	2	1	2	2	1	1	2	2	1	2	2	2	30	30	1
PF03200.11	Mannosyl oligosaccharide glucosidase	1	1	1	1	2	2	2	2	1	1	1	1	1	1	1	1	1	1	1	1	1	1	1	1	1	1	4	2	1	2	2	3	2	2	2	1	2	2	1	2	2	0	30	30	1
PF13279.1	Thioesterase-like superfamily	1	1	1	1	2	2	2	2	1	1	1	1	1	1	1	1	1	1	1	1	1	1	1	1	1	1	2	3	2	3	1	2	2	2	2	1	2	2	2	2	1	1	30	30	1
PF14558.1	ML-like domain	1	1	1	1	2	2	2	2	1	1	1	1	1	1	1	1	1	1	1	1	1	1	1	1	1	1	6	1	2	1	1	5	1	1	1	4	1	0	4	1	1	1	30	31	0.967742
PF09423.5	PhoD-like phosphatase	1	1	1	1	2	2	2	2	1	1	1	1	1	1	1	1	1	1	1	1	1	1	1	1	1	1	0	1	1	3	1	6	3	2	2	0	3	1	3	2	2	2	30	32	0.9375
PF03547.13	Membrane transport protein	1	1	1	1	2	2	2	2	1	1	1	1	1	1	1	1	1	1	1	1	1	1	1	1	1	1	6	2	4	1	1	2	1	1	4	4	1	1	1	1	1	1	30	32	0.9375
PF00925.15	GTP cyclohydrolase II	1	1	2	2	2	2	2	2	1	1	1	0	0	1	1	1	1	1	1	1	1	1	1	1	1	1	2	2	2	2	2	3	2	2	3	1	2	2	2	2	2	1	30	32	0.9375
PF08590.5	Domain of unknown function (DUF1771)	1	1	1	1	2	2	2	2	1	1	1	1	1	1	1	1	1	1	1	1	1	1	1	1	1	1	2	2	2	2	2	2	2	2	2	1	2	2	3	2	2	2	30	32	0.9375
PF00456.16	Transketolase, thiamine diphosphate binding domain	1	1	1	1	2	2	2	2	1	1	1	1	1	1	1	1	1	1	1	1	1	1	1	1	1	1	2	2	5	3	2	1	3	2	2	2	2	1	1	2	1	2	30	33	0.909091
PF00923.14	Transaldolase	1	1	1	1	1	2	1	3	1	1	1	1	1	1	1	1	1	1	1	1	1	1	1	2	1	1	2	3	2	1	1	2	4	3	1	2	2	1	1	3	3	2	30	33	0.909091
PF00855.12	PWWP domain	1	1	1	1	2	2	2	2	1	1	1	1	1	1	1	1	1	1	1	1	1	1	1	1	1	1	4	2	2	2	2	1	2	2	3	2	2	2	1	2	2	2	30	33	0.909091
PF13802.1	Galactose mutarotase-like	1	1	1	1	2	2	2	2	1	1	1	1	1	1	1	1	1	1	1	1	1	1	1	1	1	1	2	3	2	2	2	3	2	2	3	1	2	2	2	2	2	1	30	33	0.909091
PF13640.1	2OG-Fe(II) oxygenase superfamily	1	1	1	1	2	2	2	2	1	1	1	1	1	1	1	1	1	1	1	1	1	1	1	1	1	1	4	8	3	2	1	4	1	1	1	1	1	2	2	1	1	1	30	34	0.882353
PF01843.14	DIL domain	1	1	1	1	2	2	2	2	1	1	1	1	1	1	1	1	1	1	1	1	1	1	1	1	1	1	4	2	2	2	2	2	2	2	2	2	2	2	3	2	2	2	30	35	0.857143
PF01182.15	Glucosamine-6-phosphate isomerases/6-phosphogluconolactonase	1	1	1	1	2	2	2	2	1	1	1	1	1	1	1	1	1	1	1	1	1	1	1	1	1	1	6	2	3	1	1	2	2	2	3	4	2	1	2	2	2	2	30	37	0.810811
PF00656.17	Caspase domain	1	1	1	1	2	2	2	2	1	1	1	1	1	1	1	1	1	1	1	1	1	1	1	1	1	1	2	15	2	1	1	3	1	1	2	1	1	1	2	1	1	3	30	38	0.789474
PF02883.15	Adaptin C-terminal domain	1	1	1	1	2	2	2	2	1	1	1	1	1	1	1	1	1	1	1	1	1	1	1	1	1	1	6	2	2	2	2	3	2	2	2	4	2	2	3	2	2	2	30	40	0.75
PF00657.17	GDSL-like Lipase/Acylhydrolase	1	1	1	1	2	2	2	2	1	1	1	1	1	1	1	1	1	2	1	1	1	1	1	1	1	0	2	11	3	2	0	10	1	1	5	1	1	1	3	0	0	0	30	41	0.731707
PF02913.14	FAD linked oxidases, C-terminal domain	1	1	1	1	2	2	2	2	1	1	1	1	1	1	1	1	1	1	1	1	1	1	1	1	1	1	8	3	3	3	2	4	2	2	2	3	2	2	3	3	2	2	30	46	0.652174
PF01019.16	Gamma-glutamyltranspeptidase	1	1	1	1	2	2	2	2	1	1	1	1	1	1	1	1	1	1	1	1	1	1	1	1	1	1	4	2	4	3	3	2	3	3	2	1	4	3	4	3	3	2	30	46	0.652174
PF09729.4	Gti1/Pac2 family	0	0	0	2	2	2	3	3	1	1	2	2	2	2	2	2	0	0	0	0	0	0	0	2	0	2	6	8	2	3	3	1	3	3	2	3	3	3	1	3	3	2	30	49	0.612245
PF00962.17	Adenosine/AMP deaminase	1	1	1	1	2	2	2	2	1	1	1	1	1	1	1	1	1	1	1	1	1	1	1	1	1	1	4	3	2	3	2	6	3	3	2	4	3	4	4	3	4	2	30	52	0.576923
PF13019.1	Telomere stability and silencing	1	1	1	1	2	2	2	2	1	1	1	1	1	1	1	1	1	1	1	1	1	1	1	1	1	1	6	9	7	6	7	5	7	7	1	5	1	3	4	3	8	8	30	87	0.344828
PF00704.23	Glycosyl hydrolases family 18	1	1	1	1	2	2	2	2	1	1	1	1	1	1	1	1	1	1	1	1	1	1	1	1	1	1	3	9	4	3	3	12	3	3	18	1	3	5	14	3	3	2	30	89	0.337079
PF13444.1	Acetyltransferase (GNAT) domain	1	0	1	1	3	3	3	3	1	2	0	0	0	0	1	1	1	1	1	1	1	1	1	0	1	1	0	0	0	0	0	0	1	0	0	0	0	0	1	0	1	0	29	3	9.66667
PF00708.13	Acylphosphatase	1	0	1	1	2	2	2	2	1	1	1	1	1	1	1	1	1	1	1	1	1	1	1	1	1	1	0	0	0	0	0	1	0	0	0	0	0	1	1	0	0	0	29	3	9.66667
PF06516.6	Purine nucleoside permease (NUP)	1	0	0	2	2	2	2	2	1	1	2	1	2	1	1	1	0	1	1	1	1	1	1	0	1	1	4	0	0	0	0	1	0	0	0	0	0	0	0	0	0	0	29	5	5.8
PF10406.4	Transcription factor TFIID complex subunit 8 C-term	1	1	1	1	2	2	2	2	1	1	1	1	1	1	1	1	0	1	1	1	1	1	1	1	1	1	2	1	0	1	0	2	0	0	0	1	0	0	1	0	0	0	29	8	3.625
PF03315.10	Serine dehydratase beta chain	1	1	1	1	2	2	2	2	1	1	1	1	1	1	1	1	1	1	1	1	1	1	0	1	1	1	0	1	0	1	1	0	1	1	1	0	1	1	0	1	1	1	29	11	2.63636
PF07904.8	Chromatin modification-related protein EAF7	1	1	1	1	2	2	2	2	1	1	1	0	1	1	1	1	1	1	1	1	1	1	1	1	1	1	2	1	1	0	0	1	0	0	1	1	1	1	1	0	1	1	29	12	2.41667
PF13615.1	Putative alanine racemase	1	1	1	1	2	2	1	2	1	1	1	1	1	1	1	1	1	1	1	1	1	1	1	1	1	1	0	1	1	1	1	0	1	1	1	0	1	1	0	1	1	1	29	12	2.41667
PF07264.6	Etoposide-induced protein 2.4 (EI24)	1	1	1	1	2	2	2	2	1	1	1	1	1	1	1	1	0	1	1	1	1	1	1	1	1	1	0	1	2	1	1	0	1	1	1	0	1	1	0	1	1	0	29	12	2.41667
PF11221.3	Subunit 21 of Mediator complex	1	1	1	1	2	2	2	2	1	1	1	1	1	1	1	1	1	0	1	1	1	1	1	1	1	1	2	1	0	1	0	1	1	0	1	1	1	1	1	1	0	0	29	12	2.41667
PF04388.7	Hamartin protein	1	1	1	1	2	2	2	2	1	1	1	1	1	1	1	1	1	0	1	1	1	1	1	1	1	1	2	0	0	1	1	2	1	1	0	0	1	1	0	1	1	1	29	13	2.23077
PF04144.8	SCAMP family	1	1	1	1	2	2	1	2	1	1	1	1	1	1	1	1	1	1	1	1	1	1	1	1	1	1	0	1	1	1	1	0	1	1	2	0	1	1	0	1	1	1	29	13	2.23077
PF09268.5	Clathrin, heavy-chain linker	1	1	1	1	2	2	1	2	1	1	1	1	1	1	1	1	1	1	1	1	1	1	1	1	1	1	0	1	1	1	1	0	1	1	1	1	1	1	0	1	1	1	29	13	2.23077
PF13932.1	GidA associated domain 3	1	1	1	1	2	2	2	2	1	1	1	1	1	1	1	1	1	1	1	1	1	1	1	0	1	1	2	1	0	0	1	1	1	1	1	1	1	0	1	0	1	1	29	13	2.23077
PF07933.9	Protein of unknown function (DUF1681)	1	1	1	1	2	2	2	2	1	1	1	0	0	1	1	1	1	2	1	1	1	1	1	1	1	1	0	1	1	1	1	1	1	1	1	0	1	1	1	1	1	0	29	13	2.23077
PF07713.8	Protein of unknown function (DUF1604)	1	1	1	1	2	2	2	2	1	1	1	1	1	1	1	1	0	1	1	1	1	1	1	1	1	1	0	1	1	1	1	1	1	0	1	0	1	1	1	1	1	1	29	13	2.23077
PF10312.4	Conserved mid region of cactin	1	1	1	1	2	2	2	2	1	1	1	1	1	1	1	1	0	1	1	1	1	1	1	1	1	1	0	1	1	1	1	1	1	1	1	0	1	0	1	1	1	1	29	13	2.23077
PF09103.5	BRCA2, oligonucleotide/oligosaccharide-binding, domain 1	1	1	1	1	2	2	1	2	1	1	1	1	1	1	1	1	1	1	1	1	1	1	1	1	1	1	0	1	1	2	1	0	1	1	1	0	1	1	0	1	1	1	29	13	2.23077
PF04911.7	ATP synthase j chain	1	1	1	1	2	2	2	2	1	1	1	1	1	0	1	1	1	1	1	1	1	1	1	1	1	1	2	0	1	1	1	1	0	1	1	1	1	1	1	1	1	0	29	14	2.07143
PF09597.5	IGR protein motif	1	1	1	1	2	2	1	2	1	1	1	1	1	1	1	1	1	1	1	1	1	1	1	1	1	1	2	1	1	1	1	1	1	1	0	1	1	1	1	1	0	0	29	14	2.07143
PF13883.1	Pyridoxamine 5'-phosphate oxidase	1	1	1	1	2	2	1	2	1	1	1	1	1	1	1	1	1	1	1	1	1	1	1	1	1	1	0	1	1	1	1	1	1	1	1	0	1	1	1	1	1	1	29	14	2.07143
PF15404.1	Pleckstrin homology domain	1	1	1	1	1	1	2	2	2	1	1	1	1	1	1	1	1	1	1	1	1	1	1	1	1	1	2	1	1	1	1	0	1	1	0	1	1	1	1	1	1	0	29	14	2.07143
PF11899.3	Protein of unknown function (DUF3419)	1	1	1	1	2	2	1	2	1	1	1	1	1	1	1	1	1	1	1	1	1	1	1	1	1	1	2	0	2	1	1	1	0	1	0	0	1	1	2	1	1	0	29	14	2.07143
PF09732.4	Cactus-binding C-terminus of cactin protein	1	1	1	1	2	2	2	2	1	1	1	1	1	1	1	1	0	1	1	1	1	1	1	1	1	1	0	1	1	1	1	1	1	1	2	0	1	0	1	1	1	1	29	14	2.07143
PF12326.3	N-glycosylation protein	1	1	1	1	2	2	2	2	1	1	1	1	1	1	1	1	0	1	1	1	1	1	1	1	1	1	2	1	1	1	1	1	0	1	0	1	1	0	1	1	1	1	29	14	2.07143
PF13691.1	tRNase Z endonuclease	0	1	1	1	2	2	2	2	1	1	1	1	1	1	1	1	1	1	1	1	1	1	1	1	1	1	2	1	1	0	1	1	1	1	1	1	1	0	1	1	1	1	29	15	1.93333
PF08783.6	DWNN domain	1	1	1	1	2	2	1	2	1	1	1	1	1	1	1	1	1	1	1	1	1	1	1	1	1	1	2	1	1	1	1	1	1	1	1	1	1	1	0	1	1	0	29	15	1.93333
PF08066.7	PMC2NT (NUC016) domain	1	1	1	1	2	2	1	2	1	1	1	1	1	1	1	1	1	1	1	1	1	1	1	1	1	1	2	0	1	1	1	1	1	1	0	1	1	1	1	1	1	1	29	15	1.93333
PF12513.3	Mitochondrial degradasome RNA helicase subunit C terminal	1	1	1	1	2	2	2	1	1	1	1	1	1	1	1	1	1	1	1	1	1	1	1	1	1	1	2	1	1	1	0	1	1	0	1	1	1	1	1	1	1	1	29	15	1.93333
PF12955.2	Domain of unknown function (DUF3844)	1	1	1	1	2	1	2	2	1	1	1	1	1	1	1	1	1	1	1	1	1	1	1	1	1	1	2	1	1	1	1	1	1	1	1	0	1	1	1	1	1	0	29	15	1.93333
PF06413.6	Neugrin	1	0	1	1	2	2	2	2	1	1	1	1	1	1	1	1	1	1	1	1	1	1	1	1	1	1	2	1	0	1	1	1	1	1	1	1	1	1	1	1	1	0	29	15	1.93333
PF13373.1	DUF2407 C-terminal domain	1	1	0	1	2	2	2	2	1	1	1	1	1	1	1	1	1	1	1	1	1	1	1	1	1	1	2	1	1	0	1	1	1	1	1	1	1	1	1	1	1	0	29	15	1.93333
PF04716.9	ETC complex I subunit conserved region	1	1	1	1	2	2	2	1	1	1	1	1	1	1	1	1	1	1	1	1	1	1	1	1	1	1	2	1	1	1	1	1	1	1	1	0	1	1	1	1	1	1	29	16	1.8125
PF10441.4	Urb2/Npa2 family	1	1	1	1	2	2	2	2	1	1	1	1	1	1	1	1	0	1	1	1	1	1	1	1	1	1	2	1	1	1	1	1	1	1	0	1	1	1	1	1	1	1	29	16	1.8125
PF10369.4	Small subunit of acetolactate synthase	1	1	1	1	2	2	2	2	1	1	1	1	1	1	1	1	1	1	1	1	1	1	1	1	1	0	2	1	1	1	1	1	1	1	0	1	1	1	1	1	1	1	29	16	1.8125
PF14668.1	Rapamycin-insensitive companion of mTOR, domain 5	1	1	1	1	2	2	2	2	1	1	1	1	1	1	1	1	0	1	1	1	1	1	1	1	1	1	2	1	1	1	1	1	0	1	1	1	1	1	1	1	1	1	29	16	1.8125
PF10791.4	Mitochondrial F1-F0 ATP synthase subunit F of fungi	1	1	1	1	2	2	2	1	1	1	1	1	1	1	1	1	1	1	1	1	1	1	1	1	1	1	2	1	1	1	1	1	1	1	0	1	1	1	1	1	1	1	29	16	1.8125
PF09774.4	Caffeine-induced death protein 2	1	1	1	1	2	2	2	2	1	1	1	1	1	1	1	1	0	1	1	1	1	1	1	1	1	1	2	1	1	1	1	1	1	1	1	1	1	1	1	1	1	0	29	16	1.8125
PF11942.3	Spt5 transcription elongation factor, acidic N-terminal	1	1	1	1	2	2	1	2	1	1	1	1	1	1	1	1	1	1	1	1	1	1	1	1	1	1	2	1	1	1	0	1	1	1	1	1	1	1	1	1	1	1	29	16	1.8125
PF03147.9	Ferredoxin-fold anticodon binding domain	1	1	1	1	2	2	2	2	1	1	1	1	1	1	1	1	1	1	1	1	1	1	1	1	1	0	2	1	1	1	1	1	1	1	1	1	1	1	0	1	1	1	29	16	1.8125
PF03439.8	Early transcription elongation factor of RNA pol II, NGN section	1	1	1	1	2	2	1	2	1	1	1	1	1	1	1	1	1	1	1	1	1	1	1	1	1	1	2	1	1	1	0	1	1	1	1	1	1	1	1	1	1	1	29	16	1.8125
PF07743.8	HSCB C-terminal oligomerisation domain	1	1	1	1	1	2	2	2	1	1	1	1	1	1	1	1	1	1	1	1	1	1	1	1	1	1	2	1	0	1	1	1	1	1	1	1	1	1	1	1	1	1	29	16	1.8125
PF00166.16	Chaperonin 10 Kd subunit	1	1	1	1	2	2	2	2	1	1	1	1	1	1	1	1	1	1	1	1	1	1	1	0	1	1	2	1	0	1	1	1	1	1	1	1	1	1	1	1	1	1	29	16	1.8125
PF04420.9	CHD5-like protein	1	1	1	1	2	2	2	2	1	1	1	0	1	1	1	1	1	1	1	1	1	1	1	1	1	1	2	1	1	1	1	1	1	1	1	1	1	1	1	1	0	1	29	16	1.8125
PF01868.11	Domain of unknown function UPF0086	1	1	1	1	2	2	2	2	1	1	0	1	1	1	1	1	1	1	1	1	1	1	1	1	1	1	2	1	0	1	1	1	1	1	1	1	1	1	1	1	1	1	29	16	1.8125
PF08701.6	GNL3L/Grn1 putative GTPase	1	1	1	1	2	1	2	2	1	1	1	1	1	1	1	1	1	1	1	1	1	1	1	1	1	1	2	1	1	1	1	1	1	1	0	1	1	1	1	1	1	1	29	16	1.8125
PF04930.10	FUN14 family	1	1	1	1	2	2	2	2	1	1	1	1	1	1	1	1	1	1	1	1	1	1	1	0	1	1	1	1	0	1	1	1	1	1	2	1	1	1	1	1	1	1	29	16	1.8125
PF10590.4	Pyridoxine 5'-phosphate oxidase C-terminal dimerisation region	1	1	1	1	2	2	2	2	1	1	1	1	1	1	1	1	1	1	1	1	1	1	1	0	1	1	2	0	1	1	1	1	1	1	1	1	1	1	1	1	1	1	29	16	1.8125
PF11262.3	Transcription factor/nuclear export subunit protein 2	1	1	1	1	1	2	1	3	1	1	1	1	1	1	1	1	1	1	1	1	1	1	1	1	1	1	2	1	1	1	1	1	1	1	1	1	1	1	1	1	0	1	29	16	1.8125
PF03517.8	Regulator of volume decrease after cellular swelling	1	1	1	1	2	2	2	2	1	1	1	1	1	1	1	1	0	1	1	1	1	1	1	1	1	1	2	1	1	1	1	1	1	1	1	1	1	0	1	1	1	1	29	16	1.8125
PF07890.7	Rrp15p	1	1	1	1	2	2	2	2	1	1	0	1	1	1	1	1	1	1	1	1	1	1	1	1	1	1	2	1	1	1	1	1	1	1	1	1	1	0	1	1	1	1	29	16	1.8125
PF04158.9	Sof1-like domain	1	1	1	1	2	2	1	2	1	1	1	1	1	1	1	1	1	1	1	1	1	1	1	1	1	1	2	1	1	1	1	1	1	1	1	1	1	1	1	1	1	1	29	17	1.70588
PF07741.8	Brf1-like TBP-binding domain	1	1	1	1	2	2	2	2	1	1	1	1	1	1	1	1	0	1	1	1	1	1	1	1	1	1	2	1	1	1	1	1	1	1	1	1	1	1	1	1	1	1	29	17	1.70588
PF07774.8	Protein of unknown function (DUF1620)	1	1	1	1	2	2	1	2	1	1	1	1	1	1	1	1	1	1	1	1	1	1	1	1	1	1	2	1	1	1	1	1	1	1	1	1	1	1	1	1	1	1	29	17	1.70588
PF06246.7	Isy1-like splicing family	1	1	1	1	1	2	2	2	1	1	1	1	1	1	1	1	1	1	1	1	1	1	1	1	1	1	2	1	1	1	1	1	1	1	0	1	1	1	2	1	1	1	29	17	1.70588
PF04137.10	Endoplasmic Reticulum Oxidoreductin 1 (ERO1)	1	1	1	1	2	2	2	2	1	1	1	1	1	1	1	1	1	1	1	1	1	1	1	1	0	1	2	1	1	1	1	1	1	1	1	1	1	1	1	1	1	1	29	17	1.70588
PF04437.8	RINT-1 / TIP-1 family	1	1	1	1	2	2	2	2	1	0	1	1	1	1	1	1	1	1	1	1	1	1	1	1	1	1	2	1	2	1	1	1	1	1	1	1	1	0	1	1	1	1	29	17	1.70588
PF01984.15	Double-stranded DNA-binding domain	1	0	1	1	2	2	2	2	1	1	1	1	1	1	1	1	1	1	1	1	1	1	1	1	1	1	2	1	1	1	1	1	1	1	1	1	1	1	1	1	1	1	29	17	1.70588
PF03348.10	Serine incorporator (Serinc)	1	1	1	1	1	1	2	3	1	1	0	1	1	1	1	1	1	1	1	1	1	1	2	1	1	1	2	1	1	1	1	1	1	1	1	1	1	1	1	1	1	1	29	17	1.70588
PF08146.7	BP28CT (NUC211) domain	1	1	1	1	1	2	2	2	1	1	1	1	1	1	1	1	1	1	1	1	1	1	1	1	1	1	2	1	1	1	1	1	1	1	1	1	1	1	1	1	1	1	29	17	1.70588
PF08082.6	PRO8NT (NUC069), PrP8 N-terminal domain	1	1	1	1	2	2	2	1	1	1	1	1	1	1	1	1	1	1	1	1	1	1	1	1	1	1	2	1	1	1	1	1	1	1	1	1	1	1	1	1	1	1	29	17	1.70588
PF01658.12	Myo-inositol-1-phosphate synthase	1	1	1	1	2	2	1	2	1	1	1	1	1	1	1	1	1	1	1	1	1	1	1	1	1	1	2	1	1	1	1	1	1	1	1	1	1	1	1	1	1	1	29	17	1.70588
PF12134.3	PRP8 domain IV core	1	1	1	1	2	2	2	1	1	1	1	1	1	1	1	1	1	1	1	1	1	1	1	1	1	1	2	1	1	1	1	1	1	1	1	1	1	1	1	1	1	1	29	17	1.70588
PF09462.5	Mus7/MMS22 family	1	1	1	1	1	2	1	1	2	1	1	1	1	1	1	1	1	1	1	1	1	1	1	2	1	1	2	1	1	1	1	1	1	1	1	1	1	1	1	1	1	1	29	17	1.70588
PF12253.3	Chromatin assembly factor 1 subunit A	1	1	1	1	2	2	2	2	1	1	1	1	1	1	1	1	0	1	1	1	1	1	1	1	1	1	2	1	1	1	1	1	1	1	1	1	1	1	1	1	1	1	29	17	1.70588
PF12726.2	SEN1 N terminal	1	1	1	1	2	2	2	2	1	1	1	1	1	1	1	1	0	1	1	1	1	1	1	1	1	1	2	1	1	1	1	1	1	1	1	1	1	1	1	1	1	1	29	17	1.70588
PF09377.5	SBDS protein C-terminal domain	1	1	1	1	2	2	1	2	1	1	1	1	1	1	1	1	1	1	1	1	1	1	1	1	1	1	2	1	1	1	1	1	1	1	1	1	1	1	1	1	1	1	29	17	1.70588
PF13339.1	Apoptosis antagonizing transcription factor	1	1	1	1	2	2	2	2	1	1	1	1	1	1	1	1	1	1	1	0	1	1	1	1	1	1	2	1	1	1	1	1	1	1	1	1	1	1	1	1	1	1	29	17	1.70588
PF09724.4	Uncharacterized conserved protein (DUF2036)	1	2	1	1	2	3	1	0	2	0	1	1	1	1	1	1	1	1	1	1	1	1	1	1	1	1	2	1	1	1	1	1	1	1	1	1	1	1	1	1	1	1	29	17	1.70588
PF08068.7	DKCLD (NUC011) domain	1	1	1	1	2	2	2	1	1	1	1	1	1	1	1	1	1	1	1	1	1	1	1	1	1	1	2	1	1	1	1	1	1	1	1	1	1	1	1	1	1	1	29	17	1.70588
PF14538.1	Raptor N-terminal CASPase like domain	1	1	1	1	2	2	2	2	1	1	1	1	1	1	1	1	1	1	1	1	1	1	1	0	1	1	2	1	2	1	1	1	1	1	0	1	1	1	1	1	1	1	29	17	1.70588
PF10598.4	RNA recognition motif of the spliceosomal PrP8	1	1	1	1	2	2	2	1	1	1	1	1	1	1	1	1	1	1	1	1	1	1	1	1	1	1	2	1	1	1	1	1	1	1	1	1	1	1	1	1	1	1	29	17	1.70588
PF11708.3	Pre-mRNA splicing Prp18-interacting factor	1	1	1	1	2	2	1	2	1	1	1	1	1	1	1	1	1	1	1	1	1	1	1	1	1	1	2	1	1	1	1	1	1	1	1	1	1	1	1	1	1	1	29	17	1.70588
PF04992.9	RNA polymerase Rpb1, domain 6	1	1	1	1	2	2	1	2	1	1	1	1	1	1	1	1	1	1	1	1	1	1	1	1	1	1	2	1	1	1	1	1	1	1	1	1	1	1	1	1	1	1	29	17	1.70588
PF03800.9	Nuf2 family	1	2	1	1	1	1	2	2	1	1	1	1	1	1	1	1	1	1	1	1	1	1	1	1	1	1	2	1	1	1	1	1	1	1	1	1	1	1	1	1	1	1	29	17	1.70588
PF04990.7	RNA polymerase Rpb1, domain 7	1	1	1	1	2	2	1	2	1	1	1	1	1	1	1	1	1	1	1	1	1	1	1	1	1	1	2	1	1	1	1	1	1	1	1	1	1	1	1	1	1	1	29	17	1.70588
PF01655.13	Ribosomal protein L32	1	1	1	1	2	2	1	1	1	1	1	1	1	1	2	1	1	1	1	1	1	1	1	1	1	1	2	1	1	1	1	1	1	1	1	1	1	1	1	1	1	1	29	17	1.70588
PF08356.7	EF hand associated	1	1	1	1	2	1	2	2	1	1	1	1	1	1	1	1	1	1	1	1	1	1	1	1	1	1	2	1	1	1	1	1	1	1	1	1	1	1	1	1	1	1	29	17	1.70588
PF06984.8	Mitochondrial 39-S ribosomal protein L47 (MRP-L47)	1	1	0	1	2	2	2	2	1	1	1	1	1	1	1	1	1	1	1	1	1	1	1	1	1	1	2	1	1	1	1	1	1	1	1	1	1	1	1	1	1	1	29	17	1.70588
PF11861.3	Domain of unknown function (DUF3381)	1	1	1	1	2	2	2	1	1	1	1	1	1	1	1	1	1	1	1	1	1	1	1	1	1	1	2	1	1	1	1	1	1	1	1	1	1	1	1	1	1	1	29	17	1.70588
PF07994.7	Myo-inositol-1-phosphate synthase	1	1	1	1	2	2	1	2	1	1	1	1	1	1	1	1	1	1	1	1	1	1	1	1	1	1	2	1	1	1	1	1	1	1	1	1	1	1	1	1	1	1	29	17	1.70588
PF03462.13	PCRF domain	1	1	1	1	2	2	2	2	1	1	1	1	1	1	1	1	0	1	1	1	1	1	1	1	1	1	2	1	1	1	1	1	1	1	1	1	1	1	1	1	1	1	29	17	1.70588
PF02791.12	DDT domain	1	1	1	1	2	2	1	2	1	1	1	1	1	1	1	1	1	1	1	1	1	1	1	1	1	1	2	1	1	1	1	1	1	1	0	2	1	1	1	1	1	1	29	17	1.70588
PF02268.11	Transcription initiation factor IIA, gamma subunit, helical domain	1	1	1	1	2	2	2	2	1	1	0	1	1	1	1	1	1	1	1	1	1	1	1	1	1	1	2	1	1	1	1	2	1	0	1	1	1	1	1	1	1	1	29	17	1.70588
PF04152.9	Mre11 DNA-binding presumed domain	1	1	1	1	2	2	2	2	1	1	1	1	1	1	1	1	0	1	1	1	1	1	1	1	1	1	2	1	1	1	1	1	1	1	1	1	1	1	1	1	1	1	29	17	1.70588
PF03484.10	tRNA synthetase B5 domain	1	1	1	1	2	2	1	2	1	1	1	1	1	1	1	1	1	1	1	1	1	1	1	1	1	1	2	1	1	1	1	1	1	1	1	1	1	1	1	1	1	1	29	17	1.70588
PF01223.18	DNA/RNA non-specific endonuclease	1	1	1	1	2	2	1	2	1	1	1	1	1	1	1	1	1	1	1	1	1	1	1	1	1	1	2	1	1	1	1	1	1	1	1	1	1	1	1	1	1	1	29	17	1.70588
PF08327.6	Activator of Hsp90 ATPase homolog 1-like protein	1	1	1	1	2	2	2	2	1	1	1	1	1	0	1	1	1	1	1	1	1	1	1	1	1	1	2	1	1	1	1	1	1	1	1	1	1	1	1	1	1	1	29	17	1.70588
PF02934.10	GatB/GatE catalytic domain	1	1	1	1	1	1	2	2	1	1	1	1	1	1	1	1	2	1	1	1	1	1	1	1	1	1	2	1	1	1	1	1	1	1	1	1	1	1	1	1	1	1	29	17	1.70588
PF10213.4	Mitochondrial ribosomal subunit protein	1	1	1	1	2	2	2	2	1	1	1	1	1	1	1	1	1	1	0	1	1	1	1	1	1	1	2	1	1	1	1	1	1	1	1	1	1	1	1	1	1	1	29	17	1.70588
PF01058.17	NADH ubiquinone oxidoreductase, 20 Kd subunit	1	1	1	1	2	2	2	2	1	1	0	1	1	1	1	1	1	1	1	1	1	1	1	1	1	1	2	1	1	1	1	1	1	1	1	0	1	1	2	1	1	1	29	17	1.70588
PF04699.9	ARP2/3 complex 16 kDa subunit (p16-Arc)	1	1	1	1	2	2	1	2	1	1	1	1	1	1	1	1	1	1	1	1	1	1	1	1	1	1	2	1	1	1	1	1	1	1	1	1	1	1	1	1	1	1	29	17	1.70588
PF08646.5	Replication factor-A C terminal domain	1	1	1	1	2	2	1	2	1	1	1	1	1	1	1	1	1	1	1	1	1	1	1	1	1	1	2	1	1	1	1	1	1	1	1	1	1	1	1	1	1	1	29	17	1.70588
PF07780.7	Spb1 C-terminal domain	1	1	1	1	2	2	2	1	1	1	1	1	1	1	1	1	1	1	1	1	1	1	1	1	1	1	2	1	1	1	1	1	1	1	1	1	1	1	1	1	1	1	29	17	1.70588
PF10357.4	Domain of Kin17 curved DNA-binding protein	1	1	1	1	2	2	2	2	1	1	1	1	1	1	1	0	1	1	1	1	1	1	1	1	1	1	2	1	1	1	1	1	1	1	1	1	1	1	1	1	1	1	29	17	1.70588
PF02921.9	Ubiquinol cytochrome reductase transmembrane region	1	1	1	1	2	2	2	2	1	1	1	1	1	1	1	1	1	1	1	1	1	1	1	0	1	1	2	1	1	1	1	1	1	1	1	1	1	1	1	1	1	1	29	17	1.70588
PF04280.10	Tim44-like domain	1	1	1	1	2	2	2	2	1	1	1	1	0	1	1	1	1	1	1	1	1	1	1	1	1	1	2	1	1	1	0	1	1	1	2	1	1	1	1	1	1	1	29	17	1.70588
PF08634.5	Mitochondrial protein Pet127	1	1	1	1	2	2	2	2	1	1	1	1	1	1	1	1	0	1	1	1	1	1	1	1	1	1	2	1	1	1	1	1	1	1	1	1	1	1	1	1	1	1	29	17	1.70588
PF10363.4	Protein of unknown function (DUF2435)	1	1	1	1	2	2	2	2	1	1	1	1	1	1	1	1	0	1	1	1	1	1	1	1	1	1	2	1	1	1	1	1	1	1	1	1	1	1	1	1	1	1	29	17	1.70588
PF03483.12	B3/4 domain	1	1	1	1	2	2	1	2	1	1	1	1	1	1	1	1	1	1	1	1	1	1	1	1	1	1	2	1	1	1	1	1	1	1	1	1	1	1	1	1	1	1	29	17	1.70588
PF06025.7	Domain of Unknown Function (DUF913)	1	1	1	1	1	2	2	2	1	1	1	1	1	1	1	1	1	1	1	1	1	1	1	1	1	1	2	1	1	1	1	1	1	1	1	1	1	1	1	1	1	1	29	17	1.70588
PF10587.4	Eukaryotic elongation factor 1 beta central acidic region	1	1	1	1	2	2	1	2	1	1	1	1	1	1	1	1	1	1	1	1	1	1	1	1	1	1	2	1	1	1	1	1	1	1	1	1	1	1	1	1	1	1	29	17	1.70588
PF11711.3	Inner membrane protein import complex subunit Tim54	1	1	1	1	2	2	1	2	1	1	1	1	1	1	1	1	1	1	1	1	1	1	1	1	1	1	2	1	1	1	1	1	1	1	1	1	1	1	1	1	1	1	29	17	1.70588
PF05026.8	Dcp2, box A domain	1	1	1	1	2	2	2	2	1	1	0	1	1	1	1	1	1	1	1	1	1	1	1	1	1	1	2	1	1	1	1	1	1	1	1	1	1	1	1	1	1	1	29	17	1.70588
PF05719.6	Golgi phosphoprotein 3 (GPP34)	1	1	1	1	2	2	2	2	1	1	1	1	1	1	1	1	0	1	1	1	1	1	1	1	1	1	2	1	1	1	1	1	1	1	1	1	1	1	1	1	1	1	29	17	1.70588
PF08564.5	Cdc37 C terminal domain	1	1	1	1	2	2	1	2	1	1	1	1	1	1	1	1	1	1	1	1	1	1	1	1	1	1	2	1	1	1	1	1	1	1	1	1	1	1	1	1	1	1	29	17	1.70588
PF04597.9	Ribophorin I	1	1	1	1	2	2	2	2	1	1	1	1	1	1	1	1	1	1	1	1	1	0	1	1	1	1	2	1	1	1	1	1	1	1	2	1	1	1	1	1	1	1	29	18	1.61111
PF04176.8	TIP41-like family	1	1	1	1	1	1	2	2	1	1	2	1	2	1	1	1	1	1	0	1	1	1	1	1	1	1	2	1	1	1	1	2	1	1	0	1	1	1	1	1	1	2	29	18	1.61111
PF05178.7	KRI1-like family	1	1	1	1	2	2	2	2	1	1	1	1	1	1	1	1	0	1	1	1	1	1	1	1	1	1	2	1	1	1	1	1	1	1	2	1	1	1	1	1	1	1	29	18	1.61111
PF13862.1	p21-C-terminal region-binding protein	1	1	1	1	2	1	2	2	1	1	1	1	1	1	1	1	1	1	1	1	1	1	1	1	1	1	2	1	1	1	1	1	1	1	2	1	1	1	1	1	1	1	29	18	1.61111
PF05405.9	Mitochondrial ATP synthase B chain precursor (ATP-synt_B)	1	1	1	1	2	2	1	2	1	1	1	1	1	1	1	1	1	1	1	1	1	1	1	1	1	1	2	1	1	1	1	1	1	1	1	1	1	1	1	1	2	1	29	18	1.61111
PF11865.3	Domain of unknown function (DUF3385)	1	1	1	1	2	2	1	2	1	1	1	1	1	1	1	1	1	1	1	1	1	1	1	1	1	1	2	1	1	1	1	1	1	1	1	2	1	1	1	1	1	1	29	18	1.61111
PF03661.8	Uncharacterised protein family (UPF0121)	1	1	1	1	2	2	1	2	1	1	1	1	1	1	1	1	1	1	1	1	1	1	1	1	1	1	2	1	1	1	1	1	1	1	1	1	1	1	1	1	2	1	29	18	1.61111
PF09805.4	Nucleolar protein 12 (25kDa)	1	1	1	1	2	2	2	2	1	1	1	1	1	1	1	1	0	1	1	1	1	1	1	1	1	1	2	1	1	1	1	1	1	1	1	1	1	1	2	1	1	1	29	18	1.61111
PF02731.10	SKIP/SNW domain	1	1	0	1	2	2	2	2	1	1	1	1	1	1	1	1	1	1	1	1	1	1	1	1	1	1	2	1	1	1	1	1	1	1	2	1	1	1	1	1	1	1	29	18	1.61111
PF08647.6	BRE1 E3 ubiquitin ligase	1	1	1	1	2	2	2	2	1	1	1	1	1	1	1	1	1	1	1	1	1	1	1	0	1	1	2	1	1	1	1	2	1	1	1	1	1	1	1	1	1	1	29	18	1.61111
PF07093.6	SGT1 protein	1	1	1	1	2	2	2	2	1	1	1	1	1	1	1	1	0	1	1	1	1	1	1	1	1	1	2	1	1	2	1	1	1	1	1	0	1	2	1	1	1	1	29	18	1.61111
PF00633.18	Helix-hairpin-helix motif	1	1	1	1	1	2	1	2	1	1	1	1	1	1	1	1	1	1	1	2	1	1	1	1	1	1	2	1	1	2	0	2	2	1	1	1	1	0	1	1	1	1	29	18	1.61111
PF13085.1	2Fe-2S iron-sulfur cluster binding domain	1	1	1	1	2	1	2	2	1	1	1	1	1	1	1	1	1	1	1	1	1	1	1	1	1	1	2	1	2	1	1	2	1	1	0	1	1	1	1	1	1	1	29	18	1.61111
PF01196.14	Ribosomal protein L17	1	1	1	1	2	2	2	1	1	1	1	1	1	1	1	1	1	1	1	1	1	1	1	1	1	1	2	1	1	1	1	1	1	1	2	1	1	1	1	1	1	1	29	18	1.61111
PF05187.8	Electron transfer flavoprotein-ubiquinone oxidoreductase	1	1	1	1	2	2	1	2	1	1	1	1	1	1	1	1	1	1	1	1	1	1	1	1	1	1	2	2	1	1	1	1	1	1	1	1	1	1	1	1	1	1	29	18	1.61111
PF07923.8	N1221-like protein	1	1	1	1	2	2	2	1	1	1	1	1	1	1	1	1	1	1	1	1	1	1	1	1	1	1	2	1	1	1	1	2	1	1	1	1	1	1	1	1	1	1	29	18	1.61111
PF09511.5	RNA ligase	0	1	1	1	2	2	2	2	1	1	1	1	1	1	1	1	1	1	1	1	1	1	1	1	1	1	2	1	1	1	1	1	1	1	2	1	1	1	1	1	1	1	29	18	1.61111
PF00475.13	Imidazoleglycerol-phosphate dehydratase	1	1	1	1	1	1	2	2	1	1	1	1	1	1	2	1	1	1	1	1	1	1	1	1	1	1	2	2	1	1	1	1	1	1	1	1	1	1	1	1	1	1	29	18	1.61111
PF08083.6	PROCN (NUC071) domain	1	1	1	1	2	2	2	1	1	1	1	1	1	1	1	1	1	1	1	1	1	1	1	1	1	1	2	2	1	1	1	1	1	1	1	1	1	1	1	1	1	1	29	18	1.61111
PF11705.3	DNA-directed RNA polymerase III subunit Rpc31	1	1	1	1	2	2	2	2	1	1	1	0	1	1	1	1	1	1	1	1	1	1	1	1	1	1	2	1	1	1	1	1	1	1	1	1	1	1	2	1	1	1	29	18	1.61111
PF10597.4	U5-snRNA binding site 2 of PrP8	1	1	1	1	2	2	2	1	1	1	1	1	1	1	1	1	1	1	1	1	1	1	1	1	1	1	2	1	1	2	1	1	1	1	1	1	1	1	1	1	1	1	29	18	1.61111
PF01157.13	Ribosomal protein L21e	1	1	1	1	2	2	1	2	1	1	1	1	1	1	1	1	1	1	1	1	1	1	1	1	1	1	2	1	1	1	1	1	1	1	1	2	1	1	1	1	1	1	29	18	1.61111
PF01725.11	Ham1 family	1	1	1	1	2	2	2	2	1	1	1	1	1	0	1	1	1	1	1	1	1	1	1	1	1	1	2	1	1	1	1	1	1	1	1	1	1	1	2	1	1	1	29	18	1.61111
PF01287.15	Eukaryotic elongation factor 5A hypusine, DNA-binding OB fold	1	1	1	1	2	2	2	2	1	1	1	1	1	1	1	1	1	1	1	1	1	1	1	0	1	1	2	1	1	1	1	2	1	1	1	2	1	1	1	1	1	1	29	19	1.52632
PF08569.6	Mo25-like	1	1	1	1	2	2	2	2	1	1	1	1	0	1	1	1	1	1	1	1	1	1	1	1	1	1	2	1	1	1	1	1	1	1	2	1	1	2	1	1	1	1	29	19	1.52632
PF01776.12	Ribosomal L22e protein family	1	1	1	1	2	2	2	1	1	1	1	1	1	1	1	1	1	1	1	1	1	1	1	1	1	1	2	1	1	1	1	1	2	1	1	2	1	1	1	1	1	1	29	19	1.52632
PF00984.14	UDP-glucose/GDP-mannose dehydrogenase family, central domain	1	1	1	1	2	2	1	2	1	1	1	1	1	1	1	1	1	1	1	1	1	1	1	1	1	1	0	1	1	1	2	3	2	2	1	0	1	1	0	2	1	1	29	19	1.52632
PF10596.4	U6-snRNA interacting domain of PrP8	1	1	1	1	2	2	2	1	1	1	1	1	1	1	1	1	1	1	1	1	1	1	1	1	1	1	2	1	2	1	1	1	1	1	1	1	1	1	2	1	1	1	29	19	1.52632
PF12814.2	Meiotic cell cortex C-terminal pleckstrin homology	1	1	1	1	2	2	1	2	1	1	1	1	1	1	1	1	1	1	1	1	1	1	1	1	1	1	2	1	1	1	1	2	1	1	1	1	1	1	2	1	1	1	29	19	1.52632
PF08771.6	Rapamycin binding domain	1	1	1	1	2	2	1	2	1	1	1	1	1	1	1	1	1	1	1	1	1	1	1	1	1	1	2	1	2	1	1	1	1	1	1	2	1	1	1	1	1	1	29	19	1.52632
PF12298.3	Eukaryotic mitochondrial regulator protein	1	1	1	1	2	2	1	2	1	1	1	1	1	1	1	1	1	1	1	1	1	1	1	1	1	1	2	1	1	1	1	1	1	1	3	1	1	1	1	1	1	1	29	19	1.52632
PF01256.12	Carbohydrate kinase	1	0	1	1	2	2	2	2	1	1	1	1	1	1	1	1	1	1	1	1	1	1	1	1	1	1	2	2	1	1	1	1	0	1	4	1	1	1	1	1	1	1	29	20	1.45
PF02144.11	Repair protein Rad1/Rec1/Rad17	1	1	1	1	2	2	2	2	1	1	1	1	1	1	1	1	0	1	1	1	1	1	1	1	1	1	2	1	2	1	1	1	1	1	1	1	2	1	2	1	1	1	29	20	1.45
PF05328.7	CybS	1	1	1	1	2	2	2	2	1	1	0	1	1	1	1	1	1	1	1	1	1	1	1	1	1	1	3	1	1	1	1	1	1	1	1	3	1	1	1	1	1	1	29	20	1.45
PF08729.5	HPC2 and ubinuclein domain	1	1	1	1	2	2	2	2	1	1	1	1	1	1	1	1	0	1	1	1	1	1	1	1	1	1	2	2	1	1	1	3	1	1	1	1	1	1	1	1	1	1	29	20	1.45
PF03054.11	tRNA methyl transferase	1	1	1	1	1	1	2	2	1	1	1	1	1	1	2	1	1	1	1	1	1	1	1	1	1	1	2	1	1	2	2	0	2	1	0	1	1	2	0	2	2	1	29	20	1.45
PF09229.6	Activator of Hsp90 ATPase, N-terminal	1	1	1	1	2	2	2	2	1	1	1	1	1	0	1	1	1	1	1	1	1	1	1	1	1	1	4	1	1	1	1	1	1	1	1	2	1	1	1	1	1	1	29	20	1.45
PF03234.9	Cdc37 N terminal kinase binding	1	1	1	1	2	2	1	2	1	1	1	1	1	1	1	1	1	1	1	1	1	1	1	1	1	1	2	1	1	1	1	1	1	1	4	1	1	1	1	1	1	1	29	20	1.45
PF05958.6	tRNA (Uracil-5-)-methyltransferase	1	1	1	1	2	2	2	2	1	1	1	1	1	1	1	1	0	1	1	1	1	1	1	1	1	1	4	1	1	1	1	1	1	1	1	1	2	1	1	1	1	1	29	20	1.45
PF00044.19	Glyceraldehyde 3-phosphate dehydrogenase, NAD binding domain	1	1	1	1	1	1	2	3	1	1	1	1	1	1	1	1	1	1	1	1	1	1	1	1	1	1	2	2	2	1	1	1	1	1	1	3	1	0	1	1	1	1	29	20	1.45
PF08540.5	Hydroxymethylglutaryl-coenzyme A synthase C terminal	1	1	1	1	2	2	1	2	1	1	1	1	1	1	1	1	1	1	1	1	1	1	1	1	1	1	2	1	4	1	1	1	1	1	1	1	1	1	2	1	1	1	29	21	1.38095
PF03381.10	LEM3 (ligand-effect modulator 3) family / CDC50 family	1	1	0	1	2	2	2	2	1	1	1	1	1	1	1	1	1	1	1	1	1	1	1	1	1	1	4	1	1	1	1	1	1	1	1	3	1	1	1	1	1	1	29	21	1.38095
PF00940.14	DNA-dependent RNA polymerase	1	1	1	1	1	1	1	4	1	1	1	1	1	1	1	1	1	1	1	1	1	1	1	1	1	1	4	1	2	1	1	1	1	1	2	1	1	1	1	1	1	1	29	21	1.38095
PF06071.8	Protein of unknown function (DUF933)	1	1	1	1	2	2	2	2	1	1	1	1	0	1	1	1	1	1	1	1	1	1	1	1	1	1	4	1	1	1	1	1	1	1	2	2	1	1	1	1	1	1	29	21	1.38095
PF04096.9	Nucleoporin autopeptidase	1	1	1	1	1	2	2	2	1	1	1	1	1	1	1	1	1	1	1	1	1	1	1	1	1	1	4	1	1	2	1	1	1	0	1	3	1	1	1	1	1	1	29	21	1.38095
PF08652.6	RAI1 like PD-(D/E)XK nuclease	1	1	1	1	2	2	2	2	1	1	1	1	1	1	1	1	0	1	1	1	1	1	1	1	1	1	4	0	1	1	1	1	1	1	3	2	1	1	1	1	1	1	29	21	1.38095
PF08498.5	Sterol methyltransferase C-terminal	1	1	1	1	2	2	1	2	1	1	1	1	1	1	1	1	1	1	1	1	1	1	1	1	1	1	2	3	1	1	1	1	1	1	2	1	1	1	2	1	1	1	29	21	1.38095
PF08302.6	Fungal tRNA ligase phosphodiesterase domain	1	1	1	1	2	2	2	2	1	1	1	1	1	1	1	1	1	1	1	1	1	1	1	0	1	1	2	0	1	1	0	1	1	1	6	1	1	1	2	1	1	1	29	21	1.38095
PF11204.3	Protein of unknown function (DUF2985)	1	1	1	1	2	2	2	2	1	1	1	1	1	1	1	1	1	1	1	1	1	1	1	0	1	1	0	1	1	2	2	2	2	2	1	0	2	1	1	2	2	0	29	21	1.38095
PF05131.9	Pep3/Vps18/deep orange family	1	1	1	1	2	2	2	2	1	1	1	1	1	1	1	1	0	1	1	1	1	1	1	1	1	1	6	1	1	1	1	1	1	1	1	1	1	1	1	1	1	1	29	21	1.38095
PF02403.17	Seryl-tRNA synthetase N-terminal domain	1	1	1	1	2	2	2	1	1	1	1	1	1	1	1	1	1	1	1	1	1	1	1	1	1	1	2	2	2	1	1	2	1	1	1	1	1	1	2	1	1	1	29	21	1.38095
PF08551.5	Eukaryotic integral membrane protein (DUF1751)	1	1	1	1	2	2	2	1	1	1	1	1	1	1	1	1	1	1	1	1	1	1	1	1	1	1	4	1	2	1	1	3	1	1	1	1	1	1	1	1	1	0	29	21	1.38095
PF03721.9	UDP-glucose/GDP-mannose dehydrogenase family, NAD binding domain	1	1	1	1	2	2	1	2	1	1	1	1	1	1	1	1	1	1	1	1	1	1	1	1	1	1	0	1	1	1	2	6	2	2	1	0	1	1	0	2	1	1	29	22	1.31818
PF01180.16	Dihydroorotate dehydrogenase	1	1	1	1	2	2	1	2	1	1	1	1	1	1	1	1	1	1	1	1	1	1	1	1	1	1	2	2	1	2	1	2	1	1	1	1	1	2	2	1	1	1	29	22	1.31818
PF01171.15	PP-loop family	1	1	1	1	2	2	1	2	1	1	1	1	1	1	1	1	1	1	1	1	1	1	1	1	1	1	4	2	1	1	1	3	1	1	1	1	1	1	2	1	1	1	29	23	1.26087
PF03345.9	Oligosaccharyltransferase 48 kDa subunit beta	1	1	1	1	2	2	2	1	1	1	1	1	1	1	1	1	1	1	1	1	1	1	1	1	1	1	2	1	1	1	2	1	2	2	1	1	2	1	1	2	2	1	29	23	1.26087
PF09271.6	LAG1, DNA binding	1	1	1	1	2	2	2	2	1	1	1	1	1	1	1	1	1	1	1	1	1	1	1	1	1	0	0	2	2	1	2	0	2	2	4	0	2	1	0	2	2	1	29	23	1.26087
PF07942.7	N2227-like protein	1	1	1	1	1	1	2	2	1	1	1	1	1	1	1	1	2	1	1	1	1	1	1	1	1	1	4	2	2	1	1	1	1	1	1	2	1	1	2	1	1	1	29	23	1.26087
PF09270.5	Beta-trefoil DNA-binding domain	1	1	1	1	2	2	2	2	1	1	1	1	1	1	1	1	1	1	1	1	1	1	1	1	1	0	0	2	2	2	2	0	2	2	4	0	2	1	0	2	2	1	29	24	1.20833
PF01411.14	tRNA synthetases class II (A)	1	1	1	1	1	1	1	4	1	1	1	1	1	1	1	1	1	1	1	1	1	1	1	1	1	1	4	2	1	1	1	2	1	1	1	2	1	2	2	1	1	1	29	24	1.20833
PF02127.10	Aminopeptidase I zinc metalloprotease (M18)	1	1	1	1	2	2	2	2	1	1	1	1	1	1	1	1	0	1	1	1	1	1	1	1	1	1	6	1	1	1	1	2	1	1	1	2	1	1	2	1	1	1	29	24	1.20833
PF06999.7	Sucrase/ferredoxin-like	1	1	1	1	2	2	2	2	1	1	1	1	1	1	1	1	0	1	1	1	1	1	1	1	1	1	4	2	2	0	1	2	1	1	0	2	1	2	3	1	1	2	29	25	1.16
PF02441.14	Flavoprotein	1	0	1	1	2	2	2	2	1	1	1	1	1	1	1	1	1	1	1	1	1	1	1	1	1	1	6	1	2	1	0	2	1	1	1	4	1	1	2	1	1	0	29	25	1.16
PF02112.10	cAMP phosphodiesterases class-II	1	1	1	1	2	2	2	2	1	1	1	1	1	1	1	1	2	1	0	0	1	1	1	1	1	1	2	1	1	2	2	2	2	2	0	1	2	2	3	2	0	1	29	25	1.16
PF00154.16	recA bacterial DNA recombination protein	1	2	1	1	2	2	2	2	1	1	0	0	0	0	2	2	1	1	1	1	1	1	1	1	1	1	6	2	1	0	1	2	1	1	2	2	1	0	3	1	1	2	29	26	1.11538
PF01116.15	Fructose-bisphosphate aldolase class-II	1	1	1	1	1	2	2	2	1	1	1	1	1	1	1	1	1	1	1	1	1	1	1	1	1	1	2	3	2	2	1	3	2	2	1	1	1	2	2	1	1	1	29	27	1.07407
PF09070.6	PFU (PLAA family ubiquitin binding)	1	1	1	1	2	2	1	2	1	1	1	1	1	1	1	1	1	1	1	1	1	1	1	1	1	1	2	1	1	2	1	1	2	2	3	1	2	3	1	2	2	2	29	28	1.03571
PF13430.1	Domain of unknown function (DUF4112)	1	1	1	1	2	2	2	2	1	1	0	0	0	1	1	1	2	1	1	1	1	1	1	2	1	1	4	1	2	3	1	1	2	2	1	1	2	2	1	2	2	2	29	29	1
PF00387.14	Phosphatidylinositol-specific phospholipase C, Y domain	0	1	1	1	2	2	2	2	1	1	1	1	1	1	1	1	1	1	1	1	1	1	1	1	1	1	2	3	1	2	2	4	2	2	1	1	2	2	2	2	2	1	29	31	0.935484
PF12621.3	Phosphate metabolism protein	1	1	1	1	2	2	1	2	1	1	1	1	1	1	1	1	1	1	1	1	1	1	1	1	1	1	6	3	2	1	1	4	2	1	2	2	1	1	3	1	1	1	29	32	0.90625
PF13481.1	AAA domain	0	2	1	1	2	2	2	2	1	1	1	1	1	0	1	1	1	1	1	1	1	1	1	1	1	1	5	3	2	0	1	3	2	1	2	4	1	1	3	1	1	2	29	32	0.90625
PF03909.12	BSD domain	1	1	1	1	2	2	1	2	1	1	1	1	1	1	1	1	1	1	1	1	1	1	1	1	1	1	6	3	2	1	1	3	1	2	2	3	1	1	3	2	1	2	29	34	0.852941
PF00994.19	Probable molybdopterin binding domain	0	1	1	1	2	2	2	2	1	1	1	1	1	1	1	1	1	1	1	1	1	1	1	1	1	1	2	3	1	3	3	6	3	3	1	1	3	3	3	3	3	0	29	41	0.707317
PF00909.16	Ammonium Transporter Family	1	1	1	1	2	2	2	2	1	1	1	1	1	1	1	1	0	1	1	1	1	1	1	1	1	1	8	6	2	3	2	4	2	2	2	3	2	2	1	2	2	2	29	45	0.644444
PF13452.1	N-terminal half of MaoC dehydratase	1	1	1	1	2	2	2	1	1	1	1	1	1	1	1	1	1	1	1	1	1	1	1	1	1	1	2	3	2	3	3	3	4	4	2	2	4	3	3	3	3	2	29	46	0.630435
PF02204.13	Vacuolar sorting protein 9 (VPS9) domain	1	1	1	1	2	2	1	2	1	1	1	1	1	1	1	1	1	1	1	1	1	1	1	1	1	1	6	2	2	2	2	5	3	3	4	3	3	3	3	3	3	2	29	49	0.591837
PF00388.14	Phosphatidylinositol-specific phospholipase C, X domain	0	1	1	1	2	2	2	2	1	1	1	1	1	1	1	1	2	1	1	1	1	1	0	2	0	1	6	5	2	3	3	6	3	3	3	1	3	3	3	2	3	1	29	50	0.58
PF01575.14	MaoC like domain	1	1	1	1	2	2	2	1	1	1	1	1	1	1	1	1	1	1	1	1	1	1	1	1	1	1	4	3	2	4	4	4	5	5	5	2	4	3	4	3	5	2	29	59	0.491525
PF01915.17	Glycosyl hydrolase family 3 C-terminal domain	1	1	1	1	2	2	2	2	1	1	1	1	1	1	1	1	1	1	0	0	1	1	1	3	1	0	4	7	3	2	2	9	4	4	2	0	4	3	5	4	3	4	29	60	0.483333
PF04488.10	Glycosyltransferase sugar-binding region containing DXD motif	1	1	1	1	2	2	2	2	1	1	1	1	1	1	1	1	0	1	1	1	1	1	1	1	1	1	6	3	11	9	2	4	2	2	8	4	2	1	5	2	2	2	29	65	0.446154
PF00618.15	RasGEF N-terminal motif	1	3	1	0	0	0	0	0	0	0	3	3	3	3	2	1	0	1	1	1	1	0	1	3	0	1	8	8	2	4	4	6	4	5	4	4	4	4	4	4	5	4	29	74	0.391892
PF00651.26	BTB/POZ domain	2	1	1	1	2	2	1	2	1	1	1	1	0	1	1	2	1	0	0	0	1	1	1	2	1	2	8	38	2	4	6	13	6	6	1	2	5	4	9	6	6	3	29	119	0.243697
PF03308.11	ArgK protein	0	0	0	2	1	1	2	2	1	1	1	1	1	1	1	0	1	1	2	2	1	1	1	2	1	1	1	0	0	0	0	0	0	0	0	0	0	0	0	0	0	0	28	1	28
PF00458.15	WHEP-TRS domain	1	1	1	1	1	2	1	2	1	1	1	1	1	1	1	1	1	1	1	1	1	1	1	1	1	1	0	0	0	1	0	0	0	0	2	0	0	1	0	0	0	0	28	4	7
PF08045.6	Cell division control protein 14, SIN component	0	1	1	1	2	2	2	2	1	1	1	1	1	1	1	1	1	0	1	1	1	1	1	1	1	1	2	1	1	1	0	1	0	0	0	0	0	1	1	0	0	1	28	9	3.11111
PF12295.3	Symplekin tight junction protein C terminal	1	1	1	1	1	1	2	2	1	1	1	1	1	1	1	1	1	1	1	1	1	1	1	1	1	1	0	1	1	1	1	0	1	1	1	0	1	1	0	1	1	1	28	12	2.33333
PF08315.7	cwf18 pre-mRNA splicing factor	1	1	1	1	1	1	2	2	1	1	1	1	1	1	1	1	1	1	1	1	1	1	1	1	1	1	0	1	0	1	1	1	1	1	1	0	1	1	1	1	1	1	28	13	2.15385
PF10396.4	GTP-binding protein TrmE N-terminus	1	0	1	1	2	2	2	1	1	1	1	1	1	1	1	1	1	1	1	1	1	1	1	1	1	1	2	1	0	0	1	1	1	0	1	1	1	0	1	1	1	1	28	13	2.15385
PF10336.4	Protein of unknown function (DUF2420)	1	1	1	1	1	1	2	2	1	1	1	1	1	1	1	1	1	1	1	1	1	1	1	1	1	1	0	1	1	1	1	0	1	1	1	1	1	1	1	1	1	1	28	14	2
PF09745.4	Coiled-coil domain-containing protein 55 (DUF2040)	1	1	1	1	2	2	2	2	1	1	1	1	1	1	1	1	1	1	1	1	1	0	0	1	1	1	0	1	1	1	1	1	1	1	1	0	1	1	1	1	1	1	28	14	2
PF14382.1	Exosome complex exonuclease RRP4 N-terminal region	1	1	1	1	1	1	1	2	1	1	1	1	1	1	1	1	1	1	1	2	1	1	1	1	1	1	2	1	1	1	0	2	0	0	3	1	0	0	2	0	0	1	28	14	2
PF10209.4	Uncharacterized conserved protein (DUF2340)	1	2	1	1	2	2	2	2	1	1	1	1	0	1	0	0	1	1	1	1	1	1	1	1	1	1	2	1	1	1	0	0	1	1	1	1	1	1	0	1	1	1	28	14	2
PF07940.8	Heparinase II/III-like protein	1	1	1	1	2	1	2	2	1	1	1	1	1	1	1	1	1	0	1	1	1	1	1	1	1	1	0	3	1	1	1	0	1	1	1	0	1	1	0	1	1	1	28	14	2
PF08539.6	HbrB-like	1	1	1	1	2	2	2	2	1	1	1	1	1	1	1	1	0	0	1	1	1	1	1	1	1	1	0	1	0	1	1	1	1	1	1	2	1	1	1	1	1	1	28	15	1.86667
PF13429.1	Tetratricopeptide repeat	0	1	1	2	1	2	2	1	1	1	1	1	1	0	1	2	1	0	0	0	2	2	1	0	2	2	0	1	1	1	1	3	1	1	1	1	0	1	0	0	1	2	28	15	1.86667
PF08620.5	RPAP1-like, C-terminal	1	1	1	1	1	1	2	2	1	1	1	1	1	1	1	1	1	1	1	1	1	1	1	1	1	1	2	1	1	1	1	1	1	1	0	1	1	0	1	1	1	1	28	15	1.86667
PF04880.8	NUDE protein, C-terminal conserved region	1	1	0	1	2	2	2	2	1	1	1	1	1	1	1	1	1	1	1	1	1	1	1	1	1	0	0	1	2	1	1	2	1	1	1	0	1	1	1	1	1	0	28	15	1.86667
[truncated: 2,475 more rows]

## Sheet: domains specific to Malassezia
pfam	annotation	MC10434	MC11721	MD9169	ME9969	MF1878	MF4172	MF7019	MF7710	MF7982	MFJPLK23	MG7874	MG7966	MG7990	MGL	MJ9431	MN9557	MO7876	MP1879	MR7877	MR8742	MS42132	MS44340	MS96806	MSL7956	MSY	MY9725	cal	cci	cne	eva	mpe	ncr	pan	phu	pgr	sce	sre	tan	tru	uho	uma	wic
PF08372.5	Plant phosphoribosyltransferase C-terminal	1	0	1	1	2	2	2	2	1	1	0	0	0	0	1	0	0	0	0	0	1	1	1	0	1	1	0	0	0	1	0	0	0	0	0	0	0	0	0	0	0	0
PF07225.7	NADH-ubiquinone oxidoreductase B15 subunit (NDUFB4)	0	0	1	1	1	1	1	2	0	1	0	0	0	1	0	1	0	1	0	1	0	0	0	0	0	1	0	0	0	0	0	0	1	0	0	0	1	0	0	0	0	0
PF03308.11	ArgK protein	0	0	0	2	1	1	2	2	1	1	1	1	1	1	1	0	1	1	2	2	1	1	1	2	1	1	1	0	0	0	0	0	0	0	0	0	0	0	0	0	0	0
PF11187.3	Protein of unknown function (DUF2974)	1	0	0	1	0	0	0	0	0	0	1	1	1	1	1	2	0	1	2	1	0	0	0	0	0	0	0	0	0	0	0	0	0	0	0	0	0	0	0	0	0	0
PF03137.15	Organic Anion Transporter Polypeptide (OATP) family	1	0	1	1	0	0	0	0	0	0	1	1	1	1	1	1	1	0	1	1	1	1	1	0	1	0	0	0	1	0	0	0	0	0	0	0	0	0	0	0	0	0
PF06742.6	Protein of unknown function (DUF1214)	2	2	2	2	4	4	4	4	2	2	2	2	2	2	2	2	2	2	2	2	2	2	2	4	2	2	0	0	0	0	0	0	0	0	0	0	0	0	0	0	0	0
PF12680.2	SnoaL-like domain	1	0	1	1	0	0	0	0	0	0	0	0	0	0	1	0	1	0	0	0	1	1	1	1	1	1	0	0	0	1	0	0	0	0	0	0	0	0	0	0	0	0
PF12311.3	Protein of unknown function (DUF3632)	1	0	1	1	0	0	0	0	0	0	1	1	1	0	1	1	0	1	0	0	1	1	1	1	1	0	0	0	0	0	0	2	0	0	0	0	0	0	4	0	0	0
PF06974.8	Protein of unknown function (DUF1298)	0	1	0	0	0	0	0	0	0	0	1	1	1	1	1	0	1	1	1	1	0	0	0	1	0	1	0	0	0	0	0	0	0	0	0	0	0	0	0	0	0	0
PF14934.1	Domain of unknown function (DUF4499)	1	1	0	0	0	0	0	1	1	0	0	0	0	1	1	0	1	1	0	1	1	1	1	0	0	1	0	1	0	0	0	0	0	0	0	0	1	0	0	0	0	0
PF03704.12	Bacterial transcriptional activator domain	1	1	1	1	0	0	0	0	0	0	1	1	1	1	1	1	1	0	1	1	1	1	1	0	1	0	0	0	0	0	0	0	1	0	0	0	0	0	0	0	0	0
PF06516.6	Purine nucleoside permease (NUP)	1	0	0	2	2	2	2	2	1	1	2	1	2	1	1	1	0	1	1	1	1	1	1	0	1	1	4	0	0	0	0	1	0	0	0	0	0	0	0	0	0	0
PF13367.1	Protease prsW family	1	0	1	1	0	0	0	0	0	0	1	1	1	1	0	1	0	1	1	1	1	1	1	0	1	0	0	0	0	0	0	0	0	0	0	0	0	0	0	0	0	0

## Sheet: branch-specific domain gains
pfam	annotation	MF1878	MF4172	MF7019	MF7710	MF7982	MFJPLK23	MJ9431	MO7876	MY9725	MC10434	MD9169	ME9969	MG7874	MG7966	MG7990	MGL	MN9557	MP1879	MR7877	MR8742	MS42132	MS44340	MS96806	MSY	MC11721	MSL7956	gain branch
PF02915.12	Rubrerythrin	0	0	0	0	0	0	0	0	0	0	0	0	0	0	0	0	0	0	0	0	0	0	0	0	1	1	C
PF13580.1	SIS domain	0	0	0	0	0	0	0	0	0	0	0	0	0	0	0	0	0	0	0	0	0	0	0	0	1	0	C
PF07336.6	Protein of unknown function (DUF1470)	0	0	0	0	0	0	0	0	0	0	0	0	0	0	0	0	0	0	0	0	0	0	0	0	0	1	C
PF13367.1	Protease prsW family	0	0	0	0	0	0	0	0	0	1	1	1	1	1	1	1	1	1	1	1	1	1	1	1	0	0	B
PF08206.6	Ribonuclease B OB domain	0	0	0	0	0	0	0	0	0	1	1	1	0	0	0	1	1	0	0	0	1	1	1	1	0	0	B
PF02616.9	ScpA/B protein	2	2	0	2	1	0	1	1	1	0	0	0	0	0	0	0	0	0	0	0	0	0	0	0	0	0	A
PF13463.1	Winged helix DNA-binding domain	1	1	1	1	0	1	0	0	0	0	0	0	0	0	0	0	0	0	0	0	0	0	0	0	0	0	A
PF01551.17	Peptidase family M23	1	1	1	1	1	0	0	0	0	0	0	0	0	0	0	0	0	0	0	0	0	0	0	0	0	0	A
PF04296.8	Protein of unknown function (DUF448)	2	2	2	1	1	1	0	1	0	0	0	0	0	0	0	0	0	0	0	0	0	0	0	0	0	1	ABC
PF06974.8	Protein of unknown function (DUF1298)	0	0	0	0	0	0	1	1	1	0	0	0	1	1	1	1	0	1	1	1	0	0	0	0	1	1	ABC
PF11187.3	Protein of unknown function (DUF2974)	0	0	0	0	0	0	1	0	0	1	0	1	1	1	1	1	2	1	2	1	0	0	0	0	0	0	AB
PF06742.6	Protein of unknown function (DUF1214)	4	4	4	4	2	2	2	2	2	2	2	2	2	2	2	2	2	2	2	2	2	2	2	2	2	4	ABC
	yellow: cluster A
	green: cluster B
	blue: cluster C

## Sheet: domains expanded in Malassezia
pfam	annotation	MC10434	MC11721	MD9169	ME9969	MF1878	MF4172	MF7019	MF7710	MF7982	MFJPLK23	MG7874	MG7966	MG7990	MGL	MJ9431	MN9557	MO7876	MP1879	MR7877	MR8742	MS42132	MS44340	MS96806	MSL7956	MSY	MY9725	cal	cci	cne	eva	mpe	ncr	pan	phu	pgr	sce	sre	tan	tru	uho	uma	wic
PF04185.9	Phosphoesterase family	4	5	4	4	2	2	2	2	1	1	6	6	6	6	4	4	3	5	7	7	4	5	5	4	4	0	0	0	0	1	1	1	2	1	0	0	2	2	1	1	1	0
PF10168.4	Nuclear pore component	2	1	1	2	3	3	3	2	2	1	1	1	1	2	1	2	1	2	2	2	2	2	2	2	2	1	0	2	1	1	1	0	1	2	1	0	1	0	0	1	1	1
PF11894.3	Protein of unknown function (DUF3414)	2	1	2	2	8	8	8	9	4	4	1	1	1	1	1	1	5	1	1	1	4	3	4	3	2	1	2	1	1	1	1	1	1	1	2	1	1	1	1	1	1	1
PF01269.12	Fibrillarin	1	2	2	2	4	4	3	3	2	2	1	1	1	1	2	2	2	1	2	2	2	2	2	2	2	2	2	1	1	1	0	1	1	1	1	1	1	1	1	1	1	1
PF00881.19	Nitroreductase family	2	1	2	1	3	3	3	6	2	3	2	2	2	2	3	2	3	2	1	2	2	2	2	1	2	1	0	2	1	3	1	1	1	1	0	2	1	1	1	1	1	0
PF04114.9	Gaa1-like, GPI transamidase component	2	2	2	2	4	4	4	4	2	2	2	2	2	2	2	2	2	2	2	2	2	2	2	2	2	2	2	2	1	1	1	1	1	1	1	1	1	2	1	1	1	0
PF03666.8	Nitrogen Permease regulator of amino acid transport activity 3	2	2	2	2	7	6	8	6	3	2	2	2	2	2	2	2	3	2	1	1	2	2	2	2	2	2	4	1	1	1	1	1	1	1	1	1	1	1	1	1	1	0
PF00186.14	Dihydrofolate reductase	2	2	2	2	4	4	4	4	2	2	2	2	2	2	2	2	2	2	2	2	2	2	2	2	0	2	2	1	1	1	1	1	1	1	1	1	1	2	1	1	1	0
PF13428.1	Tetratricopeptide repeat	2	3	4	3	7	5	6	7	4	3	3	2	2	2	3	3	3	2	2	2	3	3	3	2	2	2	0	2	2	1	2	6	1	2	0	0	1	1	1	2	2	1
PF04006.7	Mpp10 protein	2	2	2	2	5	5	6	6	3	3	1	2	2	2	3	2	3	1	2	2	2	2	2	2	1	2	2	1	1	2	1	1	1	1	1	1	1	1	1	2	1	2
PF04471.7	Restriction endonuclease	1	1	1	2	2	2	2	4	1	1	1	1	1	1	2	2	2	2	1	2	1	1	1	2	1	2	0	1	0	1	0	1	1	1	0	0	1	2	1	1	1	1
PF03583.9	Secretory lipase	5	8	4	8	13	12	11	16	8	9	6	6	8	6	11	7	10	13	4	4	4	4	4	13	4	11	20	0	0	10	2	0	2	2	0	0	3	1	2	2	2	0
PF09818.4	Predicted ATPase of the ABC class	2	0	2	2	2	3	4	4	2	2	1	1	1	1	2	2	2	2	1	1	3	3	2	1	2	2	2	1	1	2	2	0	0	0	1	0	1	1	0	1	1	0

## Sheet: missing domains in Malassezia
pfam	annotation	MC10434	MC11721	MD9169	ME9969	MF1878	MF4172	MF7019	MF7710	MF7982	MFJPLK23	MG7874	MG7966	MG7990	MGL	MJ9431	MN9557	MO7876	MP1879	MR7877	MR8742	MS42132	MS44340	MS96806	MSL7956	MSY	MY9725	cal	cci	cne	eva	mpe	ncr	pan	phu	pgr	sce	sre	tan	tru	uho	uma	wic
PF00187.14	Chitin recognition protein	0	0	0	0	0	0	0	0	0	0	0	0	0	0	0	0	0	0	0	0	0	0	0	0	0	0	1	0	0	0	0	1	0	0	0	0	0	0	2	0	0	0
PF00194.16	Eukaryotic-type carbonic anhydrase	0	0	0	0	0	0	0	0	0	0	0	0	0	0	0	0	0	0	0	0	0	0	0	0	0	0	0	0	0	0	0	2	0	0	0	0	0	0	2	0	0	0
PF00784.12	MyTH4 domain	0	0	0	0	0	0	0	0	0	0	0	0	0	0	0	0	0	0	0	0	0	0	0	0	0	0	0	1	1	1	0	0	0	0	0	0	0	1	0	0	0	0
PF01232.18	Mannitol dehydrogenase Rossmann domain	0	0	0	0	0	0	0	0	0	0	0	0	0	0	0	0	0	0	0	0	0	0	0	0	0	0	0	0	0	0	0	1	0	0	0	2	0	0	1	0	0	0
PF01400.19	Astacin (Peptidase family M12A)	0	0	0	0	0	0	0	0	0	0	0	0	0	0	0	0	0	0	0	0	0	0	0	0	0	0	0	0	0	0	0	0	2	0	0	0	0	0	0	0	2	0
PF02237.12	Biotin protein ligase C terminal domain	0	0	0	0	0	0	0	0	0	0	0	0	0	0	0	0	0	0	0	0	0	0	0	0	0	0	2	0	0	0	0	0	0	0	0	1	0	0	1	0	0	0
PF02541.11	Ppx/GppA phosphatase family	0	0	0	0	0	0	0	0	0	0	0	0	0	0	0	0	0	0	0	0	0	0	0	0	0	0	0	0	0	0	0	2	0	0	0	1	0	0	1	0	0	0
PF02615.9	Malate/L-lactate dehydrogenase	0	0	0	0	0	0	0	0	0	0	0	0	0	0	0	0	0	0	0	0	0	0	0	0	0	0	0	0	0	0	0	2	0	0	0	0	0	1	1	0	0	0
PF02838.10	Glycosyl hydrolase family 20, domain 2	0	0	0	0	0	0	0	0	0	0	0	0	0	0	0	0	0	0	0	0	0	0	0	0	0	0	2	1	0	0	0	1	0	0	0	0	0	0	0	0	0	0
PF03455.14	dDENN domain	0	0	0	0	0	0	0	0	0	0	0	0	0	0	0	0	0	0	0	0	0	0	0	0	0	0	0	0	0	0	0	3	0	0	0	0	0	0	1	0	0	0
PF03649.8	Uncharacterised protein family (UPF0014)	0	0	0	0	0	0	0	0	0	0	0	0	0	0	0	0	0	0	0	0	0	0	0	0	0	0	0	2	1	0	0	0	0	0	0	0	0	1	0	0	0	0
PF03702.9	Uncharacterised protein family (UPF0075)	0	0	0	0	0	0	0	0	0	0	0	0	0	0	0	0	0	0	0	0	0	0	0	0	0	0	0	0	0	0	0	2	1	1	0	0	0	0	0	0	0	0
PF04001.8	Transcription factor Vhr1	0	0	0	0	0	0	0	0	0	0	0	0	0	0	0	0	0	0	0	0	0	0	0	0	0	0	2	0	0	0	0	0	0	0	0	2	0	0	0	0	0	0
PF04516.10	CP2 transcription factor	0	0	0	0	0	0	0	0	0	0	0	0	0	0	0	0	0	0	0	0	0	0	0	0	0	0	0	0	0	0	0	2	0	0	0	0	0	0	2	0	0	0
PF04791.11	LMBR1-like membrane protein	0	0	0	0	0	0	0	0	0	0	0	0	0	0	0	0	0	0	0	0	0	0	0	0	0	0	0	0	0	0	0	2	0	0	0	0	0	0	2	0	0	0
PF05004.8	Interferon-related developmental regulator (IFRD)	0	0	0	0	0	0	0	0	0	0	0	0	0	0	0	0	0	0	0	0	0	0	0	0	0	0	2	0	0	0	0	1	0	0	0	0	0	0	1	0	0	0
PF05029.8	Timeless protein C terminal region	0	0	0	0	0	0	0	0	0	0	0	0	0	0	0	0	0	0	0	0	0	0	0	0	0	0	0	0	1	0	0	1	0	0	0	0	0	0	1	0	0	1
PF05141.7	Pyoverdine/dityrosine biosynthesis protein	0	0	0	0	0	0	0	0	0	0	0	0	0	0	0	0	0	0	0	0	0	0	0	0	0	0	2	0	0	0	0	0	0	0	0	1	0	1	0	0	0	0
PF05234.6	UAF complex subunit Rrn10	0	0	0	0	0	0	0	0	0	0	0	0	0	0	0	0	0	0	0	0	0	0	0	0	0	0	2	0	0	0	0	0	0	0	0	1	0	0	1	0	0	0
PF05388.6	Carboxypeptidase Y pro-peptide	0	0	0	0	0	0	0	0	0	0	0	0	0	0	0	0	0	0	0	0	0	0	0	0	0	0	2	0	0	0	0	1	0	0	0	1	0	0	0	0	0	0
PF05995.7	Cysteine dioxygenase type I	0	0	0	0	0	0	0	0	0	0	0	0	0	0	0	0	0	0	0	0	0	0	0	0	0	0	2	0	0	0	0	1	0	0	0	0	0	0	1	0	0	0
PF06032.7	Protein of unknown function (DUF917)	0	0	0	0	0	0	0	0	0	0	0	0	0	0	0	0	0	0	0	0	0	0	0	0	0	0	0	0	1	0	0	1	0	0	0	0	0	0	2	0	0	0
PF06140.8	Interferon-induced 6-16 family	0	0	0	0	0	0	0	0	0	0	0	0	0	0	0	0	0	0	0	0	0	0	0	0	0	0	0	0	0	0	0	2	0	0	2	0	0	0	0	0	0	0
PF06415.8	BPG-independent PGAM N-terminus (iPGM_N)	0	0	0	0	0	0	0	0	0	0	0	0	0	0	0	0	0	0	0	0	0	0	0	0	0	0	0	1	1	0	0	1	0	0	0	0	0	0	1	0	0	0
PF07282.6	Putative transposase DNA-binding domain	0	0	0	0	0	0	0	0	0	0	0	0	0	0	0	0	0	0	0	0	0	0	0	0	0	0	0	0	0	0	0	0	0	3	0	0	1	0	0	0	0	0
PF07453.8	NUMOD1 domain	0	0	0	0	0	0	0	0	0	0	0	0	0	0	0	0	0	0	0	0	0	0	0	0	0	0	0	0	0	0	0	2	0	0	0	1	0	0	0	0	1	0
PF07543.7	Protein trafficking PGA2	0	0	0	0	0	0	0	0	0	0	0	0	0	0	0	0	0	0	0	0	0	0	0	0	0	0	0	0	0	0	0	1	0	0	0	2	0	0	1	0	0	0
PF08032.7	RNA 2'-O ribose methyltransferase substrate binding	0	0	0	0	0	0	0	0	0	0	0	0	0	0	0	0	0	0	0	0	0	0	0	0	0	0	2	0	0	0	0	1	0	0	0	1	0	0	0	0	0	0
PF08114.6	ATPase proteolipid family	0	0	0	0	0	0	0	0	0	0	0	0	0	0	0	0	0	0	0	0	0	0	0	0	0	0	2	0	0	0	0	0	0	0	0	2	0	0	0	0	0	0
PF08125.8	Mannitol dehydrogenase C-terminal domain	0	0	0	0	0	0	0	0	0	0	0	0	0	0	0	0	0	0	0	0	0	0	0	0	0	0	0	0	0	0	0	1	0	0	0	2	0	0	1	0	0	0
PF08171.6	Mad3/BUB1 homology region 2	0	0	0	0	0	0	0	0	0	0	0	0	0	0	0	0	0	0	0	0	0	0	0	0	0	0	2	0	0	0	0	0	0	0	0	2	0	0	0	0	0	0
PF08190.7	pre-RNA processing PIH1/Nop17	0	0	0	0	0	0	0	0	0	0	0	0	0	0	0	0	0	0	0	0	0	0	0	0	0	0	2	1	0	0	0	0	0	0	0	1	0	0	0	0	0	0
PF08193.6	INO80 complex subunit Ies4	0	0	0	0	0	0	0	0	0	0	0	0	0	0	0	0	0	0	0	0	0	0	0	0	0	0	2	0	0	0	0	1	0	0	0	0	0	0	1	0	0	0
PF08281.7	Sigma-70, region 4	0	0	0	0	0	0	0	0	0	0	0	0	0	0	0	0	0	0	0	0	0	0	0	0	0	0	0	0	0	0	1	0	1	0	0	0	2	0	0	0	0	0
PF08579.6	Mitochondrial ribonuclease P subunit (RPM2)	0	0	0	0	0	0	0	0	0	0	0	0	0	0	0	0	0	0	0	0	0	0	0	0	0	0	2	0	0	0	0	0	0	0	0	1	0	0	1	0	0	0
PF08605.5	Fungal Rad9-like Rad53-binding	0	0	0	0	0	0	0	0	0	0	0	0	0	0	0	0	0	0	0	0	0	0	0	0	0	0	2	0	0	0	0	0	0	0	0	1	0	0	1	0	0	0
PF08611.5	Fungal protein of unknown function (DUF1774)	0	0	0	0	0	0	0	0	0	0	0	0	0	0	0	0	0	0	0	0	0	0	0	0	0	0	2	0	0	0	0	1	0	0	0	0	0	0	1	0	0	0
PF09284.5	Rhamnogalacturonase B, N-terminal	0	0	0	0	0	0	0	0	0	0	0	0	0	0	0	0	0	0	0	0	0	0	0	0	0	0	0	3	0	0	0	1	0	0	0	0	0	0	0	0	0	0
PF09337.5	His(2)-Cys(2) zinc finger	0	0	0	0	0	0	0	0	0	0	0	0	0	0	0	0	0	0	0	0	0	0	0	0	0	0	2	0	0	0	0	0	0	0	0	1	0	0	1	0	0	0
PF09351.5	Domain of unknown function (DUF1993)	0	0	0	0	0	0	0	0	0	0	0	0	0	0	0	0	0	0	0	0	0	0	0	0	0	0	0	0	0	1	0	2	0	0	0	0	1	0	0	0	0	0
PF09414.5	RNA ligase	0	0	0	0	0	0	0	0	0	0	0	0	0	0	0	0	0	0	0	0	0	0	0	0	0	0	0	1	0	1	0	2	0	0	0	0	0	0	0	0	0	0
PF09747.4	Coiled-coil domain containing protein (DUF2052)	0	0	0	0	0	0	0	0	0	0	0	0	0	0	0	0	0	0	0	0	0	0	0	0	0	0	0	1	1	0	0	1	0	0	0	0	0	0	1	0	0	0
PF10056.4	Uncharacterized conserved protein (DUF2293)	0	0	0	0	0	0	0	0	0	0	0	0	0	0	0	0	0	0	0	0	0	0	0	0	0	0	0	0	0	0	0	2	0	0	0	0	0	0	2	0	0	0
PF10182.4	Flo11 domain	0	0	0	0	0	0	0	0	0	0	0	0	0	0	0	0	0	0	0	0	0	0	0	0	0	0	2	0	0	0	0	0	0	0	0	2	0	0	0	0	0	0
PF10200.4	NADH:ubiquinone oxidoreductase, NDUFS5-15kDa	0	0	0	0	0	0	0	0	0	0	0	0	0	0	0	0	0	0	0	0	0	0	0	0	0	0	2	1	0	0	0	1	0	0	0	0	0	0	0	0	0	0
PF10250.4	GDP-fucose protein O-fucosyltransferase	0	0	0	0	0	0	0	0	0	0	0	0	0	0	0	0	0	0	0	0	0	0	0	0	0	0	0	2	0	0	0	1	0	0	1	0	0	0	0	0	0	0
PF10349.4	WW-domain ligand protein	0	0	0	0	0	0	0	0	0	0	0	0	0	0	0	0	0	0	0	0	0	0	0	0	0	0	0	0	0	0	0	3	0	0	0	0	0	0	1	0	0	0
PF10380.4	Transcription factor CRF1	0	0	0	0	0	0	0	0	0	0	0	0	0	0	0	0	0	0	0	0	0	0	0	0	0	0	2	0	0	0	0	0	0	0	0	2	0	0	0	0	0	0
PF10407.4	Cdc14 phosphatase binding protein N-terminus	0	0	0	0	0	0	0	0	0	0	0	0	0	0	0	0	0	0	0	0	0	0	0	0	0	0	2	0	0	0	0	0	0	0	0	2	0	0	0	0	0	0
PF10454.4	Protein of unknown function (DUF2458)	0	0	0	0	0	0	0	0	0	0	0	0	0	0	0	0	0	0	0	0	0	0	0	0	0	0	0	1	1	0	0	0	0	0	1	0	0	0	1	0	0	0
PF10469.4	AKAP7 2'5' RNA ligase-like domain	0	0	0	0	0	0	0	0	0	0	0	0	0	0	0	0	0	0	0	0	0	0	0	0	0	0	0	1	0	0	0	1	0	0	0	0	0	0	1	0	0	1
PF10591.4	Secreted protein acidic and rich in cysteine Ca binding region	0	0	0	0	0	0	0	0	0	0	0	0	0	0	0	0	0	0	0	0	0	0	0	0	0	0	0	1	1	0	0	1	0	0	0	0	0	0	1	0	0	0
PF10806.3	Protein of unknown function (DUF2731)	0	0	0	0	0	0	0	0	0	0	0	0	0	0	0	0	0	0	0	0	0	0	0	0	0	0	2	0	0	0	0	0	0	0	0	1	0	0	1	0	0	0
PF10843.3	Protein of unknown function (DUF2578)	0	0	0	0	0	0	0	0	0	0	0	0	0	0	0	0	0	0	0	0	0	0	0	0	0	0	2	0	0	0	0	0	0	0	0	2	0	0	0	0	0	0
PF10846.3	Protein of unknown function (DUF2722)	0	0	0	0	0	0	0	0	0	0	0	0	0	0	0	0	0	0	0	0	0	0	0	0	0	0	2	0	0	0	0	1	0	0	0	1	0	0	0	0	0	0
PF11416.3	Integral membrane protein Sed5p	0	0	0	0	0	0	0	0	0	0	0	0	0	0	0	0	0	0	0	0	0	0	0	0	0	0	2	1	0	0	0	0	0	0	0	1	0	0	0	0	0	0
PF11443.3	Domain of unknown function (DUF2828)	0	0	0	0	0	0	0	0	0	0	0	0	0	0	0	0	0	0	0	0	0	0	0	0	0	0	0	1	2	0	0	0	0	0	0	0	0	0	1	0	0	0
PF11489.3	Protein of unknown function (DUF3210)	0	0	0	0	0	0	0	0	0	0	0	0	0	0	0	0	0	0	0	0	0	0	0	0	0	0	1	0	0	0	0	1	0	0	0	1	0	0	1	0	0	0
PF11522.3	Yeast phosphatidylinositol-4-OH kinase Pik1	0	0	0	0	0	0	0	0	0	0	0	0	0	0	0	0	0	0	0	0	0	0	0	0	0	0	2	0	0	0	0	1	0	0	0	1	0	0	0	0	0	0
PF11526.3	Subunit of cleavage factor IA Pcf11	0	0	0	0	0	0	0	0	0	0	0	0	0	0	0	0	0	0	0	0	0	0	0	0	0	0	2	0	0	0	0	0	0	0	0	1	0	0	1	0	0	0
PF11626.3	TRF2-interacting telomeric protein/Rap1 - C terminal domain	0	0	0	0	0	0	0	0	0	0	0	0	0	0	0	0	0	0	0	0	0	0	0	0	0	0	0	0	0	0	0	1	0	0	1	1	0	0	1	0	0	0
PF11778.3	Septation initiation	0	0	0	0	0	0	0	0	0	0	0	0	0	0	0	0	0	0	0	0	0	0	0	0	0	0	2	0	0	0	0	0	0	0	0	2	0	0	0	0	0	0
PF11960.3	Domain of unknown function (DUF3474)	0	0	0	0	0	0	0	0	0	0	0	0	0	0	0	0	0	0	0	0	0	0	0	0	0	0	2	0	0	0	0	1	0	0	0	0	0	0	1	0	0	0
PF12006.3	Protein of unknown function (DUF3500)	0	0	0	0	0	0	0	0	0	0	0	0	0	0	0	0	0	0	0	0	0	0	0	0	0	0	0	0	2	1	0	1	0	0	0	0	0	0	0	0	0	0
PF12030.3	Domain of unknown function (DUF3517)	0	0	0	0	0	0	0	0	0	0	0	0	0	0	0	0	0	0	0	0	0	0	0	0	0	0	0	0	0	0	0	3	0	0	0	0	0	0	1	0	0	0
PF12068.3	Domain of unknown function (DUF3548)	0	0	0	0	0	0	0	0	0	0	0	0	0	0	0	0	0	0	0	0	0	0	0	0	0	0	2	0	0	0	0	0	0	0	0	0	0	1	1	0	0	0
PF12231.3	Rap1-interacting factor 1 N terminal	0	0	0	0	0	0	0	0	0	0	0	0	0	0	0	0	0	0	0	0	0	0	0	0	0	0	1	0	0	0	0	1	0	0	0	1	0	0	1	0	0	0
PF12753.2	Nuclear pore complex subunit Nro1	0	0	0	0	0	0	0	0	0	0	0	0	0	0	0	0	0	0	0	0	0	0	0	0	0	0	2	0	0	0	0	0	0	0	0	1	0	0	0	0	0	1
PF12898.2	Stc1 domain	0	0	0	0	0	0	0	0	0	0	0	0	0	0	0	0	0	0	0	0	0	0	0	0	0	0	0	0	0	0	0	2	0	0	1	0	0	0	1	0	0	0
PF12935.2	Vesicle coat trafficking protein Sec16 N-terminus	0	0	0	0	0	0	0	0	0	0	0	0	0	0	0	0	0	0	0	0	0	0	0	0	0	0	2	0	0	0	0	0	0	0	0	1	0	0	1	0	0	0
PF13088.1	BNR repeat-like domain	0	0	0	0	0	0	0	0	0	0	0	0	0	0	0	0	0	0	0	0	0	0	0	0	0	0	0	0	1	0	0	2	0	0	0	0	0	0	1	0	0	0
PF13254.1	Domain of unknown function (DUF4045)	0	0	0	0	0	0	0	0	0	0	0	0	0	0	0	0	0	0	0	0	0	0	0	0	0	0	0	0	0	0	0	2	0	0	0	0	0	0	2	0	0	0
PF13298.1	DNA polymerase Ligase (LigD)	0	0	0	0	0	0	0	0	0	0	0	0	0	0	0	0	0	0	0	0	0	0	0	0	0	0	0	0	3	0	0	0	0	0	0	0	0	0	1	0	0	0
PF13363.1	Beta-galactosidase, domain 3	0	0	0	0	0	0	0	0	0	0	0	0	0	0	0	0	0	0	0	0	0	0	0	0	0	0	0	0	0	0	0	2	0	0	1	0	0	1	0	0	0	0
PF13565.1	Homeodomain-like domain	0	0	0	0	0	0	0	0	0	0	0	0	0	0	0	0	0	0	0	0	0	0	0	0	0	0	0	0	0	0	0	0	0	0	3	0	0	1	0	0	0	0
PF13593.1	SBF-like CPA transporter family (DUF4137)	0	0	0	0	0	0	0	0	0	0	0	0	0	0	0	0	0	0	0	0	0	0	0	0	0	0	2	0	0	0	0	0	0	0	0	2	0	0	0	0	0	0
PF14479.1	Prion-inhibition and propagation	0	0	0	0	0	0	0	0	0	0	0	0	0	0	0	0	0	0	0	0	0	0	0	0	0	0	0	0	0	0	0	3	0	0	0	0	0	0	1	0	0	0
PF14521.1	Lysine-specific metallo-endopeptidase	0	0	0	0	0	0	0	0	0	0	0	0	0	0	0	0	0	0	0	0	0	0	0	0	0	0	0	0	0	0	0	1	0	0	0	0	0	0	2	0	0	1
PF14573.1	Acyl-carrier	0	0	0	0	0	0	0	0	0	0	0	0	0	0	0	0	0	0	0	0	0	0	0	0	0	0	0	0	0	0	0	0	1	1	0	0	1	0	0	1	0	0
PF14599.1	Zinc-ribbon	0	0	0	0	0	0	0	0	0	0	0	0	0	0	0	0	0	0	0	0	0	0	0	0	0	0	2	0	0	0	0	1	0	0	0	0	0	0	1	0	0	0
PF14683.1	Polysaccharide lyase family 4, domain III	0	0	0	0	0	0	0	0	0	0	0	0	0	0	0	0	0	0	0	0	0	0	0	0	0	0	0	2	1	0	0	1	0	0	0	0	0	0	0	0	0	0
PF14686.1	Polysaccharide lyase family 4, domain II	0	0	0	0	0	0	0	0	0	0	0	0	0	0	0	0	0	0	0	0	0	0	0	0	0	0	0	2	1	0	0	1	0	0	0	0	0	0	0	0	0	0
PF14832.1	Putative oxalocrotonate tautomerase enzyme	0	0	0	0	0	0	0	0	0	0	0	0	0	0	0	0	0	0	0	0	0	0	0	0	0	0	0	0	0	1	1	0	1	0	0	0	0	0	0	0	1	0
PF15407.1	Sporulation protein family 7	0	0	0	0	0	0	0	0	0	0	0	0	0	0	0	0	0	0	0	0	0	0	0	0	0	0	2	0	0	0	0	0	0	0	0	1	0	0	1	0	0	0
PF00308.13	Bacterial dnaA protein	0	0	0	0	0	0	0	0	0	0	0	0	0	0	0	0	0	0	0	0	0	0	0	0	0	0	4	0	0	0	0	0	0	0	1	0	0	0	0	0	0	0
PF00754.20	F5/8 type C domain	0	0	0	0	0	0	0	0	0	0	0	0	0	0	0	0	0	0	0	0	0	0	0	0	0	0	0	1	0	0	0	2	0	0	0	0	0	1	0	1	0	0
PF01839.18	FG-GAP repeat	0	0	0	0	0	0	0	0	0	0	0	0	0	0	0	0	0	0	0	0	0	0	0	0	0	0	0	0	0	0	1	0	1	1	0	0	0	1	0	0	1	0
PF02018.12	Carbohydrate binding domain	0	0	0	0	0	0	0	0	0	0	0	0	0	0	0	0	0	0	0	0	0	0	0	0	0	0	0	0	0	1	0	0	1	1	0	0	1	0	0	1	0	0
PF02157.10	Mannose-6-phosphate receptor	0	0	0	0	0	0	0	0	0	0	0	0	0	0	0	0	0	0	0	0	0	0	0	0	0	0	2	1	0	0	0	1	0	0	0	0	0	0	1	0	0	0
PF02195.13	ParB-like nuclease domain	0	0	0	0	0	0	0	0	0	0	0	0	0	0	0	0	0	0	0	0	0	0	0	0	0	0	2	0	1	0	0	0	0	0	0	1	0	0	0	0	0	1
PF02214.17	BTB/POZ domain	0	0	0	0	0	0	0	0	0	0	0	0	0	0	0	0	0	0	0	0	0	0	0	0	0	0	2	0	0	0	0	0	0	0	0	1	0	0	2	0	0	0
PF02464.12	Competence-damaged protein	0	0	0	0	0	0	0	0	0	0	0	0	0	0	0	0	0	0	0	0	0	0	0	0	0	0	4	0	0	1	0	0	0	0	0	0	0	0	0	0	0	0
PF02550.10	Acetyl-CoA hydrolase/transferase N-terminal domain	0	0	0	0	0	0	0	0	0	0	0	0	0	0	0	0	0	0	0	0	0	0	0	0	0	0	2	1	0	0	0	1	0	0	0	1	0	0	0	0	0	0
PF02892.10	BED zinc finger	0	0	0	0	0	0	0	0	0	0	0	0	0	0	0	0	0	0	0	0	0	0	0	0	0	0	2	0	0	0	0	0	0	0	2	1	0	0	0	0	0	0
PF03161.8	LAGLIDADG DNA endonuclease family	0	0	0	0	0	0	0	0	0	0	0	0	0	0	0	0	0	0	0	0	0	0	0	0	0	0	0	0	0	0	0	0	0	0	0	3	2	0	0	0	0	0
PF03351.12	DOMON domain	0	0	0	0	0	0	0	0	0	0	0	0	0	0	0	0	0	0	0	0	0	0	0	0	0	0	0	0	1	0	0	1	1	0	1	0	0	0	0	0	1	0
PF03485.11	Arginyl tRNA synthetase N terminal domain	0	0	0	0	0	0	0	0	0	0	0	0	0	0	0	0	0	0	0	0	0	0	0	0	0	0	0	0	0	1	0	1	0	0	0	2	0	0	1	0	0	0
PF05018.8	Protein of unknown function (DUF667)	0	0	0	0	0	0	0	0	0	0	0	0	0	0	0	0	0	0	0	0	0	0	0	0	0	0	0	0	0	0	0	0	1	1	1	0	1	0	0	1	0	0
PF05186.8	Dpy-30 motif	0	0	0	0	0	0	0	0	0	0	0	0	0	0	0	0	0	0	0	0	0	0	0	0	0	0	2	0	0	0	0	1	0	0	0	1	0	0	1	0	0	0
PF05203.11	Hom_end-associated Hint	0	0	0	0	0	0	0	0	0	0	0	0	0	0	0	0	0	0	0	0	0	0	0	0	0	0	0	0	1	1	0	0	0	0	0	2	0	0	1	0	0	0
PF05390.6	Yeast cell wall synthesis protein KRE9/KNH1	0	0	0	0	0	0	0	0	0	0	0	0	0	0	0	0	0	0	0	0	0	0	0	0	0	0	2	0	0	0	0	0	0	0	0	2	0	0	1	0	0	0
PF05460.8	Origin recognition complex subunit 6 (ORC6)	0	0	0	0	0	0	0	0	0	0	0	0	0	0	0	0	0	0	0	0	0	0	0	0	0	0	2	0	0	0	0	1	0	0	0	1	0	0	1	0	0	0
PF05508.6	RanGTP-binding protein	0	0	0	0	0	0	0	0	0	0	0	0	0	0	0	0	0	0	0	0	0	0	0	0	0	0	2	0	0	0	0	1	0	0	0	1	0	0	1	0	0	0
PF05532.7	CsbD-like	0	0	0	0	0	0	0	0	0	0	0	0	0	0	0	0	0	0	0	0	0	0	0	0	0	0	0	1	0	0	0	0	1	1	0	0	1	0	0	1	0	0
PF05707.7	Zonular occludens toxin (Zot)	0	0	0	0	0	0	0	0	0	0	0	0	0	0	0	0	0	0	0	0	0	0	0	0	0	0	2	1	0	0	0	0	0	0	2	0	0	0	0	0	0	0
PF05833.6	Fibronectin-binding protein A N-terminus (FbpA)	0	0	0	0	0	0	0	0	0	0	0	0	0	0	0	0	0	0	0	0	0	0	0	0	0	0	2	0	0	0	0	1	0	0	0	1	0	0	1	0	0	0
PF05839.6	Apc13p protein	0	0	0	0	0	0	0	0	0	0	0	0	0	0	0	0	0	0	0	0	0	0	0	0	0	0	2	0	0	0	0	1	0	0	0	1	0	0	1	0	0	0
PF05977.8	Transmembrane secretion effector	0	0	0	0	0	0	0	0	0	0	0	0	0	0	0	0	0	0	0	0	0	0	0	0	0	0	1	0	1	0	0	1	0	0	0	1	0	0	1	0	0	0
PF06314.6	Acetoacetate decarboxylase (ADC)	0	0	0	0	0	0	0	0	0	0	0	0	0	0	0	0	0	0	0	0	0	0	0	0	0	0	0	0	0	1	0	0	1	1	0	0	1	0	0	0	1	0
PF06437.6	IMP-specific 5'-nucleotidase	0	0	0	0	0	0	0	0	0	0	0	0	0	0	0	0	0	0	0	0	0	0	0	0	0	0	2	0	0	0	0	1	0	0	0	1	0	0	1	0	0	0
PF07544.8	RNA polymerase II transcription mediator complex subunit 9	0	0	0	0	0	0	0	0	0	0	0	0	0	0	0	0	0	0	0	0	0	0	0	0	0	0	2	0	0	0	0	1	0	0	0	1	0	0	1	0	0	0
PF07779.7	10 TM Acyl Transferase domain found in Cas1p	0	0	0	0	0	0	0	0	0	0	0	0	0	0	0	0	0	0	0	0	0	0	0	0	0	0	0	1	1	0	0	0	0	0	1	0	0	0	0	0	0	2
PF07910.8	Peptidase family C78	0	0	0	0	0	0	0	0	0	0	0	0	0	0	0	0	0	0	0	0	0	0	0	0	0	0	0	1	1	0	0	1	0	0	1	0	0	0	1	0	0	0
PF07914.6	Protein of unknown function (DUF1679)	0	0	0	0	0	0	0	0	0	0	0	0	0	0	0	0	0	0	0	0	0	0	0	0	0	0	0	0	0	0	1	0	1	1	0	0	1	0	0	0	1	0
PF07954.6	Protein of unknown function (DUF1689)	0	0	0	0	0	0	0	0	0	0	0	0	0	0	0	0	0	0	0	0	0	0	0	0	0	0	4	0	0	0	0	0	0	0	0	1	0	0	0	0	0	0
PF08058.6	Nuclear pore complex component	0	0	0	0	0	0	0	0	0	0	0	0	0	0	0	0	0	0	0	0	0	0	0	0	0	0	2	0	0	0	0	1	0	0	0	1	0	0	1	0	0	0
PF08192.6	Peptidase family S64	0	0	0	0	0	0	0	0	0	0	0	0	0	0	0	0	0	0	0	0	0	0	0	0	0	0	2	0	0	0	0	0	0	0	0	1	0	0	2	0	0	0
PF08297.6	U3 snoRNA associated	0	0	0	0	0	0	0	0	0	0	0	0	0	0	0	0	0	0	0	0	0	0	0	0	0	0	2	0	0	0	0	1	0	0	0	1	0	0	1	0	0	0
PF08367.6	Peptidase M16C associated	0	0	0	0	0	0	0	0	0	0	0	0	0	0	0	0	0	0	0	0	0	0	0	0	0	0	2	0	0	0	0	1	0	0	0	1	0	0	1	0	0	0
PF08438.5	GTPase of unknown function C-terminal	0	0	0	0	0	0	0	0	0	0	0	0	0	0	0	0	0	0	0	0	0	0	0	0	0	0	2	0	0	0	0	1	0	0	0	1	0	0	1	0	0	0
PF08541.5	3-Oxoacyl-[acyl-carrier-protein (ACP)] synthase III C terminal	0	0	0	0	0	0	0	0	0	0	0	0	0	0	0	0	0	0	0	0	0	0	0	0	0	0	0	0	0	0	1	0	0	0	0	0	1	0	1	1	1	0
PF08558.5	Telomere repeat binding factor (TRF)	0	0	0	0	0	0	0	0	0	0	0	0	0	0	0	0	0	0	0	0	0	0	0	0	0	0	2	0	0	0	0	1	0	0	0	1	0	0	1	0	0	0
PF08595.6	RXT2-like, N-terminal	0	0	0	0	0	0	0	0	0	0	0	0	0	0	0	0	0	0	0	0	0	0	0	0	0	0	2	0	0	0	0	1	0	0	0	1	0	0	1	0	0	0
PF08602.5	Mgr1-like, i-AAA protease complex subunit	0	0	0	0	0	0	0	0	0	0	0	0	0	0	0	0	0	0	0	0	0	0	0	0	0	0	4	0	0	0	0	0	0	0	0	1	0	0	0	0	0	0
PF08619.5	Alkali metal cation/H+ antiporter Nha1 C terminus	0	0	0	0	0	0	0	0	0	0	0	0	0	0	0	0	0	0	0	0	0	0	0	0	0	0	2	0	0	0	0	1	0	0	0	1	0	0	1	0	0	0
PF08633.5	Rox3 mediator complex subunit	0	0	0	0	0	0	0	0	0	0	0	0	0	0	0	0	0	0	0	0	0	0	0	0	0	0	2	0	0	0	0	1	0	0	0	1	0	0	1	0	0	0
PF08693.5	Transmembrane alpha-helix domain	0	0	0	0	0	0	0	0	0	0	0	0	0	0	0	0	0	0	0	0	0	0	0	0	0	0	2	0	0	0	0	0	0	0	0	3	0	0	0	0	0	0
PF08738.5	Gon7 family	0	0	0	0	0	0	0	0	0	0	0	0	0	0	0	0	0	0	0	0	0	0	0	0	0	0	2	0	0	0	0	1	0	0	0	1	0	0	1	0	0	0
PF08939.5	Domain of unknown function (DUF1917)	0	0	0	0	0	0	0	0	0	0	0	0	0	0	0	0	0	0	0	0	0	0	0	0	0	0	0	1	0	1	0	2	0	0	0	0	0	1	0	0	0	0
PF09197.5	Rap1, DNA-binding	0	0	0	0	0	0	0	0	0	0	0	0	0	0	0	0	0	0	0	0	0	0	0	0	0	0	2	0	0	0	0	1	0	0	0	1	0	0	1	0	0	0
PF09206.6	Alpha-L-arabinofuranosidase B, catalytic	0	0	0	0	0	0	0	0	0	0	0	0	0	0	0	0	0	0	0	0	0	0	0	0	0	0	0	0	0	0	1	1	1	1	0	0	1	0	0	0	0	0
PF09297.6	NADH pyrophosphatase zinc ribbon domain	0	0	0	0	0	0	0	0	0	0	0	0	0	0	0	0	0	0	0	0	0	0	0	0	0	0	2	0	0	0	0	1	0	0	0	1	0	0	1	0	0	0
PF09302.6	XLF (XRCC4-like factor)	0	0	0	0	0	0	0	0	0	0	0	0	0	0	0	0	0	0	0	0	0	0	0	0	0	0	0	0	0	0	0	2	0	0	0	2	0	0	1	0	0	0
PF09415.5	CENP-S associating Centromere protein X	0	0	0	0	0	0	0	0	0	0	0	0	0	0	0	0	0	0	0	0	0	0	0	0	0	0	2	0	0	0	0	1	0	0	0	1	0	0	1	0	0	0
PF09428.5	Fungal protein of unknown function (DUF2011)	0	0	0	0	0	0	0	0	0	0	0	0	0	0	0	0	0	0	0	0	0	0	0	0	0	0	2	0	0	0	0	1	0	0	0	1	0	0	1	0	0	0
PF09447.5	Cnl2/NKP2 family protein	0	0	0	0	0	0	0	0	0	0	0	0	0	0	0	0	0	0	0	0	0	0	0	0	0	0	2	0	0	0	0	1	0	0	0	1	0	0	1	0	0	0
PF09594.5	Protein of unknown function (DUF2029)	0	0	0	0	0	0	0	0	0	0	0	0	0	0	0	0	0	0	0	0	0	0	0	0	0	0	2	0	0	0	0	0	0	0	0	1	0	0	2	0	0	0
PF09728.4	Myosin-like coiled-coil protein	0	0	0	0	0	0	0	0	0	0	0	0	0	0	0	0	0	0	0	0	0	0	0	0	0	0	0	2	0	0	0	2	0	0	0	0	0	0	1	0	0	0
PF10233.4	Uncharacterized conserved protein CG6151-P	0	0	0	0	0	0	0	0	0	0	0	0	0	0	0	0	0	0	0	0	0	0	0	0	0	0	2	0	0	0	0	1	0	0	0	1	0	0	1	0	0	0
PF10241.4	Uncharacterized conserved protein	0	0	0	0	0	0	0	0	0	0	0	0	0	0	0	0	0	0	0	0	0	0	0	0	0	0	2	0	0	0	0	1	0	0	0	1	0	0	1	0	0	0
PF10252.4	Casein kinase substrate phosphoprotein PP28	0	0	0	0	0	0	0	0	0	0	0	0	0	0	0	0	0	0	0	0	0	0	0	0	0	0	0	1	1	0	0	1	0	0	1	0	0	0	1	0	0	0
PF10311.4	Increased loss of mitochondrial DNA protein 1	0	0	0	0	0	0	0	0	0	0	0	0	0	0	0	0	0	0	0	0	0	0	0	0	0	0	2	0	0	0	0	1	0	0	0	1	0	0	1	0	0	0
PF10330.4	Putative Sin3 binding protein	0	0	0	0	0	0	0	0	0	0	0	0	0	0	0	0	0	0	0	0	0	0	0	0	0	0	2	0	0	0	0	1	0	0	0	1	0	0	1	0	0	0
PF10333.4	GPI-Mannosyltransferase II co-activator	0	0	0	0	0	0	0	0	0	0	0	0	0	0	0	0	0	0	0	0	0	0	0	0	0	0	4	0	0	0	0	0	0	0	0	1	0	0	0	0	0	0
PF10378.4	Putative RRM domain	0	0	0	0	0	0	0	0	0	0	0	0	0	0	0	0	0	0	0	0	0	0	0	0	0	0	2	0	0	0	0	1	0	0	0	1	0	0	1	0	0	0
PF10451.4	Telomere regulation protein Stn1	0	0	0	0	0	0	0	0	0	0	0	0	0	0	0	0	0	0	0	0	0	0	0	0	0	0	0	1	0	0	0	2	0	0	0	1	0	0	1	0	0	0
PF10452.4	TORC1 subunit TCO89	0	0	0	0	0	0	0	0	0	0	0	0	0	0	0	0	0	0	0	0	0	0	0	0	0	0	4	0	0	0	0	0	0	0	0	1	0	0	0	0	0	0
PF10501.4	Ribosomal subunit 39S	0	0	0	0	0	0	0	0	0	0	0	0	0	0	0	0	0	0	0	0	0	0	0	0	0	0	2	0	0	0	0	1	0	0	0	1	0	0	1	0	0	0
PF10680.4	RNA polymerase I specific transcription initiation factor	0	0	0	0	0	0	0	0	0	0	0	0	0	0	0	0	0	0	0	0	0	0	0	0	0	0	2	0	0	0	0	1	0	0	0	1	0	0	1	0	0	0
PF10685.4	Stress-induced bacterial acidophilic repeat motif	0	0	0	0	0	0	0	0	0	0	0	0	0	0	0	0	0	0	0	0	0	0	0	0	0	0	0	0	0	0	0	3	0	0	0	0	0	1	1	0	0	0
PF11160.3	Protein of unknown function (DUF2945)	0	0	0	0	0	0	0	0	0	0	0	0	0	0	0	0	0	0	0	0	0	0	0	0	0	0	0	2	0	0	0	1	0	1	0	0	0	0	1	0	0	0
PF11470.3	GLUT4 regulating protein TUG	0	0	0	0	0	0	0	0	0	0	0	0	0	0	0	0	0	0	0	0	0	0	0	0	0	0	2	0	0	0	0	1	0	0	0	1	0	0	1	0	0	0
PF11635.3	Mediator complex subunit 16	0	0	0	0	0	0	0	0	0	0	0	0	0	0	0	0	0	0	0	0	0	0	0	0	0	0	2	0	0	0	0	1	0	0	0	1	0	0	1	0	0	0
PF11704.3	Vesicle coat protein involved in Golgi to plasma membrane transport	0	0	0	0	0	0	0	0	0	0	0	0	0	0	0	0	0	0	0	0	0	0	0	0	0	0	2	0	0	0	0	1	0	0	0	1	0	0	1	0	0	0
PF11923.3	Domain of unknown function (DUF3441)	0	0	0	0	0	0	0	0	0	0	0	0	0	0	0	0	0	0	0	0	0	0	0	0	0	0	2	0	0	0	0	1	0	0	0	1	0	0	1	0	0	0
PF12325.3	TATA element modulatory factor 1 TATA binding	0	0	0	0	0	0	0	0	0	0	0	0	0	0	0	0	0	0	0	0	0	0	0	0	0	0	2	0	0	0	0	1	0	0	0	1	0	0	1	0	0	0
PF12328.3	Rpp20 subunit of nuclear RNase MRP and P	0	0	0	0	0	0	0	0	0	0	0	0	0	0	0	0	0	0	0	0	0	0	0	0	0	0	2	0	0	0	0	1	0	0	0	1	0	0	1	0	0	0
PF12417.3	Zinc finger protein	0	0	0	0	0	0	0	0	0	0	0	0	0	0	0	0	0	0	0	0	0	0	0	0	0	0	0	0	0	0	0	2	0	0	1	0	0	0	2	0	0	0
PF12634.2	Inheritance of peroxisomes protein 1	0	0	0	0	0	0	0	0	0	0	0	0	0	0	0	0	0	0	0	0	0	0	0	0	0	0	2	0	0	0	0	1	0	0	0	1	0	0	1	0	0	0
PF12716.2	Nuclear pore assembly and biogenesis	0	0	0	0	0	0	0	0	0	0	0	0	0	0	0	0	0	0	0	0	0	0	0	0	0	0	2	0	0	0	0	1	0	0	0	1	0	0	1	0	0	0
PF12808.2	Micro-tubular organiser Mto1 C-term Mto2-binding region	0	0	0	0	0	0	0	0	0	0	0	0	0	0	0	0	0	0	0	0	0	0	0	0	0	0	0	0	0	0	0	1	0	0	0	1	0	1	2	0	0	0
PF12829.2	Transcriptional regulation of mitochondrial recombination	0	0	0	0	0	0	0	0	0	0	0	0	0	0	0	0	0	0	0	0	0	0	0	0	0	0	2	0	0	0	0	1	0	0	0	1	0	0	1	0	0	0
PF12921.2	Mitochondrial ATPase expression	0	0	0	0	0	0	0	0	0	0	0	0	0	0	0	0	0	0	0	0	0	0	0	0	0	0	2	0	0	0	0	1	0	0	0	1	0	0	1	0	0	0
PF13001.2	Proteasome stabiliser	0	0	0	0	0	0	0	0	0	0	0	0	0	0	0	0	0	0	0	0	0	0	0	0	0	0	2	0	0	0	0	1	0	0	0	1	0	0	1	0	0	0
PF13093.1	Kinetochore complex Fta4 of Sim4 subunit, or CENP-50	0	0	0	0	0	0	0	0	0	0	0	0	0	0	0	0	0	0	0	0	0	0	0	0	0	0	2	0	0	0	0	1	0	0	0	0	0	0	1	0	0	1
PF13094.1	CENP-Q, a CENPA-CAD centromere complex subunit	0	0	0	0	0	0	0	0	0	0	0	0	0	0	0	0	0	0	0	0	0	0	0	0	0	0	2	0	0	0	0	1	0	0	0	0	0	1	1	0	0	0
PF13259.1	Protein of unknown function (DUF4050)	0	0	0	0	0	0	0	0	0	0	0	0	0	0	0	0	0	0	0	0	0	0	0	0	0	0	2	0	0	0	0	1	0	0	0	1	0	0	1	0	0	0
PF13336.1	Acetyl-CoA hydrolase/transferase C-terminal domain	0	0	0	0	0	0	0	0	0	0	0	0	0	0	0	0	0	0	0	0	0	0	0	0	0	0	2	1	0	0	0	1	0	0	0	1	0	0	0	0	0	0
PF13492.1	GAF domain	0	0	0	0	0	0	0	0	0	0	0	0	0	0	0	0	0	0	0	0	0	0	0	0	0	0	2	1	0	0	0	1	0	0	0	0	0	0	1	0	0	0
PF13826.1	Domain of unknown function (DUF4188)	0	0	0	0	0	0	0	0	0	0	0	0	0	0	0	0	0	0	0	0	0	0	0	0	0	0	0	0	0	1	0	1	1	1	0	0	1	0	0	0	0	0
PF13867.1	Sin3 binding region of histone deacetylase complex subunit SAP30	0	0	0	0	0	0	0	0	0	0	0	0	0	0	0	0	0	0	0	0	0	0	0	0	0	0	2	0	0	0	0	1	0	0	0	1	0	0	1	0	0	0
PF13909.1	C2H2-type zinc-finger domain	0	0	0	0	0	0	0	0	0	0	0	0	0	0	0	0	0	0	0	0	0	0	0	0	0	0	0	3	0	0	0	0	0	0	2	0	0	0	0	0	0	0
PF14234.1	Domain of unknown function (DUF4336)	0	0	0	0	0	0	0	0	0	0	0	0	0	0	0	0	0	0	0	0	0	0	0	0	0	0	0	1	0	0	0	2	0	0	1	0	0	0	1	0	0	0
PF14295.1	PAN domain	0	0	0	0	0	0	0	0	0	0	0	0	0	0	0	0	0	0	0	0	0	0	0	0	0	0	0	0	0	0	0	4	0	1	0	0	0	0	0	0	0	0
PF14475.1	Sec1-binding region of Mso1	0	0	0	0	0	0	0	0	0	0	0	0	0	0	0	0	0	0	0	0	0	0	0	0	0	0	2	0	0	0	0	1	0	0	0	1	0	0	1	0	0	0
PF14482.1	Cut8 proteasome-binding domain	0	0	0	0	0	0	0	0	0	0	0	0	0	0	0	0	0	0	0	0	0	0	0	0	0	0	2	0	0	0	0	1	0	0	0	1	0	0	1	0	0	0
PF14598.1	PAS domain	0	0	0	0	0	0	0	0	0	0	0	0	0	0	0	0	0	0	0	0	0	0	0	0	0	0	0	0	0	2	0	1	0	0	0	0	0	0	1	0	0	1
PF14611.1	Mitochondrial inner-membrane-bound regulator	0	0	0	0	0	0	0	0	0	0	0	0	0	0	0	0	0	0	0	0	0	0	0	0	0	0	2	0	0	0	0	1	0	0	0	1	0	0	1	0	0	0
PF15402.1	N-terminus of kinetochore NMS complex subunit Spc7	0	0	0	0	0	0	0	0	0	0	0	0	0	0	0	0	0	0	0	0	0	0	0	0	0	0	0	0	0	0	0	2	0	0	0	0	1	0	1	0	0	1
PF00139.14	Legume lectin domain	0	0	0	0	0	0	0	0	0	0	0	0	0	0	0	0	0	0	0	0	0	0	0	0	0	0	0	0	3	1	0	0	0	0	0	1	0	0	0	1	0	0
PF00420.19	NADH-ubiquinone/plastoquinone oxidoreductase chain 4L	0	0	0	0	0	0	0	0	0	0	0	0	0	0	0	0	0	0	0	0	0	0	0	0	0	0	1	1	0	0	0	2	0	0	1	0	1	0	0	0	0	0
PF01670.11	Glycosyl hydrolase family 12	0	0	0	0	0	0	0	0	0	0	0	0	0	0	0	0	0	0	0	0	0	0	0	0	0	0	0	1	0	0	0	2	0	0	3	0	0	0	0	0	0	0
PF01977.11	3-octaprenyl-4-hydroxybenzoate carboxy-lyase	0	0	0	0	0	0	0	0	0	0	0	0	0	0	0	0	0	0	0	0	0	0	0	0	0	0	2	0	3	0	0	0	0	0	0	1	0	0	0	0	0	0
PF02012.15	BNR/Asp-box repeat	0	0	0	0	0	0	0	0	0	0	0	0	0	0	0	0	0	0	0	0	0	0	0	0	0	0	0	0	0	0	0	1	1	2	0	0	0	0	0	2	0	0
PF02156.10	Glycosyl hydrolase family 26	0	0	0	0	0	0	0	0	0	0	0	0	0	0	0	0	0	0	0	0	0	0	0	0	0	0	0	0	0	0	0	1	0	0	5	0	0	0	0	0	0	0
PF02239.11	Cytochrome D1 heme domain	0	0	0	0	0	0	0	0	0	0	0	0	0	0	0	0	0	0	0	0	0	0	0	0	0	0	0	0	0	1	0	0	1	1	1	0	1	0	0	1	0	0
PF02676.9	Methyltransferase TYW3	0	0	0	0	0	0	0	0	0	0	0	0	0	0	0	0	0	0	0	0	0	0	0	0	0	0	2	0	0	0	0	1	0	0	1	1	0	0	1	0	0	0
PF02705.11	K+ potassium transporter	0	0	0	0	0	0	0	0	0	0	0	0	0	0	0	0	0	0	0	0	0	0	0	0	0	0	2	0	0	1	0	1	0	0	1	0	0	0	1	0	0	0
PF03456.13	uDENN domain	0	0	0	0	0	0	0	0	0	0	0	0	0	0	0	0	0	0	0	0	0	0	0	0	0	0	0	0	0	0	0	5	0	0	0	0	0	0	1	0	0	0
PF03572.13	Peptidase family S41	0	0	0	0	0	0	0	0	0	0	0	0	0	0	0	0	0	0	0	0	0	0	0	0	0	0	0	2	0	0	0	1	0	0	0	0	0	0	3	0	0	0
PF03669.8	Uncharacterised protein family (UPF0139)	0	0	0	0	0	0	0	0	0	0	0	0	0	0	0	0	0	0	0	0	0	0	0	0	0	0	2	0	0	0	0	1	0	0	1	0	0	1	0	0	1	0
PF03746.11	LamB/YcsF family	0	0	0	0	0	0	0	0	0	0	0	0	0	0	0	0	0	0	0	0	0	0	0	0	0	0	0	0	0	2	1	0	1	0	0	0	1	0	0	1	0	0
PF04059.7	RNA recognition motif 2	0	0	0	0	0	0	0	0	0	0	0	0	0	0	0	0	0	0	0	0	0	0	0	0	0	0	0	1	1	0	0	1	0	0	1	0	0	0	1	0	0	1
PF04325.8	Protein of unknown function (DUF465)	0	0	0	0	0	0	0	0	0	0	0	0	0	0	0	0	0	0	0	0	0	0	0	0	0	0	0	0	0	0	1	0	1	1	0	0	1	0	0	1	1	0
PF04421.8	Mss4 protein	0	0	0	0	0	0	0	0	0	0	0	0	0	0	0	0	0	0	0	0	0	0	0	0	0	0	0	0	1	1	0	0	1	0	1	1	0	0	0	0	0	1
PF04450.7	Peptidase of plants and bacteria	0	0	0	0	0	0	0	0	0	0	0	0	0	0	0	0	0	0	0	0	0	0	0	0	0	0	0	1	0	2	0	2	0	0	0	0	0	0	1	0	0	0
PF04749.12	PLAC8 family	0	0	0	0	0	0	0	0	0	0	0	0	0	0	0	0	0	0	0	0	0	0	0	0	0	0	0	3	0	0	0	1	0	0	0	0	0	0	2	0	0	0
PF04760.10	Translation initiation factor IF-2, N-terminal region	0	0	0	0	0	0	0	0	0	0	0	0	0	0	0	0	0	0	0	0	0	0	0	0	0	0	2	1	0	0	0	1	0	0	0	1	0	0	1	0	0	0
PF04769.7	Mating-type protein MAT alpha 1	0	0	0	0	0	0	0	0	0	0	0	0	0	0	0	0	0	0	0	0	0	0	0	0	0	0	0	1	0	0	0	2	0	0	0	2	0	0	1	0	0	0
PF04940.7	Sensors of blue-light using FAD	0	0	0	0	0	0	0	0	0	0	0	0	0	0	0	0	0	0	0	0	0	0	0	0	0	0	0	0	0	0	1	0	1	1	0	0	1	0	0	1	1	0
PF05336.8	Domain of unknown function (DUF718)	0	0	0	0	0	0	0	0	0	0	0	0	0	0	0	0	0	0	0	0	0	0	0	0	0	0	0	0	1	0	0	1	1	1	0	0	1	0	0	1	0	0
PF05462.6	Slime mold cyclic AMP receptor	0	0	0	0	0	0	0	0	0	0	0	0	0	0	0	0	0	0	0	0	0	0	0	0	0	0	0	1	0	0	0	3	0	0	1	0	0	0	1	0	0	0
PF05841.6	Apc15p protein	0	0	0	0	0	0	0	0	0	0	0	0	0	0	0	0	0	0	0	0	0	0	0	0	0	0	2	1	0	0	0	1	0	0	0	1	0	0	1	0	0	0
PF05933.8	Fungal ATP synthase protein 8 (A6L)	0	0	0	0	0	0	0	0	0	0	0	0	0	0	0	0	0	0	0	0	0	0	0	0	0	0	1	1	0	0	0	1	0	0	1	1	1	0	0	0	0	0
PF07110.6	EthD domain	0	0	0	0	0	0	0	0	0	0	0	0	0	0	0	0	0	0	0	0	0	0	0	0	0	0	0	0	0	0	0	0	2	1	0	0	1	0	0	1	1	0
PF07281.7	Insulin-induced protein (INSIG)	0	0	0	0	0	0	0	0	0	0	0	0	0	0	0	0	0	0	0	0	0	0	0	0	0	0	2	0	0	0	0	1	0	0	0	2	0	0	1	0	0	0
PF07745.8	Glycosyl hydrolase family 53	0	0	0	0	0	0	0	0	0	0	0	0	0	0	0	0	0	0	0	0	0	0	0	0	0	0	0	1	0	4	0	1	0	0	0	0	0	0	0	0	0	0
PF08511.6	COQ9	0	0	0	0	0	0	0	0	0	0	0	0	0	0	0	0	0	0	0	0	0	0	0	0	0	0	2	1	0	0	0	1	0	0	0	1	0	0	1	0	0	0
PF08587.6	Ubiquitin associated domain (UBA)	0	0	0	0	0	0	0	0	0	0	0	0	0	0	0	0	0	0	0	0	0	0	0	0	0	0	2	1	0	0	0	1	0	0	0	1	0	0	1	0	0	0
PF08608.7	Wyosine base formation	0	0	0	0	0	0	0	0	0	0	0	0	0	0	0	0	0	0	0	0	0	0	0	0	0	0	2	0	0	0	0	1	0	0	1	1	0	0	1	0	0	0
PF08612.6	TATA-binding related factor (TRF) of subunit 20 of Mediator complex	0	0	0	0	0	0	0	0	0	0	0	0	0	0	0	0	0	0	0	0	0	0	0	0	0	0	2	1	0	1	0	0	0	0	0	1	0	0	1	0	0	0
PF08631.5	Meiosis protein SPO22/ZIP4 like	0	0	0	0	0	0	0	0	0	0	0	0	0	0	0	0	0	0	0	0	0	0	0	0	0	0	2	1	0	0	0	1	0	0	0	1	0	0	1	0	0	0
PF08672.6	Anaphase promoting complex (APC) subunit 2	0	0	0	0	0	0	0	0	0	0	0	0	0	0	0	0	0	0	0	0	0	0	0	0	0	0	2	1	0	0	0	1	0	0	0	1	0	0	1	0	0	0
PF08883.6	Dopa 4,5-dioxygenase family	0	0	0	0	0	0	0	0	0	0	0	0	0	0	0	0	0	0	0	0	0	0	0	0	0	0	4	0	0	0	0	1	0	0	0	0	0	1	0	0	0	0
PF10013.4	Uncharacterized protein conserved in bacteria (DUF2256)	0	0	0	0	0	0	0	0	0	0	0	0	0	0	0	0	0	0	0	0	0	0	0	0	0	0	0	0	0	1	1	0	1	1	0	0	1	0	0	1	0	0
PF10259.4	Rogdi leucine zipper containing protein	0	0	0	0	0	0	0	0	0	0	0	0	0	0	0	0	0	0	0	0	0	0	0	0	0	0	2	0	0	0	0	2	0	0	0	1	0	0	1	0	0	0
PF10382.4	Protein of unknown function (DUF2439)	0	0	0	0	0	0	0	0	0	0	0	0	0	0	0	0	0	0	0	0	0	0	0	0	0	0	2	0	0	0	0	1	0	0	1	1	0	0	1	0	0	0
PF10448.4	20S proteasome chaperone	0	0	0	0	0	0	0	0	0	0	0	0	0	0	0	0	0	0	0	0	0	0	0	0	0	0	4	0	0	0	0	0	0	0	0	2	0	0	0	0	0	0
PF10568.4	Outer mitochondrial membrane transport complex protein	0	0	0	0	0	0	0	0	0	0	0	0	0	0	0	0	0	0	0	0	0	0	0	0	0	0	2	1	0	0	0	1	0	0	0	1	0	0	1	0	0	0
PF10780.4	39S ribosomal protein L53/MRP-L53	0	0	0	0	0	0	0	0	0	0	0	0	0	0	0	0	0	0	0	0	0	0	0	0	0	0	2	0	0	0	0	1	0	0	0	1	0	0	1	0	0	1
PF11767.3	Histone lysine methyltransferase SET associated	0	0	0	0	0	0	0	0	0	0	0	0	0	0	0	0	0	0	0	0	0	0	0	0	0	0	2	0	0	0	0	1	0	0	0	1	0	0	1	0	1	0
PF11901.3	Protein of unknown function (DUF3421)	0	0	0	0	0	0	0	0	0	0	0	0	0	0	0	0	0	0	0	0	0	0	0	0	0	0	0	3	1	0	0	0	0	0	2	0	0	0	0	0	0	0
PF11989.3	Retrograde transport protein Dsl1 C terminal	0	0	0	0	0	0	0	0	0	0	0	0	0	0	0	0	0	0	0	0	0	0	0	0	0	0	2	1	0	0	0	0	0	0	1	1	0	0	0	0	0	1
PF12329.3	TATA element modulatory factor 1 DNA binding	0	0	0	0	0	0	0	0	0	0	0	0	0	0	0	0	0	0	0	0	0	0	0	0	0	0	2	0	0	0	0	1	0	0	0	1	0	0	2	0	0	0
PF12530.3	Protein of unknown function (DUF3730)	0	0	0	0	0	0	0	0	0	0	0	0	0	0	0	0	0	0	0	0	0	0	0	0	0	0	0	0	0	0	1	0	1	1	0	0	1	0	0	1	1	0
PF12761.2	Actin cytoskeleton-regulatory complex protein END3	0	0	0	0	0	0	0	0	0	0	0	0	0	0	0	0	0	0	0	0	0	0	0	0	0	0	2	0	0	0	0	1	0	0	0	2	0	0	1	0	0	0
PF13306.1	Leucine rich repeats (6 copies)	0	0	0	0	0	0	0	0	0	0	0	0	0	0	0	0	0	0	0	0	0	0	0	0	0	0	4	0	0	0	0	0	0	0	2	0	0	0	0	0	0	0
PF13323.1	N-terminal domain with HPIH motif	0	0	0	0	0	0	0	0	0	0	0	0	0	0	0	0	0	0	0	0	0	0	0	0	0	0	2	0	0	0	0	1	0	0	0	2	0	0	1	0	0	0
PF13348.1	Tyrosine phosphatase family C-terminal region	0	0	0	0	0	0	0	0	0	0	0	0	0	0	0	0	0	0	0	0	0	0	0	0	0	0	2	1	0	0	0	2	0	0	0	0	0	0	1	0	0	0
PF13384.1	Homeodomain-like domain	0	0	0	0	0	0	0	0	0	0	0	0	0	0	0	0	0	0	0	0	0	0	0	0	0	0	0	0	0	0	0	0	1	1	0	0	2	0	1	1	0	0
PF13758.1	Prefoldin subunit	0	0	0	0	0	0	0	0	0	0	0	0	0	0	0	0	0	0	0	0	0	0	0	0	0	0	2	1	0	0	0	1	0	0	0	0	0	0	2	0	0	0
PF13919.1	Asx homology domain	0	0	0	0	0	0	0	0	0	0	0	0	0	0	0	0	0	0	0	0	0	0	0	0	0	0	0	1	0	0	0	4	0	0	0	0	0	0	1	0	0	0
PF14369.1	zinc-finger	0	0	0	0	0	0	0	0	0	0	0	0	0	0	0	0	0	0	0	0	0	0	0	0	0	0	0	0	0	0	1	0	1	1	0	0	1	0	0	1	1	0
PF14441.1	OTT_1508-like deaminase	0	0	0	0	0	0	0	0	0	0	0	0	0	0	0	0	0	0	0	0	0	0	0	0	0	0	0	4	0	0	0	2	0	0	0	0	0	0	0	0	0	0
PF14831.1	Domain of unknown function (DUF4484)	0	0	0	0	0	0	0	0	0	0	0	0	0	0	0	0	0	0	0	0	0	0	0	0	0	0	2	0	0	0	0	1	0	0	0	2	0	0	1	0	0	0
PF15454.1	Late endosomal/lysosomal adaptor and MAPK and MTOR activator	0	0	0	0	0	0	0	0	0	0	0	0	0	0	0	0	0	0	0	0	0	0	0	0	0	0	2	0	0	0	0	1	1	0	0	1	0	0	1	0	0	0
PF15463.1	Extracellular mutant protein 11	0	0	0	0	0	0	0	0	0	0	0	0	0	0	0	0	0	0	0	0	0	0	0	0	0	0	2	0	0	0	0	1	0	0	1	1	0	0	1	0	0	0
PF00017.19	SH2 domain	0	0	0	0	0	0	0	0	0	0	0	0	0	0	0	0	0	0	0	0	0	0	0	0	0	0	2	1	1	1	0	1	0	0	0	1	0	0	0	0	0	0
PF00343.15	Carbohydrate phosphorylase	0	0	0	0	0	0	0	0	0	0	0	0	0	0	0	0	0	0	0	0	0	0	0	0	0	0	2	1	1	0	0	1	0	0	0	1	0	0	1	0	0	0
PF00595.19	PDZ domain (Also known as DHR or GLGF)	0	0	0	0	0	0	0	0	0	0	0	0	0	0	0	0	0	0	0	0	0	0	0	0	0	0	2	0	0	0	0	1	0	0	0	2	0	0	1	1	0	0
PF00686.14	Starch binding domain	0	0	0	0	0	0	0	0	0	0	0	0	0	0	0	0	0	0	0	0	0	0	0	0	0	0	0	3	0	0	0	3	0	0	0	0	0	0	1	0	0	0
PF01149.19	Formamidopyrimidine-DNA glycosylase N-terminal domain	0	0	0	0	0	0	0	0	0	0	0	0	0	0	0	0	0	0	0	0	0	0	0	0	0	0	2	1	2	0	0	1	0	0	0	0	0	0	1	0	0	0
PF01562.14	Reprolysin family propeptide	0	0	0	0	0	0	0	0	0	0	0	0	0	0	0	0	0	0	0	0	0	0	0	0	0	0	0	0	0	0	1	0	1	1	0	0	1	0	0	1	1	1
PF01576.14	Myosin tail	0	0	0	0	0	0	0	0	0	0	0	0	0	0	0	0	0	0	0	0	0	0	0	0	0	0	0	1	0	0	0	1	0	1	1	0	0	0	1	1	1	0
PF01863.12	Protein of unknown function DUF45	0	0	0	0	0	0	0	0	0	0	0	0	0	0	0	0	0	0	0	0	0	0	0	0	0	0	0	1	1	1	0	2	0	0	1	0	0	0	0	0	0	1
PF01987.12	Mitochondrial biogenesis AIM24	0	0	0	0	0	0	0	0	0	0	0	0	0	0	0	0	0	0	0	0	0	0	0	0	0	0	2	0	0	0	0	2	0	0	0	1	0	0	2	0	0	0
PF02116.10	Fungal pheromone mating factor STE2 GPCR	0	0	0	0	0	0	0	0	0	0	0	0	0	0	0	0	0	0	0	0	0	0	0	0	0	0	4	0	0	0	0	1	0	0	0	1	0	0	1	0	0	0
PF02229.11	Transcriptional Coactivator p15 (PC4)	0	0	0	0	0	0	0	0	0	0	0	0	0	0	0	0	0	0	0	0	0	0	0	0	0	0	2	1	0	0	0	1	0	0	0	1	0	0	1	0	0	1
PF02805.11	Metal binding domain of Ada	0	0	0	0	0	0	0	0	0	0	0	0	0	0	0	0	0	0	0	0	0	0	0	0	0	0	4	0	0	1	0	0	0	0	0	0	0	1	1	0	0	0
PF03067.10	Chitin binding domain	0	0	0	0	0	0	0	0	0	0	0	0	0	0	0	0	0	0	0	0	0	0	0	0	0	0	0	0	0	0	1	1	1	1	0	0	1	0	0	1	1	0
PF03632.10	Glycosyl hydrolase family 65 central catalytic domain	0	0	0	0	0	0	0	0	0	0	0	0	0	0	0	0	0	0	0	0	0	0	0	0	0	0	2	0	0	1	0	0	0	0	1	1	0	1	1	0	0	0
PF03636.10	Glycosyl hydrolase family 65, N-terminal domain	0	0	0	0	0	0	0	0	0	0	0	0	0	0	0	0	0	0	0	0	0	0	0	0	0	0	2	0	0	1	0	0	0	0	1	1	0	1	1	0	0	0
PF03848.9	Tellurite resistance protein TehB	0	0	0	0	0	0	0	0	0	0	0	0	0	0	0	0	0	0	0	0	0	0	0	0	0	0	0	3	0	0	0	1	0	0	0	0	0	1	0	1	0	1
PF04108.7	Autophagy protein Apg17	0	0	0	0	0	0	0	0	0	0	0	0	0	0	0	0	0	0	0	0	0	0	0	0	0	0	2	1	0	0	0	1	0	0	0	1	0	0	2	0	0	0
PF04724.8	Glycosyltransferase family 17	0	0	0	0	0	0	0	0	0	0	0	0	0	0	0	0	0	0	0	0	0	0	0	0	0	0	0	0	0	1	0	1	1	1	0	0	0	1	0	1	1	0
PF04818.8	RNA polymerase II-binding domain.	0	0	0	0	0	0	0	0	0	0	0	0	0	0	0	0	0	0	0	0	0	0	0	0	0	0	2	0	0	0	0	3	0	0	0	1	0	0	1	0	0	0
PF05162.8	Ribosomal protein L41	0	0	0	0	0	0	0	0	0	0	0	0	0	0	0	0	0	0	0	0	0	0	0	0	0	0	0	0	0	0	1	1	1	0	0	2	1	0	0	1	0	0
PF05456.6	Eukaryotic translation initiation factor 4E binding protein (EIF4EBP)	0	0	0	0	0	0	0	0	0	0	0	0	0	0	0	0	0	0	0	0	0	0	0	0	0	0	0	0	0	1	0	0	1	0	0	0	1	1	0	1	1	1
PF05677.7	Chlamydia CHLPS protein (DUF818)	0	0	0	0	0	0	0	0	0	0	0	0	0	0	0	0	0	0	0	0	0	0	0	0	0	0	2	0	0	0	0	2	0	1	0	0	1	0	0	0	1	0
PF05827.7	Vacuolar ATP synthase subunit S1 (ATP6S1)	0	0	0	0	0	0	0	0	0	0	0	0	0	0	0	0	0	0	0	0	0	0	0	0	0	0	4	0	0	0	0	1	0	0	0	1	0	0	1	0	0	0
PF05870.6	Phenolic acid decarboxylase (PAD)	0	0	0	0	0	0	0	0	0	0	0	0	0	0	0	0	0	0	0	0	0	0	0	0	0	0	0	0	0	1	1	0	1	1	0	0	1	0	0	1	1	0
PF06041.6	Bacterial protein of unknown function (DUF924)	0	0	0	0	0	0	0	0	0	0	0	0	0	0	0	0	0	0	0	0	0	0	0	0	0	0	0	0	0	1	1	0	1	1	0	0	1	0	1	0	1	0
PF06792.6	Uncharacterised protein family (UPF0261)	0	0	0	0	0	0	0	0	0	0	0	0	0	0	0	0	0	0	0	0	0	0	0	0	0	0	0	0	0	0	1	1	1	1	0	0	1	0	0	1	1	0
PF06831.9	Formamidopyrimidine-DNA glycosylase H2TH domain	0	0	0	0	0	0	0	0	0	0	0	0	0	0	0	0	0	0	0	0	0	0	0	0	0	0	2	1	2	0	0	1	0	0	0	0	0	0	1	0	0	0
PF07955.6	Protein of unknown function (DUF1687)	0	0	0	0	0	0	0	0	0	0	0	0	0	0	0	0	0	0	0	0	0	0	0	0	0	0	2	1	0	0	1	1	0	0	0	1	0	0	1	0	0	0
PF07962.7	Replication Fork Protection Component Swi3	0	0	0	0	0	0	0	0	0	0	0	0	0	0	0	0	0	0	0	0	0	0	0	0	0	0	2	0	0	0	0	1	0	0	1	1	0	0	1	0	0	1
PF08507.5	COPI associated protein	0	0	0	0	0	0	0	0	0	0	0	0	0	0	0	0	0	0	0	0	0	0	0	0	0	0	2	0	1	1	0	1	0	0	0	1	0	0	1	0	0	0
PF08509.6	Adenylate cyclase G-alpha binding domain	0	0	0	0	0	0	0	0	0	0	0	0	0	0	0	0	0	0	0	0	0	0	0	0	0	0	2	0	0	0	0	2	0	0	0	1	0	0	1	0	0	1
PF08589.5	Fungal protein of unknown function (DUF1770)	0	0	0	0	0	0	0	0	0	0	0	0	0	0	0	0	0	0	0	0	0	0	0	0	0	0	0	0	1	0	0	1	1	0	0	0	1	0	1	1	1	0
PF08591.5	Ribonucleotide reductase inhibitor	0	0	0	0	0	0	0	0	0	0	0	0	0	0	0	0	0	0	0	0	0	0	0	0	0	0	2	0	1	1	0	1	0	0	0	1	0	0	1	0	0	0
PF08600.5	Rsm1-like	0	0	0	0	0	0	0	0	0	0	0	0	0	0	0	0	0	0	0	0	0	0	0	0	0	0	0	1	1	1	0	1	0	0	1	0	0	1	1	0	0	0
PF08731.6	Transcription factor AFT	0	0	0	0	0	0	0	0	0	0	0	0	0	0	0	0	0	0	0	0	0	0	0	0	0	0	4	0	0	0	0	0	0	0	0	3	0	0	0	0	0	0
PF08914.6	Rap1 Myb domain	0	0	0	0	0	0	0	0	0	0	0	0	0	0	0	0	0	0	0	0	0	0	0	0	0	0	0	2	0	0	0	2	0	0	1	0	0	0	1	0	0	1
PF09347.5	Domain of unknown function (DUF1989)	0	0	0	0	0	0	0	0	0	0	0	0	0	0	0	0	0	0	0	0	0	0	0	0	0	0	0	0	0	0	1	1	0	1	0	0	1	0	1	1	1	0
PF09370.5	TIM-barrel signal transduction protein	0	0	0	0	0	0	0	0	0	0	0	0	0	0	0	0	0	0	0	0	0	0	0	0	0	0	0	0	0	0	1	1	1	1	0	0	1	0	0	1	1	0
PF09463.5	Opy2 protein	0	0	0	0	0	0	0	0	0	0	0	0	0	0	0	0	0	0	0	0	0	0	0	0	0	0	2	0	1	0	0	1	0	0	1	1	0	0	1	0	0	0
PF10021.4	Uncharacterized protein conserved in bacteria (DUF2263)	0	0	0	0	0	0	0	0	0	0	0	0	0	0	0	0	0	0	0	0	0	0	0	0	0	0	0	4	0	0	0	2	0	0	0	0	0	0	1	0	0	0
PF10979.3	Protein of unknown function (DUF2786)	0	0	0	0	0	0	0	0	0	0	0	0	0	0	0	0	0	0	0	0	0	0	0	0	0	0	0	0	0	0	1	0	1	1	0	0	1	0	1	1	1	0
PF11312.3	Protein of unknown function (DUF3115)	0	0	0	0	0	0	0	0	0	0	0	0	0	0	0	0	0	0	0	0	0	0	0	0	0	0	2	0	1	0	0	1	0	0	0	1	0	0	1	0	0	1
PF11701.3	Myosin-binding striated muscle assembly central	0	0	0	0	0	0	0	0	0	0	0	0	0	0	0	0	0	0	0	0	0	0	0	0	0	0	2	0	1	0	0	1	1	0	0	1	0	0	1	0	0	0
PF11801.3	Tom37 C-terminal domain	0	0	0	0	0	0	0	0	0	0	0	0	0	0	0	0	0	0	0	0	0	0	0	0	0	0	2	1	1	0	0	1	0	0	0	1	0	0	1	0	0	0
PF12138.3	Spherulation-specific family 4	0	0	0	0	0	0	0	0	0	0	0	0	0	0	0	0	0	0	0	0	0	0	0	0	0	0	0	0	0	0	1	2	0	1	0	0	1	0	0	1	1	0
PF12224.3	Putative amidoligase enzyme	0	0	0	0	0	0	0	0	0	0	0	0	0	0	0	0	0	0	0	0	0	0	0	0	0	0	0	0	0	0	0	2	0	0	0	0	0	0	5	0	0	0
PF12411.3	Choline sulfatase enzyme C terminal	0	0	0	0	0	0	0	0	0	0	0	0	0	0	0	0	0	0	0	0	0	0	0	0	0	0	0	0	0	0	0	1	1	1	0	0	1	0	1	1	1	0
PF13600.1	N-terminal domain of unknown function (DUF4140)	0	0	0	0	0	0	0	0	0	0	0	0	0	0	0	0	0	0	0	0	0	0	0	0	0	0	0	6	0	0	0	0	0	0	0	0	0	0	1	0	0	0
PF13661.1	2OG-Fe(II) oxygenase superfamily	0	0	0	0	0	0	0	0	0	0	0	0	0	0	0	0	0	0	0	0	0	0	0	0	0	0	2	2	1	0	0	1	0	0	0	0	0	0	1	0	0	0
PF13975.1	gag-polyprotein putative aspartyl protease	0	0	0	0	0	0	0	0	0	0	0	0	0	0	0	0	0	0	0	0	0	0	0	0	0	0	2	0	0	0	0	0	0	0	5	0	0	0	0	0	0	0
PF14031.1	Putative serine dehydratase domain	0	0	0	0	0	0	0	0	0	0	0	0	0	0	0	0	0	0	0	0	0	0	0	0	0	0	0	1	1	1	0	1	0	0	0	1	0	1	1	0	0	0
PF14244.1	gag-polypeptide of LTR copia-type	0	0	0	0	0	0	0	0	0	0	0	0	0	0	0	0	0	0	0	0	0	0	0	0	0	0	0	0	0	0	0	0	0	0	6	0	0	1	0	0	0	0
PF14328.1	Domain of unknown function (DUF4385)	0	0	0	0	0	0	0	0	0	0	0	0	0	0	0	0	0	0	0	0	0	0	0	0	0	0	0	0	0	1	1	0	1	1	0	0	1	0	0	1	1	0
PF00588.14	SpoU rRNA Methylase family	0	0	0	0	0	0	0	0	0	0	0	0	0	0	0	0	0	0	0	0	0	0	0	0	0	0	4	0	0	0	0	1	0	0	0	2	0	0	1	0	0	0
PF00644.15	Poly(ADP-ribose) polymerase catalytic domain	0	0	0	0	0	0	0	0	0	0	0	0	0	0	0	0	0	0	0	0	0	0	0	0	0	0	0	5	0	0	0	1	0	0	0	0	0	0	2	0	0	0
PF00959.14	Phage lysozyme	0	0	0	0	0	0	0	0	0	0	0	0	0	0	0	0	0	0	0	0	0	0	0	0	0	0	0	6	0	0	0	0	0	0	0	0	0	0	2	0	0	0
PF01183.15	Glycosyl hydrolases family 25	0	0	0	0	0	0	0	0	0	0	0	0	0	0	0	0	0	0	0	0	0	0	0	0	0	0	0	0	0	0	0	1	1	1	0	0	1	1	1	1	1	0
PF01341.12	Glycosyl hydrolases family 6	0	0	0	0	0	0	0	0	0	0	0	0	0	0	0	0	0	0	0	0	0	0	0	0	0	0	0	5	0	0	0	3	0	0	0	0	0	0	0	0	0	0
PF01465.15	GRIP domain	0	0	0	0	0	0	0	0	0	0	0	0	0	0	0	0	0	0	0	0	0	0	0	0	0	0	2	1	1	0	0	1	0	0	1	1	0	0	1	0	0	0
PF01702.13	Queuine tRNA-ribosyltransferase	0	0	0	0	0	0	0	0	0	0	0	0	0	0	0	0	0	0	0	0	0	0	0	0	0	0	0	3	0	0	0	3	0	0	0	0	0	0	2	0	0	0
PF02252.13	Proteasome activator pa28 beta subunit	0	0	0	0	0	0	0	0	0	0	0	0	0	0	0	0	0	0	0	0	0	0	0	0	0	0	0	1	0	0	1	0	1	1	1	0	1	0	0	1	1	0
PF02453.12	Reticulon	0	0	0	0	0	0	0	0	0	0	0	0	0	0	0	0	0	0	0	0	0	0	0	0	0	0	2	0	0	0	0	3	0	0	0	2	0	0	1	0	0	0
PF02682.11	Allophanate hydrolase subunit 1	0	0	0	0	0	0	0	0	0	0	0	0	0	0	0	0	0	0	0	0	0	0	0	0	0	0	2	0	0	1	1	0	1	0	0	1	1	0	0	1	0	0
PF02885.12	Glycosyl transferase family, helical bundle domain	0	0	0	0	0	0	0	0	0	0	0	0	0	0	0	0	0	0	0	0	0	0	0	0	0	0	2	1	1	0	0	1	0	0	0	1	0	0	1	0	0	1
PF02992.9	Transposase family tnp2	0	0	0	0	0	0	0	0	0	0	0	0	0	0	0	0	0	0	0	0	0	0	0	0	0	0	0	7	1	0	0	0	0	0	0	0	0	0	0	0	0	0
PF03571.10	Peptidase family M49	0	0	0	0	0	0	0	0	0	0	0	0	0	0	0	0	0	0	0	0	0	0	0	0	0	0	2	2	0	0	0	1	0	0	1	1	0	0	1	0	0	0
PF03645.8	Tctex-1 family	0	0	0	0	0	0	0	0	0	0	0	0	0	0	0	0	0	0	0	0	0	0	0	0	0	0	1	0	0	0	0	2	0	0	0	1	0	1	1	1	0	1
PF03664.8	Glycosyl hydrolase family 62	0	0	0	0	0	0	0	0	0	0	0	0	0	0	0	0	0	0	0	0	0	0	0	0	0	0	0	3	0	0	0	0	1	1	0	0	1	0	0	1	1	0
PF03936.11	Terpene synthase family, metal binding domain	0	0	0	0	0	0	0	0	0	0	0	0	0	0	0	0	0	0	0	0	0	0	0	0	0	0	0	6	0	0	0	0	0	0	0	0	0	0	2	0	0	0
PF04187.8	Protein of unknown function, DUF399	0	0	0	0	0	0	0	0	0	0	0	0	0	0	0	0	0	0	0	0	0	0	0	0	0	0	0	0	0	1	1	0	1	1	0	0	1	1	0	1	1	0
PF04428.9	Choline kinase N terminus	0	0	0	0	0	0	0	0	0	0	0	0	0	0	0	0	0	0	0	0	0	0	0	0	0	0	2	0	0	0	0	3	0	0	0	2	0	0	1	0	0	0
PF04646.7	Protein of unknown function, DUF604	0	0	0	0	0	0	0	0	0	0	0	0	0	0	0	0	0	0	0	0	0	0	0	0	0	0	0	0	0	1	0	1	0	0	3	0	0	0	1	0	0	2
PF05216.8	UNC-50 family	0	0	0	0	0	0	0	0	0	0	0	0	0	0	0	0	0	0	0	0	0	0	0	0	0	0	2	1	1	0	0	0	0	0	1	1	0	0	1	0	0	1
PF05592.6	Bacterial alpha-L-rhamnosidase	0	0	0	0	0	0	0	0	0	0	0	0	0	0	0	0	0	0	0	0	0	0	0	0	0	0	0	0	2	0	0	2	2	1	0	0	0	0	0	0	0	1
PF06624.7	Ribosome associated membrane protein RAMP4	0	0	0	0	0	0	0	0	0	0	0	0	0	0	0	0	0	0	0	0	0	0	0	0	0	0	2	1	0	0	0	1	1	0	0	1	0	1	1	0	0	0
PF07063.8	Domain of unknown function (DUF1338)	0	0	0	0	0	0	0	0	0	0	0	0	0	0	0	0	0	0	0	0	0	0	0	0	0	0	0	0	1	0	1	0	1	1	0	0	1	0	1	1	1	0
PF07961.6	MBA1-like protein	0	0	0	0	0	0	0	0	0	0	0	0	0	0	0	0	0	0	0	0	0	0	0	0	0	0	2	1	1	0	0	2	0	0	0	1	0	0	0	0	0	1
PF08144.6	CPL (NUC119) domain	0	0	0	0	0	0	0	0	0	0	0	0	0	0	0	0	0	0	0	0	0	0	0	0	0	0	2	1	1	0	0	1	0	0	0	1	0	0	1	0	0	1
PF08492.7	SRP72 RNA-binding domain	0	0	0	0	0	0	0	0	0	0	0	0	0	0	0	0	0	0	0	0	0	0	0	0	0	0	2	1	1	0	0	1	0	0	0	1	0	0	1	0	0	1
PF08532.5	Beta-galactosidase trimerisation domain	0	0	0	0	0	0	0	0	0	0	0	0	0	0	0	0	0	0	0	0	0	0	0	0	0	0	0	0	1	0	1	0	1	1	0	0	1	1	0	1	1	0
PF08728.5	CRT10	0	0	0	0	0	0	0	0	0	0	0	0	0	0	0	0	0	0	0	0	0	0	0	0	0	0	4	0	0	0	0	2	0	0	0	1	0	0	1	0	0	0
PF08733.5	PalH/RIM21	0	0	0	0	0	0	0	0	0	0	0	0	0	0	0	0	0	0	0	0	0	0	0	0	0	0	4	0	0	0	0	1	0	0	0	2	0	0	1	0	0	0
PF09135.6	Alb1	0	0	0	0	0	0	0	0	0	0	0	0	0	0	0	0	0	0	0	0	0	0	0	0	0	0	4	0	0	0	0	1	0	0	0	2	0	0	1	0	0	0
PF09159.5	Mitochondrial resolvase Ydc2 / RNA splicing MRS1	0	0	0	0	0	0	0	0	0	0	0	0	0	0	0	0	0	0	0	0	0	0	0	0	0	0	2	0	0	0	0	3	0	0	0	2	0	0	1	0	0	0
PF09809.4	Mitochondrial ribosomal protein L27	0	0	0	0	0	0	0	0	0	0	0	0	0	0	0	0	0	0	0	0	0	0	0	0	0	0	2	1	1	0	0	1	0	0	0	1	0	0	1	0	0	1
PF10215.4	Oligosaccaryltransferase	0	0	0	0	0	0	0	0	0	0	0	0	0	0	0	0	0	0	0	0	0	0	0	0	0	0	2	0	1	0	0	1	0	0	0	1	1	1	1	0	0	0
PF10232.4	Mediator of RNA polymerase II transcription complex subunit 8	0	0	0	0	0	0	0	0	0	0	0	0	0	0	0	0	0	0	0	0	0	0	0	0	0	0	2	0	0	0	0	1	0	0	1	1	0	1	1	0	0	1
PF10263.4	SprT-like family	0	0	0	0	0	0	0	0	0	0	0	0	0	0	0	0	0	0	0	0	0	0	0	0	0	0	0	1	1	0	0	2	0	0	2	0	0	0	2	0	0	0
PF10295.4	Uncharacterised protein (DUF2406)	0	0	0	0	0	0	0	0	0	0	0	0	0	0	0	0	0	0	0	0	0	0	0	0	0	0	2	0	1	0	0	2	0	0	0	2	0	0	1	0	0	0
PF10344.4	Mitochondrial protein from FMP27	0	0	0	0	0	0	0	0	0	0	0	0	0	0	0	0	0	0	0	0	0	0	0	0	0	0	4	0	0	0	0	2	0	0	0	1	0	0	1	0	0	0
PF10345.4	Cohesin loading factor	0	0	0	0	0	0	0	0	0	0	0	0	0	0	0	0	0	0	0	0	0	0	0	0	0	0	2	0	0	0	0	1	0	0	2	1	0	0	1	0	0	1
PF11034.3	Protein of unknown function (DUF2823)	0	0	0	0	0	0	0	0	0	0	0	0	0	0	0	0	0	0	0	0	0	0	0	0	0	0	0	0	0	3	0	1	0	0	2	0	0	2	0	0	0	0
PF11338.3	Protein of unknown function (DUF3140)	0	0	0	0	0	0	0	0	0	0	0	0	0	0	0	0	0	0	0	0	0	0	0	0	0	0	0	0	0	1	1	0	1	1	0	0	1	0	0	1	1	1
PF11785.3	Aft1 osmotic stress response (OSM) domain	0	0	0	0	0	0	0	0	0	0	0	0	0	0	0	0	0	0	0	0	0	0	0	0	0	0	0	0	1	0	0	2	0	0	1	1	0	1	1	0	0	1
PF11841.3	Domain of unknown function (DUF3361)	0	0	0	0	0	0	0	0	0	0	0	0	0	0	0	0	0	0	0	0	0	0	0	0	0	0	0	1	0	1	1	0	1	1	0	0	1	0	0	1	1	0
PF11970.3	G protein-coupled glucose receptor regulating Gpa2 C-term	0	0	0	0	0	0	0	0	0	0	0	0	0	0	0	0	0	0	0	0	0	0	0	0	0	0	2	0	0	0	0	1	0	0	1	1	0	0	2	0	0	1
PF11991.3	Tryptophan dimethylallyltransferase	0	0	0	0	0	0	0	0	0	0	0	0	0	0	0	0	0	0	0	0	0	0	0	0	0	0	0	2	0	0	0	1	0	0	0	0	0	0	3	0	2	0
PF12451.3	Vacuolar protein sorting protein 11 C terminal	0	0	0	0	0	0	0	0	0	0	0	0	0	0	0	0	0	0	0	0	0	0	0	0	0	0	2	1	1	0	0	1	0	0	0	1	0	1	1	0	0	0
PF12757.2	Protein of unknown function (DUF3812)	0	0	0	0	0	0	0	0	0	0	0	0	0	0	0	0	0	0	0	0	0	0	0	0	0	0	4	0	0	0	0	1	0	0	0	2	0	0	1	0	0	0
PF13468.1	Glyoxalase-like domain	0	0	0	0	0	0	0	0	0	0	0	0	0	0	0	0	0	0	0	0	0	0	0	0	0	0	0	1	0	1	0	0	1	1	0	0	1	1	0	1	0	1
PF13551.1	Winged helix-turn helix	0	0	0	0	0	0	0	0	0	0	0	0	0	0	0	0	0	0	0	0	0	0	0	0	0	0	2	0	0	0	0	0	0	0	2	0	0	1	1	0	2	0
PF13577.1	SnoaL-like domain	0	0	0	0	0	0	0	0	0	0	0	0	0	0	0	0	0	0	0	0	0	0	0	0	0	0	0	0	1	1	0	4	1	1	0	0	0	0	0	0	0	0
PF13768.1	von Willebrand factor type A domain	0	0	0	0	0	0	0	0	0	0	0	0	0	0	0	0	0	0	0	0	0	0	0	0	0	0	0	1	0	0	0	4	0	0	0	0	0	0	3	0	0	0
PF00033.14	Cytochrome b(N-terminal)/b6/petB	0	0	0	0	0	0	0	0	0	0	0	0	0	0	0	0	0	0	0	0	0	0	0	0	0	0	0	1	0	0	0	3	0	0	1	3	1	0	0	0	0	0
PF00232.13	Glycosyl hydrolase family 1	0	0	0	0	0	0	0	0	0	0	0	0	0	0	0	0	0	0	0	0	0	0	0	0	0	0	0	2	0	2	0	2	1	0	0	0	1	1	0	0	0	0
PF01281.14	Ribosomal protein L9, N-terminal domain	0	0	0	0	0	0	0	0	0	0	0	0	0	0	0	0	0	0	0	0	0	0	0	0	0	0	2	0	1	0	0	1	1	0	1	0	1	0	0	1	1	0
PF01755.12	Glycosyltransferase family 25 (LPS biosynthesis protein)	0	0	0	0	0	0	0	0	0	0	0	0	0	0	0	0	0	0	0	0	0	0	0	0	0	0	0	1	0	3	0	2	0	0	2	0	0	0	1	0	0	0
PF02102.10	Deuterolysin metalloprotease (M35) family	0	0	0	0	0	0	0	0	0	0	0	0	0	0	0	0	0	0	0	0	0	0	0	0	0	0	0	2	0	0	0	2	0	0	0	0	0	0	5	0	0	0
PF02449.10	Beta-galactosidase	0	0	0	0	0	0	0	0	0	0	0	0	0	0	0	0	0	0	0	0	0	0	0	0	0	0	0	0	0	0	1	1	1	1	0	0	1	2	0	1	1	0
PF02626.10	Allophanate hydrolase subunit 2	0	0	0	0	0	0	0	0	0	0	0	0	0	0	0	0	0	0	0	0	0	0	0	0	0	0	2	0	0	2	1	0	1	0	0	1	1	0	0	1	0	0
PF03069.10	Acetamidase/Formamidase family	0	0	0	0	0	0	0	0	0	0	0	0	0	0	0	0	0	0	0	0	0	0	0	0	0	0	2	0	0	1	0	2	0	0	0	0	0	1	3	0	0	0
PF04163.7	Tht1-like nuclear fusion protein	0	0	0	0	0	0	0	0	0	0	0	0	0	0	0	0	0	0	0	0	0	0	0	0	0	0	2	0	0	1	0	1	0	0	0	1	0	1	1	1	0	1
PF04209.8	homogentisate 1,2-dioxygenase	0	0	0	0	0	0	0	0	0	0	0	0	0	0	0	0	0	0	0	0	0	0	0	0	0	0	0	1	0	2	0	1	1	0	0	0	1	0	1	1	1	0
PF04324.10	BFD-like [2Fe-2S] binding domain	0	0	0	0	0	0	0	0	0	0	0	0	0	0	0	0	0	0	0	0	0	0	0	0	0	0	0	1	0	1	1	1	1	1	0	0	1	1	0	1	0	0
PF04525.7	Tubby C 2	0	0	0	0	0	0	0	0	0	0	0	0	0	0	0	0	0	0	0	0	0	0	0	0	0	0	0	0	0	3	0	0	1	0	1	0	1	2	0	1	0	0
PF05832.7	Eukaryotic protein of unknown function (DUF846)	0	0	0	0	0	0	0	0	0	0	0	0	0	0	0	0	0	0	0	0	0	0	0	0	0	0	2	1	1	0	0	2	0	0	1	1	0	0	1	0	0	0
PF06101.6	Plant protein of unknown function (DUF946)	0	0	0	0	0	0	0	0	0	0	0	0	0	0	0	0	0	0	0	0	0	0	0	0	0	0	2	0	1	0	0	1	0	0	3	1	0	0	1	0	0	0
PF07249.7	Cerato-platanin	0	0	0	0	0	0	0	0	0	0	0	0	0	0	0	0	0	0	0	0	0	0	0	0	0	0	0	5	0	0	0	3	0	0	0	0	0	0	1	0	0	0
PF08601.5	Transcription factor PAP1	0	0	0	0	0	0	0	0	0	0	0	0	0	0	0	0	0	0	0	0	0	0	0	0	0	0	4	1	0	0	0	1	0	0	0	2	0	0	1	0	0	0
PF08755.6	Hemimethylated DNA-binding protein YccV like	0	0	0	0	0	0	0	0	0	0	0	0	0	0	0	0	0	0	0	0	0	0	0	0	0	0	0	1	0	1	1	0	1	1	0	0	1	0	1	1	1	0
PF08881.5	CVNH domain	0	0	0	0	0	0	0	0	0	0	0	0	0	0	0	0	0	0	0	0	0	0	0	0	0	0	0	0	0	0	0	8	0	0	0	0	0	0	1	0	0	0
PF09260.6	Domain of unknown function (DUF1966)	0	0	0	0	0	0	0	0	0	0	0	0	0	0	0	0	0	0	0	0	0	0	0	0	0	0	0	1	5	0	0	2	1	0	0	0	0	0	0	0	0	0
PF09637.5	Med18 protein	0	0	0	0	0	0	0	0	0	0	0	0	0	0	0	0	0	0	0	0	0	0	0	0	0	0	2	1	0	0	0	1	0	0	2	1	0	0	1	0	0	1
PF10456.4	WASP-binding domain of Sorting nexin protein	0	0	0	0	0	0	0	0	0	0	0	0	0	0	0	0	0	0	0	0	0	0	0	0	0	0	0	1	0	1	1	0	1	1	0	0	1	1	0	1	1	0
PF10744.4	Mediator of RNA polymerase II transcription subunit 1	0	0	0	0	0	0	0	0	0	0	0	0	0	0	0	0	0	0	0	0	0	0	0	0	0	0	2	0	0	1	0	1	0	0	1	1	0	0	2	0	0	1
PF11913.3	Protein of unknown function (DUF3431)	0	0	0	0	0	0	0	0	0	0	0	0	0	0	0	0	0	0	0	0	0	0	0	0	0	0	0	0	0	0	0	1	0	0	0	0	0	0	8	0	0	0
PF12296.3	Hydrophobic surface binding protein A	0	0	0	0	0	0	0	0	0	0	0	0	0	0	0	0	0	0	0	0	0	0	0	0	0	0	0	1	0	0	1	0	0	1	0	0	1	0	2	2	1	0
PF12351.3	Ca2+ regulator and membrane fusion protein Fig1	0	0	0	0	0	0	0	0	0	0	0	0	0	0	0	0	0	0	0	0	0	0	0	0	0	0	2	0	0	0	0	3	0	0	0	3	0	0	1	0	0	0
PF13092.1	Kinetochore complex Sim4 subunit Fta1	0	0	0	0	0	0	0	0	0	0	0	0	0	0	0	0	0	0	0	0	0	0	0	0	0	0	0	0	0	1	1	1	1	1	0	0	1	0	1	1	1	0
PF13185.1	GAF domain	0	0	0	0	0	0	0	0	0	0	0	0	0	0	0	0	0	0	0	0	0	0	0	0	0	0	2	1	1	0	0	2	0	0	0	1	0	0	2	0	0	0
PF13394.1	4Fe-4S single cluster domain	0	0	0	0	0	0	0	0	0	0	0	0	0	0	0	0	0	0	0	0	0	0	0	0	0	0	0	0	0	2	1	0	1	1	0	0	1	1	0	1	1	0
PF13449.1	Esterase-like activity of phytase	0	0	0	0	0	0	0	0	0	0	0	0	0	0	0	0	0	0	0	0	0	0	0	0	0	0	0	0	0	1	1	0	1	1	0	0	1	1	1	1	1	0
PF13926.1	Domain of unknown function (DUF4211)	0	0	0	0	0	0	0	0	0	0	0	0	0	0	0	0	0	0	0	0	0	0	0	0	0	0	0	1	1	0	1	1	1	1	1	0	1	0	1	0	0	0
PF14040.1	Deoxyribonuclease NucA/NucB	0	0	0	0	0	0	0	0	0	0	0	0	0	0	0	0	0	0	0	0	0	0	0	0	0	0	0	1	0	0	0	0	1	2	0	0	2	0	0	2	1	0
PF14241.1	Domain of unknown function (DUF4341)	0	0	0	0	0	0	0	0	0	0	0	0	0	0	0	0	0	0	0	0	0	0	0	0	0	0	0	1	1	1	0	0	1	1	0	0	1	1	1	0	1	0
PF14773.1	Helicase-associated putative binding domain, C-terminal	0	0	0	0	0	0	0	0	0	0	0	0	0	0	0	0	0	0	0	0	0	0	0	0	0	0	0	0	0	1	1	1	1	1	0	0	1	0	1	1	1	0
PF14976.1	FAM72 protein	0	0	0	0	0	0	0	0	0	0	0	0	0	0	0	0	0	0	0	0	0	0	0	0	0	0	0	1	0	1	1	0	1	1	0	0	1	1	0	1	1	0
PF00544.14	Pectate lyase	0	0	0	0	0	0	0	0	0	0	0	0	0	0	0	0	0	0	0	0	0	0	0	0	0	0	0	1	0	0	1	1	1	1	2	0	1	0	0	1	1	0
PF00941.16	FAD binding domain in molybdopterin dehydrogenase	0	0	0	0	0	0	0	0	0	0	0	0	0	0	0	0	0	0	0	0	0	0	0	0	0	0	0	0	0	1	1	1	1	1	0	0	1	1	1	1	1	0
PF01301.14	Glycosyl hydrolases family 35	0	0	0	0	0	0	0	0	0	0	0	0	0	0	0	0	0	0	0	0	0	0	0	0	0	0	0	0	0	0	1	2	1	1	1	0	1	1	0	1	1	0
PF01315.17	Aldehyde oxidase and xanthine dehydrogenase, a/b hammerhead domain	0	0	0	0	0	0	0	0	0	0	0	0	0	0	0	0	0	0	0	0	0	0	0	0	0	0	0	0	0	1	1	1	1	1	0	0	1	1	1	1	1	0
PF01498.13	Transposase	0	0	0	0	0	0	0	0	0	0	0	0	0	0	0	0	0	0	0	0	0	0	0	0	0	0	0	0	0	0	0	0	0	0	1	0	4	0	1	3	1	0
PF01709.15	Transcriptional regulator	0	0	0	0	0	0	0	0	0	0	0	0	0	0	0	0	0	0	0	0	0	0	0	0	0	0	2	1	1	1	0	1	0	0	0	1	0	1	1	0	0	1
PF01799.15	[2Fe-2S] binding domain	0	0	0	0	0	0	0	0	0	0	0	0	0	0	0	0	0	0	0	0	0	0	0	0	0	0	0	0	0	1	1	1	1	1	0	0	1	1	1	1	1	0
PF01918.16	Alba	0	0	0	0	0	0	0	0	0	0	0	0	0	0	0	0	0	0	0	0	0	0	0	0	0	0	4	0	0	0	0	2	0	0	1	2	0	0	1	0	0	0
PF02187.12	Growth-Arrest-Specific Protein 2 Domain	0	0	0	0	0	0	0	0	0	0	0	0	0	0	0	0	0	0	0	0	0	0	0	0	0	0	0	1	0	1	1	0	1	1	0	0	1	0	0	1	1	2
PF02738.13	Molybdopterin-binding domain of aldehyde dehydrogenase	0	0	0	0	0	0	0	0	0	0	0	0	0	0	0	0	0	0	0	0	0	0	0	0	0	0	0	0	0	1	1	1	1	1	0	0	1	1	1	1	1	0
PF03079.9	ARD/ARD' family	0	0	0	0	0	0	0	0	0	0	0	0	0	0	0	0	0	0	0	0	0	0	0	0	0	0	2	2	1	0	0	1	0	0	1	1	0	0	1	0	0	1
PF03450.12	CO dehydrogenase flavoprotein C-terminal domain	0	0	0	0	0	0	0	0	0	0	0	0	0	0	0	0	0	0	0	0	0	0	0	0	0	0	0	0	0	1	1	1	1	1	0	0	1	1	1	1	1	0
PF03639.8	Glycosyl hydrolase family 81	0	0	0	0	0	0	0	0	0	0	0	0	0	0	0	0	0	0	0	0	0	0	0	0	0	0	4	0	0	0	0	1	0	0	1	2	0	0	1	0	0	1
PF03962.10	Mnd1 family	0	0	0	0	0	0	0	0	0	0	0	0	0	0	0	0	0	0	0	0	0	0	0	0	0	0	2	1	1	0	0	0	0	0	2	1	0	1	1	0	0	1
PF04261.7	Dyp-type peroxidase family	0	0	0	0	0	0	0	0	0	0	0	0	0	0	0	0	0	0	0	0	0	0	0	0	0	0	0	3	0	0	0	1	0	0	6	0	0	0	0	0	0	0
PF04678.8	Protein of unknown function, DUF607	0	0	0	0	0	0	0	0	0	0	0	0	0	0	0	0	0	0	0	0	0	0	0	0	0	0	0	1	1	1	1	1	1	1	0	0	1	0	0	1	1	0
PF04683.8	Proteasome complex subunit Rpn13 ubiquitin receptor	0	0	0	0	0	0	0	0	0	0	0	0	0	0	0	0	0	0	0	0	0	0	0	0	0	0	2	1	1	0	0	2	0	0	1	1	0	0	1	0	0	1
PF04827.9	Plant transposon protein	0	0	0	0	0	0	0	0	0	0	0	0	0	0	0	0	0	0	0	0	0	0	0	0	0	0	0	1	9	0	0	0	0	0	0	0	0	0	0	0	0	0
PF05631.9	Protein of unknown function (DUF791)	0	0	0	0	0	0	0	0	0	0	0	0	0	0	0	0	0	0	0	0	0	0	0	0	0	0	4	1	1	0	0	0	0	0	1	0	1	0	2	0	0	0
PF06108.7	Protein of unknown function (DUF952)	0	0	0	0	0	0	0	0	0	0	0	0	0	0	0	0	0	0	0	0	0	0	0	0	0	0	0	1	0	1	1	1	1	1	0	0	1	1	0	1	1	0
PF07106.8	Tat binding protein 1(TBP-1)-interacting protein (TBPIP)	0	0	0	0	0	0	0	0	0	0	0	0	0	0	0	0	0	0	0	0	0	0	0	0	0	0	2	1	1	0	0	0	0	0	1	1	0	2	1	0	0	1
PF08446.6	PAS fold	0	0	0	0	0	0	0	0	0	0	0	0	0	0	0	0	0	0	0	0	0	0	0	0	0	0	0	0	0	2	1	0	1	1	0	0	1	0	0	1	1	2
PF10287.4	Putative TOS1-like glycosyl hydrolase (DUF2401)	0	0	0	0	0	0	0	0	0	0	0	0	0	0	0	0	0	0	0	0	0	0	0	0	0	0	4	0	0	0	0	3	0	0	0	2	0	0	1	0	0	0
PF10290.4	Glycine-rich protein domain (DUF2403)	0	0	0	0	0	0	0	0	0	0	0	0	0	0	0	0	0	0	0	0	0	0	0	0	0	0	4	0	0	0	0	3	0	0	0	2	0	0	1	0	0	0
PF10435.4	Beta-galactosidase, domain 2	0	0	0	0	0	0	0	0	0	0	0	0	0	0	0	0	0	0	0	0	0	0	0	0	0	0	0	0	0	0	1	2	1	1	1	0	1	1	0	1	1	0
PF10642.4	Mitochondrial import receptor subunit or translocase	0	0	0	0	0	0	0	0	0	0	0	0	0	0	0	0	0	0	0	0	0	0	0	0	0	0	2	0	0	1	1	1	0	0	1	1	1	0	1	1	0	0
PF11781.3	RNA polymerase I-specific transcription initiation factor Rrn7	0	0	0	0	0	0	0	0	0	0	0	0	0	0	0	0	0	0	0	0	0	0	0	0	0	0	2	0	0	0	1	2	1	0	0	1	1	0	1	1	0	0
PF11915.3	Protein of unknown function (DUF3433)	0	0	0	0	0	0	0	0	0	0	0	0	0	0	0	0	0	0	0	0	0	0	0	0	0	0	0	1	0	0	0	7	0	0	0	0	0	0	2	0	0	0
PF12554.3	Mitotic-spindle organizing gamma-tubulin ring associated	0	0	0	0	0	0	0	0	0	0	0	0	0	0	0	0	0	0	0	0	0	0	0	0	0	0	2	1	1	0	1	0	0	0	0	0	1	1	1	1	0	1
PF12751.2	Vacuolar segregation subunit 7	0	0	0	0	0	0	0	0	0	0	0	0	0	0	0	0	0	0	0	0	0	0	0	0	0	0	4	0	0	0	0	3	0	0	0	2	0	0	1	0	0	0
PF12812.2	PDZ-like domain	0	0	0	0	0	0	0	0	0	0	0	0	0	0	0	0	0	0	0	0	0	0	0	0	0	0	4	0	0	0	0	2	0	0	0	2	0	0	2	0	0	0
PF13013.1	F-box-like domain	0	0	0	0	0	0	0	0	0	0	0	0	0	0	0	0	0	0	0	0	0	0	0	0	0	0	0	8	0	0	0	0	0	0	0	0	1	0	1	0	0	0
PF13329.1	Autophagy-related protein 2 CAD motif	0	0	0	0	0	0	0	0	0	0	0	0	0	0	0	0	0	0	0	0	0	0	0	0	0	0	2	0	0	1	1	1	1	0	0	1	0	0	1	0	1	1
PF13369.1	Transglutaminase-like superfamily	0	0	0	0	0	0	0	0	0	0	0	0	0	0	0	0	0	0	0	0	0	0	0	0	0	0	0	1	0	1	1	1	1	1	0	0	1	0	1	1	1	0
PF13598.1	Domain of unknown function (DUF4139)	0	0	0	0	0	0	0	0	0	0	0	0	0	0	0	0	0	0	0	0	0	0	0	0	0	0	0	7	0	0	0	0	0	0	0	0	0	0	2	0	0	1
PF13806.1	Rieske-like [2Fe-2S] domain	0	0	0	0	0	0	0	0	0	0	0	0	0	0	0	0	0	0	0	0	0	0	0	0	0	0	0	2	0	1	1	0	1	1	0	0	1	1	0	1	1	0
PF13875.1	Domain of unknown function (DUF4202)	0	0	0	0	0	0	0	0	0	0	0	0	0	0	0	0	0	0	0	0	0	0	0	0	0	0	0	0	0	1	1	1	1	1	0	0	1	1	1	1	1	0
PF13915.1	Domain of unknown function (DUF4210)	0	0	0	0	0	0	0	0	0	0	0	0	0	0	0	0	0	0	0	0	0	0	0	0	0	0	0	0	0	2	1	0	1	1	0	0	1	1	1	1	1	0
PF15630.1	Kinetochore component CENP-S	0	0	0	0	0	0	0	0	0	0	0	0	0	0	0	0	0	0	0	0	0	0	0	0	0	0	2	0	0	0	0	2	0	0	1	3	0	0	2	0	0	0
PF00931.17	NB-ARC domain	0	0	0	0	0	0	0	0	0	0	0	0	0	0	0	0	0	0	0	0	0	0	0	0	0	0	0	4	0	1	0	2	0	0	0	0	0	0	4	0	0	0
PF01220.14	Dehydroquinase class II	0	0	0	0	0	0	0	0	0	0	0	0	0	0	0	0	0	0	0	0	0	0	0	0	0	0	2	0	0	1	1	2	1	1	0	0	1	1	0	0	1	0
PF01226.12	Formate/nitrite transporter	0	0	0	0	0	0	0	0	0	0	0	0	0	0	0	0	0	0	0	0	0	0	0	0	0	0	2	0	0	0	1	1	1	1	0	1	1	1	0	1	1	0
PF01464.15	Transglycosylase SLT domain	0	0	0	0	0	0	0	0	0	0	0	0	0	0	0	0	0	0	0	0	0	0	0	0	0	0	0	1	1	1	1	0	1	1	1	0	1	1	0	1	1	0
PF01791.4	DeoC/LacD family aldolase	0	0	0	0	0	0	0	0	0	0	0	0	0	0	0	0	0	0	0	0	0	0	0	0	0	0	0	1	0	1	1	1	1	1	0	0	1	1	1	1	1	0
PF02200.11	STE like transcription factor	0	0	0	0	0	0	0	0	0	0	0	0	0	0	0	0	0	0	0	0	0	0	0	0	0	0	2	1	1	1	0	1	0	0	1	1	0	1	1	0	0	1
PF02391.12	MoaE protein	0	0	0	0	0	0	0	0	0	0	0	0	0	0	0	0	0	0	0	0	0	0	0	0	0	0	0	1	0	1	1	1	1	1	0	0	1	1	1	1	1	0
PF02689.9	Helicase	0	0	0	0	0	0	0	0	0	0	0	0	0	0	0	0	0	0	0	0	0	0	0	0	0	0	2	2	2	0	0	2	0	0	3	0	0	0	0	0	0	0
PF03707.11	Bacterial signalling protein N terminal repeat	0	0	0	0	0	0	0	0	0	0	0	0	0	0	0	0	0	0	0	0	0	0	0	0	0	0	0	0	1	1	1	1	1	1	1	0	1	0	1	1	1	0
PF03795.9	YCII-related domain	0	0	0	0	0	0	0	0	0	0	0	0	0	0	0	0	0	0	0	0	0	0	0	0	0	0	0	3	3	1	0	1	0	0	1	0	0	1	1	0	0	0
PF03851.9	UV-endonuclease UvdE	0	0	0	0	0	0	0	0	0	0	0	0	0	0	0	0	0	0	0	0	0	0	0	0	0	0	0	1	1	1	1	1	1	1	0	0	1	0	1	1	1	0
PF04299.7	Putative FMN-binding domain	0	0	0	0	0	0	0	0	0	0	0	0	0	0	0	0	0	0	0	0	0	0	0	0	0	0	2	0	1	1	1	0	1	1	0	1	1	1	0	0	1	0
PF05042.8	Caleosin related protein	0	0	0	0	0	0	0	0	0	0	0	0	0	0	0	0	0	0	0	0	0	0	0	0	0	0	0	1	0	1	1	1	1	1	1	0	1	1	0	1	1	0
PF06144.8	DNA polymerase III, delta subunit	0	0	0	0	0	0	0	0	0	0	0	0	0	0	0	0	0	0	0	0	0	0	0	0	0	0	0	2	2	0	0	1	0	0	0	1	1	1	1	0	1	1
PF06463.8	Molybdenum Cofactor Synthesis C	0	0	0	0	0	0	0	0	0	0	0	0	0	0	0	0	0	0	0	0	0	0	0	0	0	0	0	1	0	1	1	1	1	1	0	0	1	1	1	1	1	0
PF06884.6	Protein of unknown function (DUF1264)	0	0	0	0	0	0	0	0	0	0	0	0	0	0	0	0	0	0	0	0	0	0	0	0	0	0	0	1	1	1	1	1	0	1	1	0	1	1	0	1	1	0
PF07967.8	C3HC zinc finger-like	0	0	0	0	0	0	0	0	0	0	0	0	0	0	0	0	0	0	0	0	0	0	0	0	0	0	2	1	1	1	0	1	0	0	1	1	0	1	1	0	0	1
PF07989.6	Microtubule associated	0	0	0	0	0	0	0	0	0	0	0	0	0	0	0	0	0	0	0	0	0	0	0	0	0	0	2	1	1	0	0	2	0	0	2	0	0	0	2	0	0	1
PF08580.5	Yeast cortical protein KAR9	0	0	0	0	0	0	0	0	0	0	0	0	0	0	0	0	0	0	0	0	0	0	0	0	0	0	2	1	0	1	0	1	0	0	0	2	1	0	1	1	1	0
PF09298.6	Fumarylacetoacetase N-terminal	0	0	0	0	0	0	0	0	0	0	0	0	0	0	0	0	0	0	0	0	0	0	0	0	0	0	0	0	0	1	0	1	2	1	0	0	2	0	1	1	2	0
PF09764.4	N-terminal glutamine amidase	0	0	0	0	0	0	0	0	0	0	0	0	0	0	0	0	0	0	0	0	0	0	0	0	0	0	0	1	0	2	0	0	1	0	0	0	2	1	0	1	2	1
PF10329.4	Region of unknown function (DUF2417)	0	0	0	0	0	0	0	0	0	0	0	0	0	0	0	0	0	0	0	0	0	0	0	0	0	0	2	0	0	0	1	1	1	1	0	1	1	0	1	1	1	0
PF10383.4	Transcription-silencing protein Clr2	0	0	0	0	0	0	0	0	0	0	0	0	0	0	0	0	0	0	0	0	0	0	0	0	0	0	0	0	1	1	1	1	1	1	0	0	1	0	1	1	1	1
PF10483.4	Elongator subunit Iki1	0	0	0	0	0	0	0	0	0	0	0	0	0	0	0	0	0	0	0	0	0	0	0	0	0	0	2	1	0	0	0	1	0	1	1	1	0	0	1	1	1	1
PF11309.3	Protein of unknown function (DUF3112)	0	0	0	0	0	0	0	0	0	0	0	0	0	0	0	0	0	0	0	0	0	0	0	0	0	0	8	0	0	0	0	2	0	0	0	0	0	0	1	0	0	0
PF11937.3	Protein of unknown function (DUF3455)	0	0	0	0	0	0	0	0	0	0	0	0	0	0	0	0	0	0	0	0	0	0	0	0	0	0	0	2	1	0	0	2	0	0	4	0	0	0	2	0	0	0
PF12511.3	Protein of unknown function (DUF3716)	0	0	0	0	0	0	0	0	0	0	0	0	0	0	0	0	0	0	0	0	0	0	0	0	0	0	0	0	0	0	0	10	0	0	0	0	0	0	1	0	0	0
PF12588.3	Phophatidylserine decarboxylase	0	0	0	0	0	0	0	0	0	0	0	0	0	0	0	0	0	0	0	0	0	0	0	0	0	0	0	7	1	0	0	3	0	0	0	0	0	0	0	0	0	0
PF12735.2	TRAPP trafficking subunit Trs65	0	0	0	0	0	0	0	0	0	0	0	0	0	0	0	0	0	0	0	0	0	0	0	0	0	0	2	1	1	0	1	2	0	0	1	1	0	0	1	0	0	1
PF13664.1	Domain of unknown function (DUF4149)	0	0	0	0	0	0	0	0	0	0	0	0	0	0	0	0	0	0	0	0	0	0	0	0	0	0	2	1	1	1	0	1	0	0	1	1	0	1	1	0	0	1
PF13877.1	Potential Monad-binding region of RPAP3	0	0	0	0	0	0	0	0	0	0	0	0	0	0	0	0	0	0	0	0	0	0	0	0	0	0	2	1	1	1	1	0	1	1	1	0	1	0	0	1	0	0
PF13889.1	Chromosome segregation during meiosis	0	0	0	0	0	0	0	0	0	0	0	0	0	0	0	0	0	0	0	0	0	0	0	0	0	0	0	0	0	2	1	1	1	1	0	0	1	1	1	1	1	0
PF14856.1	Pathogen effector; putative necrosis-inducing factor	0	0	0	0	0	0	0	0	0	0	0	0	0	0	0	0	0	0	0	0	0	0	0	0	0	0	0	0	0	0	0	9	0	0	0	0	0	0	2	0	0	0
PF00233.14	3'5'-cyclic nucleotide phosphodiesterase	0	0	0	0	0	0	0	0	0	0	0	0	0	0	0	0	0	0	0	0	0	0	0	0	0	0	2	1	1	0	0	2	0	0	1	1	0	1	1	0	0	2
PF01421.14	Reprolysin (M12B) family zinc metalloprotease	0	0	0	0	0	0	0	0	0	0	0	0	0	0	0	0	0	0	0	0	0	0	0	0	0	0	0	1	0	1	1	1	1	1	2	0	1	0	0	1	1	1
PF02746.11	Mandelate racemase / muconate lactonizing enzyme, N-terminal domain	0	0	0	0	0	0	0	0	0	0	0	0	0	0	0	0	0	0	0	0	0	0	0	0	0	0	0	1	3	0	1	1	0	0	0	0	0	2	3	0	0	1
PF03235.9	Protein of unknown function DUF262	0	0	0	0	0	0	0	0	0	0	0	0	0	0	0	0	0	0	0	0	0	0	0	0	0	0	0	3	0	1	1	0	1	1	2	0	1	0	0	1	1	0
PF03454.10	MoeA C-terminal region (domain IV)	0	0	0	0	0	0	0	0	0	0	0	0	0	0	0	0	0	0	0	0	0	0	0	0	0	0	0	1	0	1	1	3	1	1	0	0	1	1	1	1	0	0
PF03928.9	Domain of unknown function (DUF336)	0	0	0	0	0	0	0	0	0	0	0	0	0	0	0	0	0	0	0	0	0	0	0	0	0	0	2	0	0	1	1	0	1	1	0	1	1	1	0	1	1	1
PF04696.8	pinin/SDK/memA/ protein conserved region	0	0	0	0	0	0	0	0	0	0	0	0	0	0	0	0	0	0	0	0	0	0	0	0	0	0	0	1	1	1	0	1	1	1	1	0	1	0	1	1	2	0
PF04734.8	Neutral/alkaline non-lysosomal ceramidase	0	0	0	0	0	0	0	0	0	0	0	0	0	0	0	0	0	0	0	0	0	0	0	0	0	0	0	1	0	1	1	2	1	1	0	0	1	1	1	1	1	0
PF04820.9	Tryptophan halogenase	0	0	0	0	0	0	0	0	0	0	0	0	0	0	0	0	0	0	0	0	0	0	0	0	0	0	0	8	0	0	0	0	0	0	0	0	0	0	4	0	0	0
PF05426.7	Alginate lyase	0	0	0	0	0	0	0	0	0	0	0	0	0	0	0	0	0	0	0	0	0	0	0	0	0	0	0	2	2	1	3	0	2	0	0	0	0	2	0	0	0	0
PF06110.6	Eukaryotic protein of unknown function (DUF953)	0	0	0	0	0	0	0	0	0	0	0	0	0	0	0	0	0	0	0	0	0	0	0	0	0	0	0	1	1	1	1	0	1	0	2	0	1	1	0	1	1	1
PF08621.5	RPAP1-like, N-terminal	0	0	0	0	0	0	0	0	0	0	0	0	0	0	0	0	0	0	0	0	0	0	0	0	0	0	2	1	2	1	0	1	0	0	1	1	0	0	1	1	0	1
PF11327.3	Protein of unknown function (DUF3129)	0	0	0	0	0	0	0	0	0	0	0	0	0	0	0	0	0	0	0	0	0	0	0	0	0	0	0	0	0	0	0	2	0	0	10	0	0	0	0	0	0	0
PF12396.3	Protein of unknown function (DUF3659)	0	0	0	0	0	0	0	0	0	0	0	0	0	0	0	0	0	0	0	0	0	0	0	0	0	0	0	0	6	0	0	6	0	0	0	0	0	0	0	0	0	0
PF12457.3	Tuftelin interacting protein N terminal	0	0	0	0	0	0	0	0	0	0	0	0	0	0	0	0	0	0	0	0	0	0	0	0	0	0	0	1	1	1	1	1	1	1	1	0	1	1	0	1	1	0
PF12867.2	DinB superfamily	0	0	0	0	0	0	0	0	0	0	0	0	0	0	0	0	0	0	0	0	0	0	0	0	0	0	0	3	1	2	1	1	0	1	1	0	0	0	2	0	0	0
PF13353.1	4Fe-4S single cluster domain	0	0	0	0	0	0	0	0	0	0	0	0	0	0	0	0	0	0	0	0	0	0	0	0	0	0	0	1	0	2	1	0	1	1	0	0	2	1	1	1	1	0
PF00221.14	Aromatic amino acid lyase	0	0	0	0	0	0	0	0	0	0	0	0	0	0	0	0	0	0	0	0	0	0	0	0	0	0	0	2	0	1	1	1	1	1	2	0	1	0	0	1	2	0
PF00457.12	Glycosyl hydrolases family 11	0	0	0	0	0	0	0	0	0	0	0	0	0	0	0	0	0	0	0	0	0	0	0	0	0	0	0	6	0	0	1	2	1	1	0	0	0	0	0	1	1	0
PF00759.14	Glycosyl hydrolase family 9	0	0	0	0	0	0	0	0	0	0	0	0	0	0	0	0	0	0	0	0	0	0	0	0	0	0	0	1	1	1	1	0	1	2	0	0	1	2	0	1	2	0
PF01126.15	Heme oxygenase	0	0	0	0	0	0	0	0	0	0	0	0	0	0	0	0	0	0	0	0	0	0	0	0	0	0	2	1	2	1	0	0	1	1	0	1	1	0	0	1	1	1
PF02434.11	Fringe-like	0	0	0	0	0	0	0	0	0	0	0	0	0	0	0	0	0	0	0	0	0	0	0	0	0	0	0	0	0	1	0	3	0	0	3	0	1	1	0	1	1	2
PF03073.10	TspO/MBR family	0	0	0	0	0	0	0	0	0	0	0	0	0	0	0	0	0	0	0	0	0	0	0	0	0	0	0	1	1	1	1	1	1	1	1	0	1	1	0	1	1	1
PF03227.11	Gamma interferon inducible lysosomal thiol reductase (GILT)	0	0	0	0	0	0	0	0	0	0	0	0	0	0	0	0	0	0	0	0	0	0	0	0	0	0	0	1	1	1	1	1	1	1	1	0	1	1	1	1	1	0
PF03283.8	Pectinacetylesterase	0	0	0	0	0	0	0	0	0	0	0	0	0	0	0	0	0	0	0	0	0	0	0	0	0	0	0	0	0	3	2	0	2	2	0	0	2	0	0	0	2	0
PF03453.12	MoeA N-terminal region (domain I and II)	0	0	0	0	0	0	0	0	0	0	0	0	0	0	0	0	0	0	0	0	0	0	0	0	0	0	0	1	0	1	1	3	1	1	0	0	1	1	1	1	1	0
PF04172.11	LrgB-like family	0	0	0	0	0	0	0	0	0	0	0	0	0	0	0	0	0	0	0	0	0	0	0	0	0	0	2	0	0	1	1	2	1	1	1	0	1	1	0	1	1	0
PF04425.7	Bul1 N terminus	0	0	0	0	0	0	0	0	0	0	0	0	0	0	0	0	0	0	0	0	0	0	0	0	0	0	10	0	0	0	0	0	0	0	0	3	0	0	0	0	0	0
PF04577.9	Protein of unknown function (DUF563)	0	0	0	0	0	0	0	0	0	0	0	0	0	0	0	0	0	0	0	0	0	0	0	0	0	0	0	5	8	0	0	0	0	0	0	0	0	0	0	0	0	0
PF05637.7	galactosyl transferase GMA12/MNN10 family	0	0	0	0	0	0	0	0	0	0	0	0	0	0	0	0	0	0	0	0	0	0	0	0	0	0	4	0	0	2	0	3	0	0	0	2	0	0	2	0	0	0
PF07061.6	Swi5	0	0	0	0	0	0	0	0	0	0	0	0	0	0	0	0	0	0	0	0	0	0	0	0	0	0	2	0	1	0	1	1	1	0	1	1	1	1	1	1	1	0
PF07814.8	Wings apart-like protein regulation of heterochromatin	0	0	0	0	0	0	0	0	0	0	0	0	0	0	0	0	0	0	0	0	0	0	0	0	0	0	0	0	1	1	1	1	1	1	2	0	1	1	1	1	1	0
PF08174.6	Cell division protein anillin	0	0	0	0	0	0	0	0	0	0	0	0	0	0	0	0	0	0	0	0	0	0	0	0	0	0	2	0	1	0	0	2	1	1	0	1	1	1	1	1	1	0
PF09816.4	RNA polymerase II transcription elongation factor	0	0	0	0	0	0	0	0	0	0	0	0	0	0	0	0	0	0	0	0	0	0	0	0	0	0	2	1	1	1	1	1	1	1	0	0	1	0	1	1	1	0
PF11786.3	Aft1 HRA domain	0	0	0	0	0	0	0	0	0	0	0	0	0	0	0	0	0	0	0	0	0	0	0	0	0	0	0	1	1	1	1	2	1	1	0	0	1	1	1	1	0	1
PF12423.3	Kinesin protein 1B	0	0	0	0	0	0	0	0	0	0	0	0	0	0	0	0	0	0	0	0	0	0	0	0	0	0	0	1	1	1	1	0	1	1	2	0	1	1	1	1	1	0
PF12456.3	Inositol phosphatase	0	0	0	0	0	0	0	0	0	0	0	0	0	0	0	0	0	0	0	0	0	0	0	0	0	0	0	1	1	1	1	1	1	1	1	0	1	1	1	1	1	0
PF13886.1	Domain of unknown function (DUF4203)	0	0	0	0	0	0	0	0	0	0	0	0	0	0	0	0	0	0	0	0	0	0	0	0	0	0	0	1	1	1	0	1	1	1	2	0	1	1	0	1	1	1
PF14420.1	Clr5 domain	0	0	0	0	0	0	0	0	0	0	0	0	0	0	0	0	0	0	0	0	0	0	0	0	0	0	0	0	0	0	0	10	0	0	0	0	0	0	3	0	0	0
PF14737.1	Domain of unknown function (DUF4470)	0	0	0	0	0	0	0	0	0	0	0	0	0	0	0	0	0	0	0	0	0	0	0	0	0	0	0	9	0	0	0	3	0	0	0	0	0	0	1	0	0	0
PF01394.15	Clathrin propeller repeat	0	0	0	0	0	0	0	0	0	0	0	0	0	0	0	0	0	0	0	0	0	0	0	0	0	0	0	1	0	2	1	1	1	1	1	0	1	1	1	2	1	0
PF02182.12	SAD/SRA domain	0	0	0	0	0	0	0	0	0	0	0	0	0	0	0	0	0	0	0	0	0	0	0	0	0	0	0	2	1	1	1	1	1	1	3	0	1	0	1	1	0	0
PF02197.12	Regulatory subunit of type II PKA R-subunit	0	0	0	0	0	0	0	0	0	0	0	0	0	0	0	0	0	0	0	0	0	0	0	0	0	0	2	1	1	1	1	0	1	1	1	1	1	1	0	1	1	0
PF02423.10	Ornithine cyclodeaminase/mu-crystallin family	0	0	0	0	0	0	0	0	0	0	0	0	0	0	0	0	0	0	0	0	0	0	0	0	0	0	2	1	2	1	0	2	1	1	0	0	1	1	1	1	0	0
PF03894.10	D-xylulose 5-phosphate/D-fructose 6-phosphate phosphoketolase	0	0	0	0	0	0	0	0	0	0	0	0	0	0	0	0	0	0	0	0	0	0	0	0	0	0	0	1	2	2	1	2	1	0	0	0	0	1	1	1	1	1
PF04727.8	ELMO/CED-12 family	0	0	0	0	0	0	0	0	0	0	0	0	0	0	0	0	0	0	0	0	0	0	0	0	0	0	0	1	0	1	1	2	1	1	2	0	1	1	1	1	1	0
PF05602.7	Cleft lip and palate transmembrane protein 1 (CLPTM1)	0	0	0	0	0	0	0	0	0	0	0	0	0	0	0	0	0	0	0	0	0	0	0	0	0	0	0	1	1	1	1	1	1	1	1	0	1	1	1	1	1	1
PF05724.6	Thiopurine S-methyltransferase (TPMT)	0	0	0	0	0	0	0	0	0	0	0	0	0	0	0	0	0	0	0	0	0	0	0	0	0	0	0	2	1	1	1	1	1	1	0	0	1	1	1	1	1	1
PF06080.7	Protein of unknown function (DUF938)	0	0	0	0	0	0	0	0	0	0	0	0	0	0	0	0	0	0	0	0	0	0	0	0	0	0	0	0	0	0	2	0	3	2	0	0	2	0	0	2	3	0
PF06172.6	Cupin superfamily (DUF985)	0	0	0	0	0	0	0	0	0	0	0	0	0	0	0	0	0	0	0	0	0	0	0	0	0	0	0	0	1	1	2	1	2	2	0	1	2	0	0	2	0	0
PF06824.6	Protein of unknown function (DUF1237)	0	0	0	0	0	0	0	0	0	0	0	0	0	0	0	0	0	0	0	0	0	0	0	0	0	0	2	1	0	1	1	3	1	1	0	0	1	1	1	0	1	0
PF07103.6	Protein of unknown function (DUF1365)	0	0	0	0	0	0	0	0	0	0	0	0	0	0	0	0	0	0	0	0	0	0	0	0	0	0	0	1	1	1	1	1	1	1	1	0	1	1	0	1	1	2
PF07519.6	Tannase and feruloyl esterase	0	0	0	0	0	0	0	0	0	0	0	0	0	0	0	0	0	0	0	0	0	0	0	0	0	0	0	0	0	3	2	1	2	0	0	0	0	2	2	2	0	0
PF08777.6	RNA binding motif	0	0	0	0	0	0	0	0	0	0	0	0	0	0	0	0	0	0	0	0	0	0	0	0	0	0	0	2	0	1	1	1	0	1	4	0	1	0	1	1	1	0
PF09363.5	XFP C-terminal domain	0	0	0	0	0	0	0	0	0	0	0	0	0	0	0	0	0	0	0	0	0	0	0	0	0	0	0	1	2	2	1	2	1	0	0	0	0	1	1	1	1	1
PF09364.5	XFP N-terminal domain	0	0	0	0	0	0	0	0	0	0	0	0	0	0	0	0	0	0	0	0	0	0	0	0	0	0	0	1	2	2	1	2	1	0	0	0	0	1	1	1	1	1
PF09429.5	WW domain binding protein 11	0	0	0	0	0	0	0	0	0	0	0	0	0	0	0	0	0	0	0	0	0	0	0	0	0	0	0	1	1	1	1	1	1	1	1	0	1	1	1	1	1	1
PF09430.5	Protein of unknown function (DUF2012)	0	0	0	0	0	0	0	0	0	0	0	0	0	0	0	0	0	0	0	0	0	0	0	0	0	0	2	1	1	0	1	1	1	1	1	0	1	1	1	1	1	0
PF09496.5	Cenp-O kinetochore centromere component	0	0	0	0	0	0	0	0	0	0	0	0	0	0	0	0	0	0	0	0	0	0	0	0	0	0	2	0	0	1	1	1	1	1	0	1	1	1	1	1	1	1
PF09649.5	Histone chaperone domain CHZ	0	0	0	0	0	0	0	0	0	0	0	0	0	0	0	0	0	0	0	0	0	0	0	0	0	0	2	1	0	0	1	1	1	1	1	1	1	0	1	1	1	1
PF10199.4	Alpha and gamma adaptin binding protein p34	0	0	0	0	0	0	0	0	0	0	0	0	0	0	0	0	0	0	0	0	0	0	0	0	0	0	2	0	0	1	1	1	1	2	1	0	1	0	1	1	1	1
PF10495.4	Pericentrin-AKAP-450 domain of centrosomal targeting protein	0	0	0	0	0	0	0	0	0	0	0	0	0	0	0	0	0	0	0	0	0	0	0	0	0	0	0	1	1	0	1	1	1	1	2	0	1	1	1	1	1	1
PF10544.4	T5orf172 domain	0	0	0	0	0	0	0	0	0	0	0	0	0	0	0	0	0	0	0	0	0	0	0	0	0	0	2	1	0	1	1	1	1	1	0	0	1	1	1	1	1	1
PF11640.3	Telomere-length maintenance and DNA damage repair	0	0	0	0	0	0	0	0	0	0	0	0	0	0	0	0	0	0	0	0	0	0	0	0	0	0	2	1	1	0	1	1	1	1	1	1	1	1	1	1	0	0
PF11911.3	Protein of unknown function (DUF3429)	0	0	0	0	0	0	0	0	0	0	0	0	0	0	0	0	0	0	0	0	0	0	0	0	0	0	0	1	1	1	1	1	1	1	2	0	1	0	1	1	1	1
PF11971.3	CAMSAP CH domain	0	0	0	0	0	0	0	0	0	0	0	0	0	0	0	0	0	0	0	0	0	0	0	0	0	0	0	1	1	1	1	1	0	1	2	0	1	1	1	1	1	1
PF13188.1	PAS domain	0	0	0	0	0	0	0	0	0	0	0	0	0	0	0	0	0	0	0	0	0	0	0	0	0	0	0	0	1	2	1	1	1	2	0	0	1	2	0	1	2	0
PF13933.1	Putative peptidase family	0	0	0	0	0	0	0	0	0	0	0	0	0	0	0	0	0	0	0	0	0	0	0	0	0	0	2	2	0	1	1	0	1	1	0	1	1	1	1	0	1	1
PF14008.1	Iron/zinc purple acid phosphatase-like protein C	0	0	0	0	0	0	0	0	0	0	0	0	0	0	0	0	0	0	0	0	0	0	0	0	0	0	0	0	0	2	1	3	2	1	0	0	1	1	0	0	1	2
PF00200.18	Disintegrin	0	0	0	0	0	0	0	0	0	0	0	0	0	0	0	0	0	0	0	0	0	0	0	0	0	0	0	1	2	1	1	1	1	1	1	0	1	1	1	1	1	1
PF00360.15	Phytochrome region	0	0	0	0	0	0	0	0	0	0	0	0	0	0	0	0	0	0	0	0	0	0	0	0	0	0	0	1	1	2	1	2	1	1	1	0	1	0	0	1	1	2
PF00871.12	Acetokinase family	0	0	0	0	0	0	0	0	0	0	0	0	0	0	0	0	0	0	0	0	0	0	0	0	0	0	0	1	1	4	1	1	1	0	0	0	0	2	1	1	1	1
PF01940.11	Integral membrane protein DUF92	0	0	0	0	0	0	0	0	0	0	0	0	0	0	0	0	0	0	0	0	0	0	0	0	0	0	0	1	1	1	1	1	1	1	2	0	1	1	1	1	1	1
PF02257.10	RFX DNA-binding domain	0	0	0	0	0	0	0	0	0	0	0	0	0	0	0	0	0	0	0	0	0	0	0	0	0	0	4	1	0	0	1	1	0	1	1	1	1	0	1	1	1	1
PF03051.10	Peptidase C1-like family	0	0	0	0	0	0	0	0	0	0	0	0	0	0	0	0	0	0	0	0	0	0	0	0	0	0	2	1	0	1	1	1	1	1	1	1	1	1	0	1	1	1
PF03055.10	Retinal pigment epithelial membrane protein	0	0	0	0	0	0	0	0	0	0	0	0	0	0	0	0	0	0	0	0	0	0	0	0	0	0	0	0	0	1	1	2	1	2	0	0	2	1	2	1	2	0
PF03856.8	Beta-glucosidase (SUN family)	0	0	0	0	0	0	0	0	0	0	0	0	0	0	0	0	0	0	0	0	0	0	0	0	0	0	6	0	0	0	0	2	0	0	0	5	0	0	2	0	0	0
PF04426.7	Bul1 C terminus	0	0	0	0	0	0	0	0	0	0	0	0	0	0	0	0	0	0	0	0	0	0	0	0	0	0	12	0	0	0	0	0	0	0	0	3	0	0	0	0	0	0
PF05153.10	Family of unknown function (DUF706)	0	0	0	0	0	0	0	0	0	0	0	0	0	0	0	0	0	0	0	0	0	0	0	0	0	0	2	1	3	0	1	1	1	1	0	0	1	0	1	1	1	1
PF05238.8	Kinetochore protein CHL4 like	0	0	0	0	0	0	0	0	0	0	0	0	0	0	0	0	0	0	0	0	0	0	0	0	0	0	2	0	0	2	1	1	1	1	0	1	1	1	1	1	1	1
PF05691.7	Raffinose synthase or seed imbibition protein Sip1	0	0	0	0	0	0	0	0	0	0	0	0	0	0	0	0	0	0	0	0	0	0	0	0	0	0	0	0	1	1	1	2	1	1	1	0	1	1	3	1	1	0
PF06963.7	Ferroportin1 (FPN1)	0	0	0	0	0	0	0	0	0	0	0	0	0	0	0	0	0	0	0	0	0	0	0	0	0	0	0	3	1	1	1	1	1	1	0	0	1	1	2	1	1	0
PF07081.6	Protein of unknown function (DUF1349)	0	0	0	0	0	0	0	0	0	0	0	0	0	0	0	0	0	0	0	0	0	0	0	0	0	0	0	2	1	1	0	1	1	1	0	1	1	1	3	1	1	0
PF07691.7	PA14 domain	0	0	0	0	0	0	0	0	0	0	0	0	0	0	0	0	0	0	0	0	0	0	0	0	0	0	2	2	1	0	0	1	0	0	0	8	0	0	0	0	0	1
PF07823.6	Cyclic phosphodiesterase-like protein	0	0	0	0	0	0	0	0	0	0	0	0	0	0	0	0	0	0	0	0	0	0	0	0	0	0	2	1	1	1	1	2	1	0	1	1	1	1	0	1	1	0
PF08578.5	Protein of unknown function (DUF1765)	0	0	0	0	0	0	0	0	0	0	0	0	0	0	0	0	0	0	0	0	0	0	0	0	0	0	2	0	1	1	1	1	1	1	0	1	1	1	1	1	1	1
PF08760.6	Domain of unknown function (DUF1793)	0	0	0	0	0	0	0	0	0	0	0	0	0	0	0	0	0	0	0	0	0	0	0	0	0	0	0	1	0	1	1	2	1	1	3	0	1	1	1	1	1	0
PF09365.5	Conserved hypothetical protein (DUF2461)	0	0	0	0	0	0	0	0	0	0	0	0	0	0	0	0	0	0	0	0	0	0	0	0	0	0	0	1	1	1	1	1	1	1	2	0	1	1	1	1	1	1
PF10497.4	Zinc-finger domain of monoamine-oxidase A repressor R1	0	0	0	0	0	0	0	0	0	0	0	0	0	0	0	0	0	0	0	0	0	0	0	0	0	0	0	1	0	1	1	1	1	1	6	0	1	0	1	1	0	0
PF12044.3	Putative peptidase family	0	0	0	0	0	0	0	0	0	0	0	0	0	0	0	0	0	0	0	0	0	0	0	0	0	0	2	0	0	0	0	1	2	2	0	1	2	2	1	2	0	0
PF13455.1	Meiotically up-regulated gene 113	0	0	0	0	0	0	0	0	0	0	0	0	0	0	0	0	0	0	0	0	0	0	0	0	0	0	2	1	0	1	1	1	1	1	1	0	1	1	1	1	1	1
PF13878.1	zinc-finger of acetyl-transferase ESCO	0	0	0	0	0	0	0	0	0	0	0	0	0	0	0	0	0	0	0	0	0	0	0	0	0	0	2	1	0	1	1	1	1	1	1	1	1	1	1	1	1	0
PF13880.1	ESCO1/2 acetyl-transferase	0	0	0	0	0	0	0	0	0	0	0	0	0	0	0	0	0	0	0	0	0	0	0	0	0	0	2	1	1	1	1	0	1	1	1	1	1	1	1	1	1	0
PF01244.16	Membrane dipeptidase (Peptidase family M19)	0	0	0	0	0	0	0	0	0	0	0	0	0	0	0	0	0	0	0	0	0	0	0	0	0	0	0	1	1	1	1	1	1	1	0	0	1	2	3	1	1	1
PF01773.15	Na+ dependent nucleoside transporter N-terminus	0	0	0	0	0	0	0	0	0	0	0	0	0	0	0	0	0	0	0	0	0	0	0	0	0	0	2	1	0	1	1	1	1	1	3	0	1	1	1	1	1	0
PF02812.13	Glu/Leu/Phe/Val dehydrogenase, dimerisation domain	0	0	0	0	0	0	0	0	0	0	0	0	0	0	0	0	0	0	0	0	0	0	0	0	0	0	2	1	1	1	1	1	1	1	0	2	1	1	1	0	1	1
PF03641.9	Possible lysine decarboxylase	0	0	0	0	0	0	0	0	0	0	0	0	0	0	0	0	0	0	0	0	0	0	0	0	0	0	2	1	1	1	1	1	1	1	0	1	1	1	1	1	1	1
PF03820.12	Tricarboxylate carrier	0	0	0	0	0	0	0	0	0	0	0	0	0	0	0	0	0	0	0	0	0	0	0	0	0	0	2	0	1	1	1	1	1	1	1	1	1	1	1	1	1	1
PF03881.9	Fructosamine kinase	0	0	0	0	0	0	0	0	0	0	0	0	0	0	0	0	0	0	0	0	0	0	0	0	0	0	0	1	0	1	2	2	1	2	1	0	1	0	2	1	1	1
PF05033.11	Pre-SET motif	0	0	0	0	0	0	0	0	0	0	0	0	0	0	0	0	0	0	0	0	0	0	0	0	0	0	0	2	2	0	1	1	1	1	3	0	1	0	1	1	1	1
PF07504.8	Fungalysin/Thermolysin Propeptide Motif	0	0	0	0	0	0	0	0	0	0	0	0	0	0	0	0	0	0	0	0	0	0	0	0	0	0	0	3	1	1	1	0	1	1	0	0	1	0	5	1	1	0
PF09140.6	ATPase MipZ	0	0	0	0	0	0	0	0	0	0	0	0	0	0	0	0	0	0	0	0	0	0	0	0	0	0	5	0	1	0	0	2	0	0	2	2	1	0	2	0	0	1
PF10165.4	Guanine nucleotide exchange factor synembryn	0	0	0	0	0	0	0	0	0	0	0	0	0	0	0	0	0	0	0	0	0	0	0	0	0	0	0	1	1	1	2	1	1	1	2	0	1	1	1	1	1	1
PF10503.4	Esterase PHB depolymerase	0	0	0	0	0	0	0	0	0	0	0	0	0	0	0	0	0	0	0	0	0	0	0	0	0	0	0	3	0	0	0	4	2	2	1	0	1	0	0	1	2	0
PF12585.3	Protein of unknown function (DUF3759)	0	0	0	0	0	0	0	0	0	0	0	0	0	0	0	0	0	0	0	0	0	0	0	0	0	0	4	0	1	1	1	1	1	1	1	0	1	1	1	1	1	0
PF13583.1	Metallo-peptidase family M12B Reprolysin-like	0	0	0	0	0	0	0	0	0	0	0	0	0	0	0	0	0	0	0	0	0	0	0	0	0	0	0	1	2	1	1	1	1	1	2	0	1	1	1	1	1	1
PF13869.1	Nucleotide hydrolase	0	0	0	0	0	0	0	0	0	0	0	0	0	0	0	0	0	0	0	0	0	0	0	0	0	0	0	1	2	1	1	1	1	1	1	0	1	1	1	1	2	1
PF14429.1	C2 domain in Dock180 and Zizimin proteins	0	0	0	0	0	0	0	0	0	0	0	0	0	0	0	0	0	0	0	0	0	0	0	0	0	0	0	1	1	1	1	3	1	1	1	0	1	1	1	1	1	1
PF14699.1	N-terminal domain from the human glycogen debranching enzyme	0	0	0	0	0	0	0	0	0	0	0	0	0	0	0	0	0	0	0	0	0	0	0	0	0	0	2	1	1	1	1	1	1	1	1	1	1	1	1	1	1	0
PF14701.1	glucanotransferase domain of human glycogen debranching enzyme	0	0	0	0	0	0	0	0	0	0	0	0	0	0	0	0	0	0	0	0	0	0	0	0	0	0	2	1	1	1	1	1	1	1	1	1	1	1	1	1	1	0
PF14702.1	central domain of human glycogen debranching enzyme	0	0	0	0	0	0	0	0	0	0	0	0	0	0	0	0	0	0	0	0	0	0	0	0	0	0	2	1	1	1	1	1	1	1	1	1	1	1	1	1	1	0
PF01095.14	Pectinesterase	0	0	0	0	0	0	0	0	0	0	0	0	0	0	0	0	0	0	0	0	0	0	0	0	0	0	0	0	0	0	1	2	1	1	9	0	1	0	0	1	1	0
PF02655.9	ATP-grasp domain	0	0	0	0	0	0	0	0	0	0	0	0	0	0	0	0	0	0	0	0	0	0	0	0	0	0	0	2	0	1	0	3	1	2	1	2	1	1	2	0	1	0
PF03098.10	Animal haem peroxidase	0	0	0	0	0	0	0	0	0	0	0	0	0	0	0	0	0	0	0	0	0	0	0	0	0	0	0	2	0	1	1	4	1	1	0	0	1	0	2	1	1	2
PF03647.8	Transmembrane proteins 14C	0	0	0	0	0	0	0	0	0	0	0	0	0	0	0	0	0	0	0	0	0	0	0	0	0	0	2	1	1	1	1	1	1	1	1	1	1	1	1	1	1	1
PF04181.8	Rtr1/RPAP2 family	0	0	0	0	0	0	0	0	0	0	0	0	0	0	0	0	0	0	0	0	0	0	0	0	0	0	4	0	1	1	0	1	1	1	1	2	1	0	1	1	1	1
PF05225.11	helix-turn-helix, Psq domain	0	0	0	0	0	0	0	0	0	0	0	0	0	0	0	0	0	0	0	0	0	0	0	0	0	0	8	0	0	1	0	2	0	0	0	0	3	0	0	1	2	0
PF06911.7	Senescence-associated protein	0	0	0	0	0	0	0	0	0	0	0	0	0	0	0	0	0	0	0	0	0	0	0	0	0	0	0	1	3	2	1	1	1	1	1	0	1	1	1	1	1	1
PF07662.8	Na+ dependent nucleoside transporter C-terminus	0	0	0	0	0	0	0	0	0	0	0	0	0	0	0	0	0	0	0	0	0	0	0	0	0	0	2	1	0	1	1	1	1	1	3	0	1	1	1	1	1	1
PF08530.5	X-Pro dipeptidyl-peptidase C-terminal non-catalytic domain	0	0	0	0	0	0	0	0	0	0	0	0	0	0	0	0	0	0	0	0	0	0	0	0	0	0	0	0	0	2	2	2	4	3	0	0	3	0	0	0	1	0
PF11578.3	Protein of unknown function (DUF3237)	0	0	0	0	0	0	0	0	0	0	0	0	0	0	0	0	0	0	0	0	0	0	0	0	0	0	2	0	0	1	0	2	2	2	0	0	1	0	4	2	1	0
PF11766.3	Cell-wall agglutinin N-terminal ligand-sugar binding	0	0	0	0	0	0	0	0	0	0	0	0	0	0	0	0	0	0	0	0	0	0	0	0	0	0	16	0	0	0	0	0	0	0	0	1	0	0	0	0	0	0
PF11779.3	Protein of unknown function (DUF3317)	0	0	0	0	0	0	0	0	0	0	0	0	0	0	0	0	0	0	0	0	0	0	0	0	0	0	2	2	1	1	1	1	1	1	1	0	1	1	2	1	1	0
PF14033.1	Protein of unknown function (DUF4246)	0	0	0	0	0	0	0	0	0	0	0	0	0	0	0	0	0	0	0	0	0	0	0	0	0	0	4	8	0	0	0	0	1	1	0	0	0	0	2	0	1	0
PF00296.15	Luciferase-like monooxygenase	0	0	0	0	0	0	0	0	0	0	0	0	0	0	0	0	0	0	0	0	0	0	0	0	0	0	4	0	0	1	1	6	1	1	0	0	1	1	0	1	1	0
PF01074.17	Glycosyl hydrolases family 38 N-terminal domain	0	0	0	0	0	0	0	0	0	0	0	0	0	0	0	0	0	0	0	0	0	0	0	0	0	0	2	1	1	1	1	1	2	1	1	1	1	1	1	1	2	0
PF01188.16	Mandelate racemase / muconate lactonizing enzyme, C-terminal domain	0	0	0	0	0	0	0	0	0	0	0	0	0	0	0	0	0	0	0	0	0	0	0	0	0	0	0	1	3	0	1	2	1	1	0	0	1	2	3	1	1	1
PF02015.11	Glycosyl hydrolase family 45	0	0	0	0	0	0	0	0	0	0	0	0	0	0	0	0	0	0	0	0	0	0	0	0	0	0	0	0	0	0	2	1	3	3	0	0	3	0	0	3	3	0
PF02525.12	Flavodoxin-like fold	0	0	0	0	0	0	0	0	0	0	0	0	0	0	0	0	0	0	0	0	0	0	0	0	0	0	6	1	1	1	0	1	0	1	0	3	1	0	1	1	1	0
PF02806.13	Alpha amylase, C-terminal all-beta domain	0	0	0	0	0	0	0	0	0	0	0	0	0	0	0	0	0	0	0	0	0	0	0	0	0	0	2	1	2	1	1	2	1	1	1	1	1	1	1	1	1	0
PF02922.13	Carbohydrate-binding module 48 (Isoamylase N-terminal domain)	0	0	0	0	0	0	0	0	0	0	0	0	0	0	0	0	0	0	0	0	0	0	0	0	0	0	2	1	1	1	1	2	1	1	2	1	1	1	1	1	1	0
PF03452.9	Anp1	0	0	0	0	0	0	0	0	0	0	0	0	0	0	0	0	0	0	0	0	0	0	0	0	0	0	8	0	0	1	0	3	0	0	0	3	0	0	3	0	0	0
PF04119.7	Heat shock protein 9/12	0	0	0	0	0	0	0	0	0	0	0	0	0	0	0	0	0	0	0	0	0	0	0	0	0	0	6	1	2	0	1	0	1	1	0	1	1	0	1	1	1	1
PF04248.7	Domain of unknown function (DUF427)	0	0	0	0	0	0	0	0	0	0	0	0	0	0	0	0	0	0	0	0	0	0	0	0	0	0	0	2	1	2	2	1	2	2	1	0	2	0	0	2	1	0
PF06094.7	AIG2-like family	0	0	0	0	0	0	0	0	0	0	0	0	0	0	0	0	0	0	0	0	0	0	0	0	0	0	0	3	2	1	1	1	1	1	1	0	1	0	3	1	1	1
PF07748.8	Glycosyl hydrolases family 38 C-terminal domain	0	0	0	0	0	0	0	0	0	0	0	0	0	0	0	0	0	0	0	0	0	0	0	0	0	0	2	1	1	1	1	1	2	1	1	1	1	1	1	1	2	0
PF08645.6	Polynucleotide kinase 3 phosphatase	0	0	0	0	0	0	0	0	0	0	0	0	0	0	0	0	0	0	0	0	0	0	0	0	0	0	2	1	1	1	1	1	1	1	2	1	1	1	1	1	1	1
PF09261.6	Alpha mannosidase, middle domain	0	0	0	0	0	0	0	0	0	0	0	0	0	0	0	0	0	0	0	0	0	0	0	0	0	0	2	1	1	1	1	1	2	1	1	1	1	1	1	1	2	0
PF09949.4	Uncharacterized conserved protein (DUF2183)	0	0	0	0	0	0	0	0	0	0	0	0	0	0	0	0	0	0	0	0	0	0	0	0	0	0	2	2	0	1	1	2	1	1	0	1	1	1	2	1	1	1
PF11927.3	Protein of unknown function (DUF3445)	0	0	0	0	0	0	0	0	0	0	0	0	0	0	0	0	0	0	0	0	0	0	0	0	0	0	8	2	0	3	0	3	0	0	0	0	0	0	2	0	0	0
PF12550.3	Transcriptional activator of glycolytic enzymes	0	0	0	0	0	0	0	0	0	0	0	0	0	0	0	0	0	0	0	0	0	0	0	0	0	0	8	0	3	0	0	0	0	0	0	5	0	1	0	0	0	1
PF14845.1	beta-acetyl hexosaminidase like	0	0	0	0	0	0	0	0	0	0	0	0	0	0	0	0	0	0	0	0	0	0	0	0	0	0	2	2	0	1	1	2	1	1	1	0	1	1	2	1	1	1
PF00314.12	Thaumatin family	0	0	0	0	0	0	0	0	0	0	0	0	0	0	0	0	0	0	0	0	0	0	0	0	0	0	0	4	2	1	0	1	1	0	8	0	1	0	0	0	1	0
PF01786.12	Alternative oxidase	0	0	0	0	0	0	0	0	0	0	0	0	0	0	0	0	0	0	0	0	0	0	0	0	0	0	4	2	1	1	0	2	1	1	0	0	1	2	1	1	1	1
PF02055.11	O-Glycosyl hydrolase family 30	0	0	0	0	0	0	0	0	0	0	0	0	0	0	0	0	0	0	0	0	0	0	0	0	0	0	0	3	0	1	2	1	2	2	0	0	2	2	0	2	2	0
PF02458.10	Transferase family	0	0	0	0	0	0	0	0	0	0	0	0	0	0	0	0	0	0	0	0	0	0	0	0	0	0	0	1	0	2	1	4	1	2	0	1	1	0	3	0	3	0
PF03368.9	Dicer dimerisation domain	0	0	0	0	0	0	0	0	0	0	0	0	0	0	0	0	0	0	0	0	0	0	0	0	0	0	0	3	2	1	0	2	1	0	5	0	1	1	2	1	0	0
PF03659.9	Glycosyl hydrolase family 71	0	0	0	0	0	0	0	0	0	0	0	0	0	0	0	0	0	0	0	0	0	0	0	0	0	0	0	4	4	0	0	7	0	0	4	0	0	0	0	0	0	0
PF04444.9	Catechol dioxygenase N terminus	0	0	0	0	0	0	0	0	0	0	0	0	0	0	0	0	0	0	0	0	0	0	0	0	0	0	4	1	0	2	1	3	1	2	1	0	1	0	1	1	1	0
PF06280.7	Fn3-like domain (DUF1034)	0	0	0	0	0	0	0	0	0	0	0	0	0	0	0	0	0	0	0	0	0	0	0	0	0	0	0	2	1	0	1	1	1	1	7	0	1	1	0	1	1	1
PF06912.6	Protein of unknown function (DUF1275)	0	0	0	0	0	0	0	0	0	0	0	0	0	0	0	0	0	0	0	0	0	0	0	0	0	0	0	2	1	2	1	2	2	2	0	0	1	1	1	1	2	1
PF09995.4	Uncharacterized protein conserved in bacteria (DUF2236)	0	0	0	0	0	0	0	0	0	0	0	0	0	0	0	0	0	0	0	0	0	0	0	0	0	0	0	2	0	2	2	1	2	2	0	0	2	0	2	2	2	0
PF10017.4	Histidine-specific methyltransferase, SAM-dependent	0	0	0	0	0	0	0	0	0	0	0	0	0	0	0	0	0	0	0	0	0	0	0	0	0	0	0	3	1	1	1	2	1	1	1	0	1	1	3	1	1	1
PF11807.3	Domain of unknown function (DUF3328)	0	0	0	0	0	0	0	0	0	0	0	0	0	0	0	0	0	0	0	0	0	0	0	0	0	0	0	4	0	0	0	7	0	0	0	0	0	0	8	0	0	0
PF13574.1	Metallo-peptidase family M12B Reprolysin-like	0	0	0	0	0	0	0	0	0	0	0	0	0	0	0	0	0	0	0	0	0	0	0	0	0	0	0	3	2	1	1	1	2	1	2	0	1	1	1	1	1	1
PF14027.1	Protein of unknown function (DUF4243)	0	0	0	0	0	0	0	0	0	0	0	0	0	0	0	0	0	0	0	0	0	0	0	0	0	0	0	5	1	0	0	2	2	1	1	0	1	1	2	1	1	1
PF14214.1	Helitron helicase-like domain at N-terminus	0	0	0	0	0	0	0	0	0	0	0	0	0	0	0	0	0	0	0	0	0	0	0	0	0	0	0	14	2	0	0	0	0	0	3	0	0	0	0	0	0	0
PF14826.1	FACT complex subunit SPT16 N-terminal lobe domain	0	0	0	0	0	0	0	0	0	0	0	0	0	0	0	0	0	0	0	0	0	0	0	0	0	0	2	1	1	1	1	1	1	1	3	1	1	1	1	1	1	1
PF00703.16	Glycosyl hydrolases family 2	0	0	0	0	0	0	0	0	0	0	0	0	0	0	0	0	0	0	0	0	0	0	0	0	0	0	0	1	0	1	0	6	1	0	6	0	0	1	2	1	0	1
PF00840.15	Glycosyl hydrolase family 7	0	0	0	0	0	0	0	0	0	0	0	0	0	0	0	0	0	0	0	0	0	0	0	0	0	0	0	6	0	0	0	6	0	0	8	0	0	0	0	0	0	0
PF02574.11	Homocysteine S-methyltransferase	0	0	0	0	0	0	0	0	0	0	0	0	0	0	0	0	0	0	0	0	0	0	0	0	0	0	2	2	2	1	1	1	1	1	1	3	1	1	0	1	1	1
PF02836.12	Glycosyl hydrolases family 2, TIM barrel domain	0	0	0	0	0	0	0	0	0	0	0	0	0	0	0	0	0	0	0	0	0	0	0	0	0	0	2	2	0	1	0	5	1	0	4	1	0	0	2	1	0	1
PF04199.8	Putative cyclase	0	0	0	0	0	0	0	0	0	0	0	0	0	0	0	0	0	0	0	0	0	0	0	0	0	0	0	1	1	1	2	1	2	3	0	0	2	1	1	3	2	0
PF04468.7	PSP1 C-terminal conserved region	0	0	0	0	0	0	0	0	0	0	0	0	0	0	0	0	0	0	0	0	0	0	0	0	0	0	4	1	1	1	1	1	1	1	1	2	1	1	1	1	1	1
PF06283.6	Trehalose utilisation	0	0	0	0	0	0	0	0	0	0	0	0	0	0	0	0	0	0	0	0	0	0	0	0	0	0	0	1	1	3	2	1	2	2	0	0	2	2	0	2	2	0
PF06964.7	Alpha-L-arabinofuranosidase C-terminus	0	0	0	0	0	0	0	0	0	0	0	0	0	0	0	0	0	0	0	0	0	0	0	0	0	0	0	2	1	1	1	1	3	3	0	0	3	0	0	3	2	0
PF07217.6	Heterokaryon incompatibility protein Het-C	0	0	0	0	0	0	0	0	0	0	0	0	0	0	0	0	0	0	0	0	0	0	0	0	0	0	0	2	1	1	1	2	1	1	2	0	1	1	2	1	1	3
PF07350.7	Protein of unknown function (DUF1479)	0	0	0	0	0	0	0	0	0	0	0	0	0	0	0	0	0	0	0	0	0	0	0	0	0	0	2	1	4	1	0	2	2	1	0	0	2	2	0	1	1	1
PF07983.8	X8 domain	0	0	0	0	0	0	0	0	0	0	0	0	0	0	0	0	0	0	0	0	0	0	0	0	0	0	5	2	1	0	1	1	1	1	1	2	1	0	2	1	1	0
PF13364.1	Beta-galactosidase jelly roll domain	0	0	0	0	0	0	0	0	0	0	0	0	0	0	0	0	0	0	0	0	0	0	0	0	0	0	0	0	0	0	2	4	2	2	2	0	2	2	0	2	2	0
PF14273.1	Domain of unknown function (DUF4360)	0	0	0	0	0	0	0	0	0	0	0	0	0	0	0	0	0	0	0	0	0	0	0	0	0	0	0	15	0	0	0	2	0	0	0	0	0	0	3	0	0	0
PF00001.16	7 transmembrane receptor (rhodopsin family)	0	0	0	0	0	0	0	0	0	0	0	0	0	0	0	0	0	0	0	0	0	0	0	0	0	0	2	1	4	1	1	2	1	1	2	0	1	1	2	1	1	0
PF00930.16	Dipeptidyl peptidase IV (DPP IV) N-terminal region	0	0	0	0	0	0	0	0	0	0	0	0	0	0	0	0	0	0	0	0	0	0	0	0	0	0	4	1	1	1	1	1	1	1	1	2	1	1	2	1	1	1
PF02837.13	Glycosyl hydrolases family 2, sugar binding domain	0	0	0	0	0	0	0	0	0	0	0	0	0	0	0	0	0	0	0	0	0	0	0	0	0	0	0	0	0	1	0	6	1	0	8	0	0	0	2	1	0	2
PF06920.8	Dedicator of cytokinesis	0	0	0	0	0	0	0	0	0	0	0	0	0	0	0	0	0	0	0	0	0	0	0	0	0	0	4	1	1	1	1	3	1	1	1	1	1	1	1	1	1	1
PF08244.7	Glycosyl hydrolases family 32 C terminal	0	0	0	0	0	0	0	0	0	0	0	0	0	0	0	0	0	0	0	0	0	0	0	0	0	0	0	0	0	1	2	1	2	2	2	1	2	2	0	3	2	1
PF08354.5	Domain of unknown function (DUF1729)	0	0	0	0	0	0	0	0	0	0	0	0	0	0	0	0	0	0	0	0	0	0	0	0	0	0	2	1	1	1	1	2	1	2	1	1	1	1	2	1	2	1
PF12013.3	Protein of unknown function (DUF3505)	0	0	0	0	0	0	0	0	0	0	0	0	0	0	0	0	0	0	0	0	0	0	0	0	0	0	0	0	0	0	0	0	0	0	13	0	0	0	0	0	8	0
PF12752.2	SUZ domain	0	0	0	0	0	0	0	0	0	0	0	0	0	0	0	0	0	0	0	0	0	0	0	0	0	0	0	2	2	1	1	1	2	1	1	0	2	2	1	2	2	1
PF00246.19	Zinc carboxypeptidase	0	0	0	0	0	0	0	0	0	0	0	0	0	0	0	0	0	0	0	0	0	0	0	0	0	0	2	1	1	0	2	2	1	1	0	1	1	2	4	2	2	0
PF00295.12	Glycosyl hydrolases family 28	0	0	0	0	0	0	0	0	0	0	0	0	0	0	0	0	0	0	0	0	0	0	0	0	0	0	0	3	1	1	1	2	2	4	1	1	3	1	0	1	1	0
PF01936.13	NYN domain	0	0	0	0	0	0	0	0	0	0	0	0	0	0	0	0	0	0	0	0	0	0	0	0	0	0	0	14	0	1	1	0	1	1	0	0	1	1	0	1	1	0
PF04982.8	HPP family	0	0	0	0	0	0	0	0	0	0	0	0	0	0	0	0	0	0	0	0	0	0	0	0	0	0	2	2	2	0	2	1	2	2	1	0	2	1	1	1	2	1
PF04991.8	LicD family	0	0	0	0	0	0	0	0	0	0	0	0	0	0	0	0	0	0	0	0	0	0	0	0	0	0	16	0	0	1	0	2	0	0	0	2	0	0	1	0	0	0
PF05693.8	Glycogen synthase	0	0	0	0	0	0	0	0	0	0	0	0	0	0	0	0	0	0	0	0	0	0	0	0	0	0	2	1	1	1	1	4	1	1	3	2	1	1	1	1	1	0
PF08323.6	Starch synthase catalytic domain	0	0	0	0	0	0	0	0	0	0	0	0	0	0	0	0	0	0	0	0	0	0	0	0	0	0	0	2	2	2	1	6	1	1	3	0	1	1	0	1	1	0
PF10443.4	RNA12 protein	0	0	0	0	0	0	0	0	0	0	0	0	0	0	0	0	0	0	0	0	0	0	0	0	0	0	4	1	1	1	1	1	2	1	3	1	1	1	1	1	1	1
PF03676.9	Uncharacterised protein family (UPF0183)	0	0	0	0	0	0	0	0	0	0	0	0	0	0	0	0	0	0	0	0	0	0	0	0	0	0	0	1	2	0	2	2	3	3	1	0	3	0	2	1	2	1
PF04750.9	FAR-17a/AIG1-like protein	0	0	0	0	0	0	0	0	0	0	0	0	0	0	0	0	0	0	0	0	0	0	0	0	0	0	6	1	1	1	1	1	2	2	1	1	1	1	0	1	2	1
PF05224.7	NDT80 / PhoG like DNA-binding family	0	0	0	0	0	0	0	0	0	0	0	0	0	0	0	0	0	0	0	0	0	0	0	0	0	0	6	0	0	0	1	7	1	1	0	1	1	0	2	1	1	1
PF06202.9	Amylo-alpha-1,6-glucosidase	0	0	0	0	0	0	0	0	0	0	0	0	0	0	0	0	0	0	0	0	0	0	0	0	0	0	4	1	1	1	2	3	2	2	1	1	1	1	1	1	1	0
PF13911.1	AhpC/TSA antioxidant enzyme	0	0	0	0	0	0	0	0	0	0	0	0	0	0	0	0	0	0	0	0	0	0	0	0	0	0	0	2	1	2	2	2	2	2	1	0	2	2	1	1	2	1
PF00641.13	Zn-finger in Ran binding protein and others	0	0	0	0	0	0	0	0	0	0	0	0	0	0	0	0	0	0	0	0	0	0	0	0	0	0	4	2	0	1	0	5	1	2	0	2	1	0	3	1	2	0
PF01590.21	GAF domain	0	0	0	0	0	0	0	0	0	0	0	0	0	0	0	0	0	0	0	0	0	0	0	0	0	0	0	0	3	2	1	3	1	1	4	1	1	1	2	1	1	2
PF01988.14	VIT family	0	0	0	0	0	0	0	0	0	0	0	0	0	0	0	0	0	0	0	0	0	0	0	0	0	0	2	1	2	3	1	1	1	1	5	1	1	1	1	1	1	1
PF02627.15	Carboxymuconolactone decarboxylase family	0	0	0	0	0	0	0	0	0	0	0	0	0	0	0	0	0	0	0	0	0	0	0	0	0	0	2	1	0	2	2	1	3	3	1	1	1	1	1	2	3	0
PF03404.11	Mo-co oxidoreductase dimerisation domain	0	0	0	0	0	0	0	0	0	0	0	0	0	0	0	0	0	0	0	0	0	0	0	0	0	0	0	2	0	2	1	6	2	2	0	0	2	1	3	2	1	0
PF04143.9	Sulphur transport	0	0	0	0	0	0	0	0	0	0	0	0	0	0	0	0	0	0	0	0	0	0	0	0	0	0	0	2	2	1	2	2	2	2	3	0	2	2	2	0	2	0
PF06588.6	Muskelin N-terminus	0	0	0	0	0	0	0	0	0	0	0	0	0	0	0	0	0	0	0	0	0	0	0	0	0	0	0	1	0	2	3	0	3	3	2	0	3	1	0	3	3	0
PF08450.7	SMP-30/Gluconolaconase/LRE-like region	0	0	0	0	0	0	0	0	0	0	0	0	0	0	0	0	0	0	0	0	0	0	0	0	0	0	2	2	4	3	1	3	1	1	0	1	1	1	1	1	1	1
PF13578.1	Methyltransferase domain	0	0	0	0	0	0	0	0	0	0	0	0	0	0	0	0	0	0	0	0	0	0	0	0	0	0	2	2	2	1	1	2	2	2	0	0	2	1	2	2	1	2
PF14613.1	Protein of unknown function (DUF4449)	0	0	0	0	0	0	0	0	0	0	0	0	0	0	0	0	0	0	0	0	0	0	0	0	0	0	0	2	1	1	2	1	2	2	1	0	2	2	1	3	2	2
PF00174.14	Oxidoreductase molybdopterin binding domain	0	0	0	0	0	0	0	0	0	0	0	0	0	0	0	0	0	0	0	0	0	0	0	0	0	0	0	2	0	3	1	4	2	2	0	0	2	2	3	2	2	0
PF00723.16	Glycosyl hydrolases family 15	0	0	0	0	0	0	0	0	0	0	0	0	0	0	0	0	0	0	0	0	0	0	0	0	0	0	2	4	2	1	1	2	1	1	3	1	1	2	1	1	1	1
PF08386.5	TAP-like protein	0	0	0	0	0	0	0	0	0	0	0	0	0	0	0	0	0	0	0	0	0	0	0	0	0	0	0	4	0	2	1	1	2	4	0	0	2	3	2	1	2	1
PF08699.5	Domain of unknown function (DUF1785)	0	0	0	0	0	0	0	0	0	0	0	0	0	0	0	0	0	0	0	0	0	0	0	0	0	0	0	8	2	1	1	3	1	1	2	0	1	1	3	1	0	0
PF10346.4	Conidiation protein 6	0	0	0	0	0	0	0	0	0	0	0	0	0	0	0	0	0	0	0	0	0	0	0	0	0	0	0	12	0	0	1	5	0	0	6	0	1	0	0	0	0	0
PF00145.12	C-5 cytosine-specific DNA methylase	0	0	0	0	0	0	0	0	0	0	0	0	0	0	0	0	0	0	0	0	0	0	0	0	0	0	0	4	0	2	2	3	2	3	2	0	2	0	4	2	0	0
PF00701.17	Dihydrodipicolinate synthetase family	0	0	0	0	0	0	0	0	0	0	0	0	0	0	0	0	0	0	0	0	0	0	0	0	0	0	0	2	4	0	1	4	3	1	0	0	1	4	3	1	1	1
PF01112.13	Asparaginase	0	0	0	0	0	0	0	0	0	0	0	0	0	0	0	0	0	0	0	0	0	0	0	0	0	0	2	3	0	1	2	5	2	2	0	0	2	3	3	0	1	0
PF01814.18	Hemerythrin HHE cation binding domain	0	0	0	0	0	0	0	0	0	0	0	0	0	0	0	0	0	0	0	0	0	0	0	0	0	0	0	4	2	1	1	4	2	2	0	0	2	2	2	2	2	0
PF02170.17	PAZ domain	0	0	0	0	0	0	0	0	0	0	0	0	0	0	0	0	0	0	0	0	0	0	0	0	0	0	2	7	2	1	1	3	0	1	1	0	1	1	3	1	0	2
PF03370.8	Putative phosphatase regulatory subunit	0	0	0	0	0	0	0	0	0	0	0	0	0	0	0	0	0	0	0	0	0	0	0	0	0	0	4	5	2	1	1	2	1	1	1	4	1	1	1	1	0	0
PF03781.11	Sulfatase-modifying factor enzyme 1	0	0	0	0	0	0	0	0	0	0	0	0	0	0	0	0	0	0	0	0	0	0	0	0	0	0	0	4	1	1	2	2	2	2	2	0	2	1	2	2	2	1
PF13391.1	HNH endonuclease	0	0	0	0	0	0	0	0	0	0	0	0	0	0	0	0	0	0	0	0	0	0	0	0	0	0	0	1	1	1	0	1	1	0	0	0	0	3	18	0	0	0
PF00710.15	Asparaginase	0	0	0	0	0	0	0	0	0	0	0	0	0	0	0	0	0	0	0	0	0	0	0	0	0	0	2	1	1	1	1	4	1	1	1	7	1	1	1	1	1	2
PF02128.10	Fungalysin metallopeptidase (M36)	0	0	0	0	0	0	0	0	0	0	0	0	0	0	0	0	0	0	0	0	0	0	0	0	0	0	0	9	1	1	1	0	1	1	1	0	1	1	8	1	1	0
PF05794.8	T-complex protein 11	0	0	0	0	0	0	0	0	0	0	0	0	0	0	0	0	0	0	0	0	0	0	0	0	0	0	2	2	0	3	2	2	2	2	0	1	2	1	2	2	2	2
PF11214.3	Mediator complex subunit 2	0	0	0	0	0	0	0	0	0	0	0	0	0	0	0	0	0	0	0	0	0	0	0	0	0	0	26	0	0	0	0	0	0	0	0	1	0	0	0	0	0	0
PF11710.3	G protein-coupled glucose receptor regulating Gpa2	0	0	0	0	0	0	0	0	0	0	0	0	0	0	0	0	0	0	0	0	0	0	0	0	0	0	2	3	4	1	1	3	1	1	3	1	1	1	3	1	1	0
PF12851.2	Oxygenase domain of the 2OGFeDO superfamily	0	0	0	0	0	0	0	0	0	0	0	0	0	0	0	0	0	0	0	0	0	0	0	0	0	0	0	26	0	0	0	0	0	0	0	0	1	0	0	0	0	0
PF01619.13	Proline dehydrogenase	0	0	0	0	0	0	0	0	0	0	0	0	0	0	0	0	0	0	0	0	0	0	0	0	0	0	2	1	2	2	2	1	2	2	1	1	2	2	3	2	2	1
PF09994.4	Uncharacterized alpha/beta hydrolase domain (DUF2235)	0	0	0	0	0	0	0	0	0	0	0	0	0	0	0	0	0	0	0	0	0	0	0	0	0	0	2	5	0	1	1	2	1	1	3	1	1	1	2	1	1	5
PF02755.10	RPEL repeat	0	0	0	0	0	0	0	0	0	0	0	0	0	0	0	0	0	0	0	0	0	0	0	0	0	0	0	0	1	1	3	2	4	3	1	0	3	2	3	3	3	0
PF00144.19	Beta-lactamase	0	0	0	0	0	0	0	0	0	0	0	0	0	0	0	0	0	0	0	0	0	0	0	0	0	0	2	3	0	3	1	7	2	2	0	0	1	0	6	0	3	0
PF00251.15	Glycosyl hydrolases family 32 N-terminal domain	0	0	0	0	0	0	0	0	0	0	0	0	0	0	0	0	0	0	0	0	0	0	0	0	0	0	2	0	1	2	3	3	2	2	3	1	2	2	0	4	2	1
PF02065.13	Melibiase	0	0	0	0	0	0	0	0	0	0	0	0	0	0	0	0	0	0	0	0	0	0	0	0	0	0	0	0	0	0	5	0	6	4	5	0	3	3	1	0	1	2
PF02417.10	Chromate transporter	0	0	0	0	0	0	0	0	0	0	0	0	0	0	0	0	0	0	0	0	0	0	0	0	0	0	0	6	0	2	2	2	2	2	0	0	2	2	6	2	2	0
PF03473.12	MOSC domain	0	0	0	0	0	0	0	0	0	0	0	0	0	0	0	0	0	0	0	0	0	0	0	0	0	0	0	1	0	2	3	5	3	3	0	0	3	1	3	3	3	0
PF03476.11	MOSC N-terminal beta barrel domain	0	0	0	0	0	0	0	0	0	0	0	0	0	0	0	0	0	0	0	0	0	0	0	0	0	0	0	1	0	2	3	4	3	3	0	0	3	2	3	3	3	0
PF06441.7	Epoxide hydrolase N terminus	0	0	0	0	0	0	0	0	0	0	0	0	0	0	0	0	0	0	0	0	0	0	0	0	0	0	0	4	1	2	3	2	3	3	0	0	3	3	1	2	3	0
PF07976.7	Phenol hydroxylase, C-terminal dimerisation domain	0	0	0	0	0	0	0	0	0	0	0	0	0	0	0	0	0	0	0	0	0	0	0	0	0	0	4	2	0	2	1	5	2	2	2	0	2	1	3	1	2	1
PF14200.1	Ricin-type beta-trefoil lectin domain-like	0	0	0	0	0	0	0	0	0	0	0	0	0	0	0	0	0	0	0	0	0	0	0	0	0	0	0	28	0	0	0	2	0	0	0	0	0	0	0	0	0	0
PF13688.1	Metallo-peptidase family M12	0	0	0	0	0	0	0	0	0	0	0	0	0	0	0	0	0	0	0	0	0	0	0	0	0	0	0	9	2	1	2	1	2	2	2	0	1	2	1	3	2	1
PF02171.12	Piwi domain	0	0	0	0	0	0	0	0	0	0	0	0	0	0	0	0	0	0	0	0	0	0	0	0	0	0	2	10	2	1	1	3	1	1	3	0	1	1	4	1	0	1
PF07971.7	Glycosyl hydrolase family 92	0	0	0	0	0	0	0	0	0	0	0	0	0	0	0	0	0	0	0	0	0	0	0	0	0	0	2	4	1	1	2	2	3	3	0	0	3	2	2	3	4	0
PF00331.15	Glycosyl hydrolase family 10	0	0	0	0	0	0	0	0	0	0	0	0	0	0	0	0	0	0	0	0	0	0	0	0	0	0	0	8	0	2	3	4	2	2	6	0	2	0	0	2	2	0
PF03198.9	Glucanosyltransferase	0	0	0	0	0	0	0	0	0	0	0	0	0	0	0	0	0	0	0	0	0	0	0	0	0	0	9	2	1	0	1	5	1	1	1	5	1	0	4	1	1	0
PF03358.10	NADPH-dependent FMN reductase	0	0	0	0	0	0	0	0	0	0	0	0	0	0	0	0	0	0	0	0	0	0	0	0	0	0	8	3	3	1	1	1	1	1	1	3	1	4	1	1	1	2
PF11905.3	Domain of unknown function (DUF3425)	0	0	0	0	0	0	0	0	0	0	0	0	0	0	0	0	0	0	0	0	0	0	0	0	0	0	0	1	1	5	3	1	4	4	0	0	3	1	3	3	3	1
PF00660.12	Seripauperin and TIP1 family	0	0	0	0	0	0	0	0	0	0	0	0	0	0	0	0	0	0	0	0	0	0	0	0	0	0	2	0	0	0	0	0	0	0	0	32	0	0	0	0	0	0
PF03732.12	Retrotransposon gag protein	0	0	0	0	0	0	0	0	0	0	0	0	0	0	0	0	0	0	0	0	0	0	0	0	0	0	2	0	2	0	1	0	0	0	2	5	0	0	0	2	19	1
PF08448.5	PAS fold	0	0	0	0	0	0	0	0	0	0	0	0	0	0	0	0	0	0	0	0	0	0	0	0	0	0	0	1	0	4	5	4	3	3	0	0	3	3	1	4	3	0
PF00332.13	Glycosyl hydrolases family 17	0	0	0	0	0	0	0	0	0	0	0	0	0	0	0	0	0	0	0	0	0	0	0	0	0	0	8	3	1	1	2	4	2	2	1	3	2	1	2	1	2	0
PF00775.16	Dioxygenase	0	0	0	0	0	0	0	0	0	0	0	0	0	0	0	0	0	0	0	0	0	0	0	0	0	0	4	3	0	3	2	4	3	4	3	0	2	1	1	2	3	0
PF00399.14	Yeast PIR protein repeat	0	0	0	0	0	0	0	0	0	0	0	0	0	0	0	0	0	0	0	0	0	0	0	0	0	0	0	0	0	0	0	1	0	0	0	35	0	0	0	0	0	0
PF01261.19	Xylose isomerase-like TIM barrel	0	0	0	0	0	0	0	0	0	0	0	0	0	0	0	0	0	0	0	0	0	0	0	0	0	0	2	2	5	1	2	3	3	4	1	1	3	2	1	2	3	1
PF01637.13	Archaeal ATPase	0	0	0	0	0	0	0	0	0	0	0	0	0	0	0	0	0	0	0	0	0	0	0	0	0	0	8	8	0	2	1	0	1	0	9	2	2	2	0	0	0	1
PF10337.4	Protein of unknown function (DUF2422)	0	0	0	0	0	0	0	0	0	0	0	0	0	0	0	0	0	0	0	0	0	0	0	0	0	0	4	1	2	2	3	1	3	2	2	1	3	3	1	3	3	2
PF12239.3	Protein of unknown function (DUF3605)	0	0	0	0	0	0	0	0	0	0	0	0	0	0	0	0	0	0	0	0	0	0	0	0	0	0	2	2	2	2	1	3	2	2	5	1	3	2	3	4	2	0
PF12776.2	Myb/SANT-like DNA-binding domain	0	0	0	0	0	0	0	0	0	0	0	0	0	0	0	0	0	0	0	0	0	0	0	0	0	0	0	0	3	0	0	1	0	0	32	0	0	0	0	0	0	0
PF14833.1	NAD-binding of NADP-dependent 3-hydroxyisobutyrate dehydrogenase	0	0	0	0	0	0	0	0	0	0	0	0	0	0	0	0	0	0	0	0	0	0	0	0	0	0	2	2	4	2	2	3	3	3	1	0	2	3	4	3	2	0
PF01036.13	Bacteriorhodopsin-like protein	0	0	0	0	0	0	0	0	0	0	0	0	0	0	0	0	0	0	0	0	0	0	0	0	0	0	4	0	1	2	3	3	3	2	1	3	3	2	2	3	3	2
PF01328.12	Peroxidase, family 2	0	0	0	0	0	0	0	0	0	0	0	0	0	0	0	0	0	0	0	0	0	0	0	0	0	0	0	9	0	5	1	2	3	3	5	0	3	1	0	2	3	1
PF13668.1	Ferritin-like domain	0	0	0	0	0	0	0	0	0	0	0	0	0	0	0	0	0	0	0	0	0	0	0	0	0	0	0	7	2	3	3	2	3	2	3	0	3	0	2	3	3	2
PF05183.7	RNA dependent RNA polymerase	0	0	0	0	0	0	0	0	0	0	0	0	0	0	0	0	0	0	0	0	0	0	0	0	0	0	0	9	1	2	3	3	3	2	7	0	3	0	3	3	0	0
PF13976.1	GAG-pre-integrase domain	0	0	0	0	0	0	0	0	0	0	0	0	0	0	0	0	0	0	0	0	0	0	0	0	0	0	0	0	1	0	0	0	0	0	4	10	0	0	0	11	13	0
PF00080.15	Copper/zinc superoxide dismutase (SODC)	0	0	0	0	0	0	0	0	0	0	0	0	0	0	0	0	0	0	0	0	0	0	0	0	0	0	8	1	1	0	0	5	0	0	19	2	0	0	3	0	0	1
PF13582.1	Metallo-peptidase family M12B Reprolysin-like	0	0	0	0	0	0	0	0	0	0	0	0	0	0	0	0	0	0	0	0	0	0	0	0	0	0	0	14	2	1	3	2	2	2	2	0	2	2	2	3	2	1
PF00188.21	Cysteine-rich secretory protein family	0	0	0	0	0	0	0	0	0	0	0	0	0	0	0	0	0	0	0	0	0	0	0	0	0	0	10	2	1	3	2	3	2	2	7	3	2	0	1	2	2	0
PF03663.9	Glycosyl hydrolase family 76	0	0	0	0	0	0	0	0	0	0	0	0	0	0	0	0	0	0	0	0	0	0	0	0	0	0	14	0	0	0	0	11	1	1	7	2	1	0	4	0	1	0
PF01757.17	Acyltransferase family	0	0	0	0	0	0	0	0	0	0	0	0	0	0	0	0	0	0	0	0	0	0	0	0	0	0	0	1	0	9	4	5	4	4	2	0	4	0	3	3	4	0
PF02515.12	CoA-transferase family III	0	0	0	0	0	0	0	0	0	0	0	0	0	0	0	0	0	0	0	0	0	0	0	0	0	0	2	5	2	4	2	4	4	4	1	0	3	3	2	3	3	1
PF03221.11	Tc5 transposase DNA-binding domain	0	0	0	0	0	0	0	0	0	0	0	0	0	0	0	0	0	0	0	0	0	0	0	0	0	0	15	1	0	1	1	4	1	2	0	1	11	1	1	1	2	1
PF01062.16	Bestrophin, RFP-TM, chloride channel	0	0	0	0	0	0	0	0	0	0	0	0	0	0	0	0	0	0	0	0	0	0	0	0	0	0	0	11	4	0	3	2	3	2	6	0	4	2	2	2	2	2
PF07885.11	Ion channel	0	0	0	0	0	0	0	0	0	0	0	0	0	0	0	0	0	0	0	0	0	0	0	0	0	0	4	5	5	4	2	4	2	2	2	2	2	4	2	2	2	1
PF03184.14	DDE superfamily endonuclease	0	0	0	0	0	0	0	0	0	0	0	0	0	0	0	0	0	0	0	0	0	0	0	0	0	0	15	0	2	2	0	0	0	1	0	1	13	0	1	0	11	0
PF05572.8	Pregnancy-associated plasma protein-A	0	0	0	0	0	0	0	0	0	0	0	0	0	0	0	0	0	0	0	0	0	0	0	0	0	0	0	27	0	0	2	2	2	3	0	0	2	1	2	2	3	0
PF08447.6	PAS fold	0	0	0	0	0	0	0	0	0	0	0	0	0	0	0	0	0	0	0	0	0	0	0	0	0	0	0	2	2	9	3	10	3	3	1	0	3	3	1	3	4	0
PF10334.4	Protein of unknown function (DUF2421)	0	0	0	0	0	0	0	0	0	0	0	0	0	0	0	0	0	0	0	0	0	0	0	0	0	0	6	2	3	3	4	0	4	4	1	1	4	3	1	5	4	3
PF02816.13	Alpha-kinase family	0	0	0	0	0	0	0	0	0	0	0	0	0	0	0	0	0	0	0	0	0	0	0	0	0	0	0	9	0	0	0	2	0	0	39	0	0	0	0	0	0	0
PF04828.9	Glutathione-dependent formaldehyde-activating enzyme	0	0	0	0	0	0	0	0	0	0	0	0	0	0	0	0	0	0	0	0	0	0	0	0	0	0	0	10	1	9	1	9	3	3	0	0	3	1	10	3	3	0
PF11051.3	Mannosyltransferase putative	0	0	0	0	0	0	0	0	0	0	0	0	0	0	0	0	0	0	0	0	0	0	0	0	0	0	24	0	2	7	2	1	2	2	1	6	2	0	2	2	2	1
PF00264.15	Common central domain of tyrosinase	0	0	0	0	0	0	0	0	0	0	0	0	0	0	0	0	0	0	0	0	0	0	0	0	0	0	0	21	0	3	2	9	3	3	5	0	3	0	1	2	2	3
PF00191.15	Annexin	0	0	0	0	0	0	0	0	0	0	0	0	0	0	0	0	0	0	0	0	0	0	0	0	0	0	0	8	8	3	4	9	4	3	0	0	3	4	4	4	4	0
PF13358.1	DDE superfamily endonuclease	0	0	0	0	0	0	0	0	0	0	0	0	0	0	0	0	0	0	0	0	0	0	0	0	0	0	6	1	0	4	1	0	2	0	28	0	8	0	1	5	3	0
PF05730.6	CFEM domain	0	0	0	0	0	0	0	0	0	0	0	0	0	0	0	0	0	0	0	0	0	0	0	0	0	0	18	8	2	1	1	14	0	1	7	1	0	0	6	1	0	0
PF09362.5	Domain of unknown function (DUF1996)	0	0	0	0	0	0	0	0	0	0	0	0	0	0	0	0	0	0	0	0	0	0	0	0	0	0	0	39	5	0	1	10	1	2	0	0	1	0	1	0	1	0
PF14223.1	gag-polypeptide of LTR copia-type	0	0	0	0	0	0	0	0	0	0	0	0	0	0	0	0	0	0	0	0	0	0	0	0	0	0	0	0	0	0	0	0	0	0	48	0	0	1	0	0	13	0
PF03443.9	Glycosyl hydrolase family 61	0	0	0	0	0	0	0	0	0	0	0	0	0	0	0	0	0	0	0	0	0	0	0	0	0	0	0	34	1	0	0	14	0	0	3	0	0	0	0	0	0	11
PF13928.1	Flocculin type 3 repeat	0	0	0	0	0	0	0	0	0	0	0	0	0	0	0	0	0	0	0	0	0	0	0	0	0	0	54	0	0	0	0	0	0	0	0	12	0	0	0	0	0	0
PF05686.7	Glycosyl transferase family 90	0	0	0	0	0	0	0	0	0	0	0	0	0	0	0	0	0	0	0	0	0	0	0	0	0	0	0	7	7	5	5	4	4	5	9	0	5	1	7	4	5	1
PF06985.6	Heterokaryon incompatibility protein (HET)	0	0	0	0	0	0	0	0	0	0	0	0	0	0	0	0	0	0	0	0	0	0	0	0	0	0	0	0	0	0	0	67	0	0	0	0	0	0	3	0	0	0
PF08031.7	Berberine and berberine like	0	0	0	0	0	0	0	0	0	0	0	0	0	0	0	0	0	0	0	0	0	0	0	0	0	0	0	19	0	6	3	11	4	3	2	0	4	2	9	3	3	1
PF00734.13	Fungal cellulose binding domain	0	0	0	0	0	0	0	0	0	0	0	0	0	0	0	0	0	0	0	0	0	0	0	0	0	0	0	50	0	0	0	21	0	0	0	0	0	0	0	0	0	0
PF01185.13	Fungal hydrophobin	0	0	0	0	0	0	0	0	0	0	0	0	0	0	0	0	0	0	0	0	0	0	0	0	0	0	0	32	0	2	2	0	2	1	0	0	2	0	1	2	2	26
PF01476.15	LysM domain	0	0	0	0	0	0	0	0	0	0	0	0	0	0	0	0	0	0	0	0	0	0	0	0	0	0	1	7	2	2	2	18	2	2	0	0	2	7	20	2	2	3
PF14227.1	gag-polypeptide of LTR copia-type	0	0	0	0	0	0	0	0	0	0	0	0	0	0	0	0	0	0	0	0	0	0	0	0	0	0	0	1	0	0	0	0	0	0	72	0	0	0	0	0	0	0
PF11754.3	Velvet factor	0	0	0	0	0	0	0	0	0	0	0	0	0	0	0	0	0	0	0	0	0	0	0	0	0	0	0	7	7	4	5	4	6	5	5	0	6	4	3	6	5	8
PF00128.19	Alpha amylase, catalytic domain	0	0	0	0	0	0	0	0	0	0	0	0	0	0	0	0	0	0	0	0	0	0	0	0	0	0	6	8	11	4	3	10	5	4	4	9	4	2	2	3	3	0
PF13359.1	DDE superfamily endonuclease	0	0	0	0	0	0	0	0	0	0	0	0	0	0	0	0	0	0	0	0	0	0	0	0	0	0	0	1	11	2	1	0	0	0	63	0	2	0	0	8	2	0
PF01822.14	WSC domain	0	0	0	0	0	0	0	0	0	0	0	0	0	0	0	0	0	0	0	0	0	0	0	0	0	0	6	8	22	5	0	35	0	5	0	3	6	3	7	0	0	0
PF11951.3	Fungal specific transcription factor domain	0	0	0	0	0	0	0	0	0	0	0	0	0	0	0	0	0	0	0	0	0	0	0	0	0	0	27	2	14	3	3	17	5	5	0	5	4	0	28	5	4	2
PF00665.21	Integrase core domain	0	0	0	0	0	0	0	0	0	0	0	0	0	0	0	0	0	0	0	0	0	0	0	0	0	0	8	0	2	0	4	0	0	0	0	47	0	0	1	61	12	0
PF07727.9	Reverse transcriptase (RNA-dependent DNA polymerase)	0	0	0	0	0	0	0	0	0	0	0	0	0	0	0	0	0	0	0	0	0	0	0	0	0	0	6	0	0	0	2	0	0	0	0	44	0	0	0	113	28	0

## Sheet: GO enrichment
GO	A	B	C	D	p	q	description
GO:0005975	27	740	34	3673	3.72e-07	0.000445	carbohydrate metabolic process (BP)
GO:0004553	17	750	11	3696	2.07e-07	0.000445	hydrolase activity, hydrolyzing O-glycosyl compounds (MF)
Column A is the number of PFam domains that are missing in Malassezia and have this GO annotation. Column B is the number of PFam domains that are missing in Malassezia and do not have this GO annotation. Column C is the number of PFam domains that are not missing in Malassezia and have this GO annotation. Column D is the number of PFam domains that are not missing in Malassezia and do not have t…

## Sheet: clusters specific to Malassezia
Cluster ID	MC10434	MC11721	MD9169	ME9969	MF1878	MF4172	MF7019	MF7710	MF7982	MFJPLK23	MG7874	MG7966	MG7990	MGL	MJ9431	MN9557	MO7876	MP1879	MR7877	MR8742	MS42132	MS44340	MS96806	MSL7956	MSY	MY9725	Pfam (number behind "|" indicates the copy number of that particular PFam domain found in all Malassezia genes in the cluster)	annotation (based on most common PFam)
cluster_6	1	0	1	1	1	1	1	1	1	0	1	1	1	1	1	1	0	1	1	1	1	1	1	0	1	1	PF00454.22|18,PF01237.13|1,PF02260.15|18,PF02259.18|22,PF08064.8|22,	FAT domain, UME (NUC010) domain
cluster_61	0	1	1	1	0	0	0	0	0	0	1	1	1	1	1	1	1	1	0	1	0	0	0	0	0	1	PF12855.2|6,	Life-span regulatory factor
cluster_44	1	1	0	0	2	2	1	2	1	1	0	0	0	0	1	1	1	0	1	1	0	0	0	1	0	1	PF13012.1|13,PF01398.16|12,	Maintenance of mitochondrial structure and function
cluster_5	1	1	1	1	1	1	1	1	0	1	1	1	1	1	1	1	1	1	1	1	0	0	0	1	1	1	PF06333.7|12,	Mediator complex subunit 13
cluster_130	1	1	1	1	2	2	2	2	1	1	1	1	1	1	1	1	1	1	1	1	1	1	1	2	1	1	PF06742.6|32	Protein of unknown function
cluster_34	0	0	1	1	2	1	1	2	0	0	1	1	1	1	0	1	1	1	0	1	0	0	0	0	0	1	PF07986.7|12,	Tubulin binding cofactor C
cluster_14	1	0	1	1	2	2	2	2	0	1	0	0	0	0	1	1	1	1	0	0	1	1	1	1	1	0	PF00383.17|1,
cluster_16	1	0	1	1	1	1	1	1	0	0	0	0	0	1	1	0	1	1	1	1	1	1	1	1	1	1	PF01230.18|2,PF11969.3|2,
cluster_35	0	1	1	1	1	1	1	1	0	1	0	1	1	1	1	1	0	1	0	1	1	1	0	1	1	1	PF01369.15|2,
cluster_9	1	0	1	1	0	1	0	1	0	0	1	1	1	1	1	1	1	1	0	0	1	1	1	1	1	1	PF07714.12|1,PF00069.20|1,
cluster_18	1	1	1	0	2	2	2	2	1	0	1	1	1	1	1	0	0	1	0	0	0	0	0	1	1	1	PF12254.3|2,PF07808.8|1,
cluster_62	1	0	1	1	1	2	1	2	1	1	0	0	0	0	0	0	1	1	1	1	1	0	1	1	1	1	PF12273.3|4,
cluster_68	1	1	1	1	0	0	0	0	0	0	1	0	0	0	1	1	0	1	1	1	1	1	0	0	1	0	PF12473.3|2,
cluster_7	1	1	1	1	0	1	0	1	1	0	1	1	1	1	1	1	0	1	1	1	1	1	1	1	1	1
cluster_29	0	0	1	1	2	2	2	2	1	1	0	0	0	0	1	1	0	1	0	0	0	0	0	1	0	0
cluster_57	1	0	1	1	1	1	1	1	1	0	0	0	0	0	1	1	1	1	0	0	1	1	1	1	0	1
cluster_3	2	1	3	1	0	1	0	0	1	0	1	1	1	2	1	1	1	1	1	1	1	1	2	2	1	1
cluster_67	1	1	1	1	0	0	1	0	0	0	1	1	1	1	1	1	0	1	1	1	1	1	1	1	1	1
cluster_33	1	0	0	1	2	2	1	2	1	1	1	1	1	1	0	1	1	1	1	1	1	1	1	0	1	1
cluster_8	1	1	1	1	0	0	0	0	0	0	1	1	1	1	1	1	2	1	1	1	1	1	1	1	1	1
cluster_11	1	0	1	1	0	0	0	0	0	0	1	1	1	1	1	1	0	1	1	1	1	1	1	1	1	1
cluster_17	1	2	1	1	0	0	0	0	0	0	2	2	2	2	0	3	0	1	4	4	1	1	0	1	2	0
cluster_49	1	1	1	0	2	2	2	2	1	1	0	0	0	1	1	1	1	1	1	1	1	1	1	0	1	1
cluster_32	1	1	1	0	1	1	1	2	1	1	1	1	1	1	1	1	1	1	0	0	1	1	1	0	1	1
cluster_83	1	1	1	1	0	0	0	0	0	0	1	1	1	1	0	1	0	1	0	0	0	0	0	0	1	0
cluster_31	1	0	1	1	2	2	2	2	1	1	1	1	1	1	1	1	0	1	1	1	0	1	1	1	0	1
cluster_30	0	1	0	1	0	0	0	0	0	0	1	1	1	1	0	1	1	1	1	1	0	1	1	1	0	1
cluster_74	1	1	1	1	0	0	0	0	0	1	0	0	0	0	0	0	0	1	0	0	1	1	1	1	0	0
cluster_43	1	0	1	1	0	0	0	0	0	0	0	1	1	1	1	1	0	1	0	1	1	1	1	0	1	1
cluster_45	0	1	0	1	1	1	1	2	1	1	1	1	1	0	1	1	1	0	0	0	0	0	0	0	1	1
cluster_38	1	1	0	1	2	2	0	2	1	0	0	0	0	0	1	1	1	1	1	0	1	1	1	1	1	1
cluster_24	0	1	0	1	1	1	1	1	0	1	1	1	1	1	1	1	1	1	1	1	0	0	0	1	0	1
cluster_39	1	1	1	1	1	1	1	1	1	0	1	1	1	0	1	1	1	1	1	1	0	0	0	1	1	1
cluster_15	0	1	0	1	2	2	2	2	1	1	0	0	0	1	1	0	1	1	1	1	0	1	0	1	0	1
cluster_1	2	0	1	2	0	0	0	1	0	1	5	7	6	7	0	1	1	0	5	3	1	1	1	0	1	4
cluster_47	1	0	1	1	1	1	1	1	1	0	1	1	1	1	1	1	0	1	0	0	0	0	0	1	1	1
cluster_28	1	2	1	1	2	2	2	1	1	1	0	0	0	0	2	0	2	1	1	0	0	0	1	1	0	0
cluster_4	0	1	0	1	1	2	0	2	1	1	1	1	1	1	1	1	1	1	1	1	1	1	1	1	1	1
cluster_20	1	1	1	1	0	0	0	0	0	0	1	1	1	1	1	1	0	1	1	1	1	1	1	0	1	0
cluster_36	1	0	1	1	2	2	2	2	1	1	1	1	1	1	1	1	0	0	1	1	0	0	0	0	1	1
cluster_10	1	1	1	1	0	0	0	0	0	0	1	1	1	1	1	1	0	1	1	1	1	1	1	1	1	1
cluster_23	1	0	1	1	2	2	1	2	1	1	1	1	1	0	1	0	1	1	0	0	1	1	1	0	0	1
cluster_70	1	0	1	0	0	0	0	0	0	0	0	0	0	0	1	1	0	1	0	0	1	1	1	1	1	1
cluster_12	1	0	1	1	1	1	1	1	0	0	1	1	1	1	1	1	1	1	1	1	1	1	1	0	1	1
cluster_21	1	1	1	1	1	2	1	2	1	1	0	1	1	0	1	1	0	1	0	0	1	1	1	0	1	1

## Sheet: interkingdom HGTs
M. sympodialis gene id	PFam id	PFam description	PFam p-value	likely HGT origin
MS42132_2354, MS42132_3637	PF00199.14	Catalase	2.3e-164	Alphaproteobacteria
MS42132_735	PF00970.19	Oxidoreductase FAD-binding domain	6.2e-15	Actinomycetales (Actinobacteria)
MS42132_283	PF01019.16	Gamma-glutamyltranspeptidase	5.6e-112	Proteobacteria
MS42132_1472	PF14226.1	non-haem dioxygenase in morphine synthesis N-terminal	8.3e-27	Xanthomonadaceae (Gammaproteobacteria)
MS42132_3641	PF13738.1	Pyridine nucleotide-disulphide oxidoreductase	7e-17	Dietzia (Actinobacteria)
MS42132_1762	PF00107.21	Zinc-binding dehydrogenase	5.4e-28	Proteobacteria
MS42132_365	PF00797.12	N-acetyltransferase	2.1e-64	Bacteria

## Sheet: selection analysis
PFam	tree length	delta	p	q	annotation
PF12481	6.54746	217.469	0	0	Aluminium induced protein		tree length:	defined as number of nucleotide substitutions per codon (not per neucleotide site)
PF12002	24.0047	196.06	0	0	MgsA AAA+ ATPase C terminal		delta:	2*(log-likelihood of m8 - log-likelihood of m7)
PF07571	16.6746	118.221	0	0	Protein of unknown function (DUF1546)
PF12051	24.1152	111.106	0	0	Protein of unknown function (DUF3533)
PF01779	4.82543	102.833	0	0	Ribosomal L29e protein family
PF08565	19.1017	96.2884	0	0	Cdc37 Hsp90 binding domain
PF04114	19.5577	92.224	0	0	Gaa1-like, GPI transamidase component
PF08564	18.7119	91.5352	0	0	Cdc37 C terminal domain
PF13844	11.1056	80.9604	0	0	Glycosyl transferase family 41
PF03796	11.8114	78.0184	0	0	DnaB-like helicase C terminal domain
PF08324	16.7474	71.7953	2.22045e-16	3.39506e-13	PUL domain
PF03908	22.7505	70.7537	4.44089e-16	6.79012e-13	Sec20
PF09416	16.8979	69.0859	9.99201e-16	1.52778e-12	RNA helicase (UPF2 interacting domain)
PF04377	25.8247	63.4219	1.68754e-14	2.58025e-11	Arginine-tRNA-protein transferase, C terminus
PF12853	6.00497	61.7824	3.84137e-14	5.87346e-11	C-terminal of NADH-ubiquinone oxidoreductase 21 kDa subunit
PF12821	20.8361	58.4022	2.08278e-13	3.18457e-10	Protein of unknown function (DUF3815)
PF08647	19.2609	58.0103	2.53131e-13	3.87037e-10	BRE1 E3 ubiquitin ligase
PF07969	29.8636	56.1002	6.57696e-13	1.00562e-09	Amidohydrolase family
PF08101	25.9886	53.7459	2.12974e-12	3.25637e-09	Domain of unknown function (DUF1708)
PF09324	14.3109	50.791	9.35607e-12	1.43054e-08	Domain of unknown function (DUF1981)
PF09420	13.6815	48.7799	2.55598e-11	3.90809e-08	Ribosome biogenesis protein Nop16
PF05277	20.0117	48.3708	3.13753e-11	4.79729e-08	Protein of unknown function (DUF726)
PF07904	28.9922	45.5117	1.31108e-10	2.00464e-07	Chromatin modification-related protein EAF7
PF04005	18.8738	45.4288	1.36459e-10	2.08645e-07	Hus1-like protein
PF02291	16.0879	42.5752	5.67375e-10	8.67517e-07	Transcription initiation factor IID, 31kD subunit
PF12854	27.4052	42.5585	5.73078e-10	8.76236e-07	PPR repeat
PF10785	9.88409	42.1122	7.17678e-10	1.09733e-06	NADH-ubiquinone oxidoreductase complex I, 21 kDa subunit
PF09749	9.00312	41.3884	1.02867e-09	1.57284e-06	Uncharacterised conserved protein
PF13422	17.6175	40.0882	1.97046e-09	3.01283e-06	Domain of unknown function (DUF4110)
PF12397	20.1249	38.1475	5.19796e-09	7.94768e-06	U3 small nucleolar RNA-associated protein 10
PF01933	19.2869	37.8775	5.94925e-09	9.09641e-06	Uncharacterised protein family UPF0052
PF09070	18.195	37.5205	7.12255e-09	1.08904e-05	PFU (PLAA family ubiquitin binding)
PF05176	16.5704	37.1182	8.6995e-09	1.33015e-05	ATP10 protein
PF02765	24.7013	36.8723	9.85783e-09	1.50726e-05	Telomeric single stranded DNA binding POT1/CDC13
PF10375	21.409	34.9652	2.54895e-08	3.89734e-05	GRIP-related Arf-binding domain
PF11919	18.9481	34.5988	3.06694e-08	4.68935e-05	Domain of unknown function (DUF3437)
[truncated: 64 more rows]

[truncated: 1 more sheets: CNV genes in M. restricta ]
